# Supplementary material for: Transcriptomic Comparison of Rice lncRNAs in Response to Feeding by Brown Planthopper Populations with Different Virulence
Source: Int J Mol Sci. 2025 Apr 8;26(8):3486. doi: 10.3390/ijms26083486 (PMC12026508; doi:10.3390/ijms26083486)
Supplement: Supplementary file 1 [file ijms-26-03486-s001.zip]

Archive with 1 entries (1 files):
- ijms-3468221-supplementary.xlsx
