# Supplementary material for: Transcriptomic Comparison of Rice lncRNAs in Response to Feeding by Brown Planthopper Populations with Different Virulence
Source: Int J Mol Sci. 2025 Apr 8;26(8):3486. doi: 10.3390/ijms26083486 (PMC12026508; doi:10.3390/ijms26083486)
Supplement: Supplementary file 1 [file ijms-26-03486-s001.zip › ijms-3468221-supplementary.xlsx]

## Sheet: Table S1
Supplementary Table 1: reads information
Sample name	Raw reads	Clean reads	clean bases	Error rate(%)	Q20(%)	Q30(%)	GC content(%)	Total mapped
IR56_CK	106174788	101459300	15.22G	0.02	96.73	91.8	48.9	89434355 (88.15%)
IR56_IR	95701674	91463396	13.72G	0.02	96.7	91.75	47.93	80759198 (88.3%)
IR56_TN	95646838	91019610	13.65G	0.02	96.38	91.09	48.45	75616018 (83.08%)

## Sheet: Table S2
Supplementary Table 2: lncRNA information
lncRNA_ID	lncRNA_Gene_ID	Gene_Type	Status	Chromosome	Start	End	Strand	Exon_number	Length	ORF
LNC_003244	XLOC_046714	intronic_lncRNA	lncRNA	Chr6	30441737	30442342	+	2	237	78
LNC_003174	XLOC_045928	intronic_lncRNA	lncRNA	Chr6	20322447	20323957	+	5	440	146
LNC_003173	XLOC_045910	antisense_lncRNA	lncRNA	Chr6	20126729	20127012	+	1	284	66
LNC_003172	XLOC_045877	intronic_lncRNA	lncRNA	Chr6	19321631	19322186	+	2	374	106
LNC_000217	XLOC_003097	antisense_lncRNA	lncRNA	Chr1	34616049	34616932	+	1	884	110
LNC_000216	XLOC_003095	lincRNA	lncRNA	Chr1	34607490	34607705	+	1	216	44
LNC_000215	XLOC_003051	lincRNA	lncRNA	Chr1	34228172	34228405	+	1	234	59
LNC_000214	XLOC_003028	intronic_lncRNA	lncRNA	Chr1	33988140	33993335	+	10	1349	345
LNC_000213	XLOC_002991	intronic_lncRNA	lncRNA	Chr1	33669236	33671700	+	5	1133	137
LNC_000212	XLOC_002987	lincRNA	lncRNA	Chr1	33643486	33643792	+	1	307	56
LNC_000211	XLOC_002968	intronic_lncRNA	lncRNA	Chr1	33493470	33494032	+	2	441	146
LNC_000210	XLOC_002966	intronic_lncRNA	lncRNA	Chr1	33486506	33491105	+	9	1609	283
LNC_001346	XLOC_018238	intronic_lncRNA	lncRNA	Chr12	3413349	3415087	-	5	1194	355
LNC_001347	XLOC_018276	lincRNA	lncRNA	Chr12	3796773	3797054	-	1	282	45
LNC_001344	XLOC_018193	antisense_lncRNA	lncRNA	Chr12	2887911	2888793	-	2	336	111
LNC_001345	XLOC_018207	antisense_lncRNA	lncRNA	Chr12	3054212	3054845	-	1	634	153
LNC_001342	XLOC_018152	intronic_lncRNA	lncRNA	Chr12	2429849	2432861	-	5	808	170
LNC_001343	XLOC_018155	lincRNA	lncRNA	Chr12	2446131	2446337	-	1	207	43
LNC_000219	XLOC_003142	intronic_lncRNA	lncRNA	Chr1	34946726	34947891	+	3	462	99
LNC_000218	XLOC_003123	lincRNA	lncRNA	Chr1	34807849	34808088	+	1	240	80
LNC_001188	XLOC_016416	antisense_lncRNA	lncRNA	Chr12	2748133	2752770	+	2	833	247
LNC_001189	XLOC_016422	lincRNA	lncRNA	Chr12	2792881	2793114	+	1	234	41
LNC_004277	XLOC_061423	antisense_lncRNA	lncRNA	Chr9	18716344	18716612	-	1	269	89
LNC_004276	XLOC_061412	lincRNA	lncRNA	Chr9	18605022	18605255	-	1	234	77
LNC_004271	XLOC_061332	intronic_lncRNA	lncRNA	Chr9	17842210	17842932	-	2	586	87
LNC_004270	XLOC_061318	lincRNA	lncRNA	Chr9	17725288	17725530	-	1	243	46
LNC_004273	XLOC_061352	antisense_lncRNA	lncRNA	Chr9	18012022	18012234	-	1	213	56
LNC_004272	XLOC_061350	lincRNA	lncRNA	Chr9	17990526	17992665	-	2	2058	127
LNC_001180	XLOC_016339	intronic_lncRNA	lncRNA	Chr12	2045456	2046559	+	2	260	80
LNC_001181	XLOC_016341	intronic_lncRNA	lncRNA	Chr12	2048652	2049593	+	2	493	62
LNC_001182	XLOC_016352	intronic_lncRNA	lncRNA	Chr12	2126633	2127039	+	2	266	88
LNC_001183	XLOC_016353	antisense_lncRNA	lncRNA	Chr12	2140538	2142454	+	2	540	80
LNC_001184	XLOC_016361	intronic_lncRNA	lncRNA	Chr12	2215094	2223652	+	23	2685	749
LNC_001185	XLOC_016361	intronic_lncRNA	lncRNA	Chr12	2221173	2223652	+	7	1091	231
LNC_001186	XLOC_016385	intronic_lncRNA	lncRNA	Chr12	2412750	2413905	+	4	284	94
LNC_001187	XLOC_016416	intronic_lncRNA	lncRNA	Chr12	2748069	2749092	+	2	904	248
LNC_004240	XLOC_060889	lincRNA	lncRNA	Chr9	12039289	12041904	-	2	2594	85
LNC_002474	XLOC_035202	intronic_lncRNA	lncRNA	Chr4	23922178	23923007	+	3	350	53
LNC_004255	XLOC_061145	intronic_lncRNA	lncRNA	Chr9	15954781	15956195	-	3	724	102
LNC_004146	XLOC_059227	intronic_lncRNA	lncRNA	Chr9	13583489	13584696	+	2	488	80
LNC_003982	XLOC_057061	intronic_lncRNA	lncRNA	Chr8	8323166	8324553	-	3	241	79
LNC_004110	XLOC_058745	intronic_lncRNA	lncRNA	Chr9	4343247	4351443	+	12	1211	342
LNC_004111	XLOC_058766	antisense_lncRNA	lncRNA	Chr9	4579963	4580186	+	1	224	74
LNC_000109	XLOC_001396	antisense_lncRNA	lncRNA	Chr1	15052476	15052730	+	1	255	84
LNC_000108	XLOC_001395	antisense_lncRNA	lncRNA	Chr1	15050617	15050842	+	1	226	75
LNC_004114	XLOC_058806	intronic_lncRNA	lncRNA	Chr9	5168386	5177132	+	11	1712	329
LNC_004115	XLOC_058813	antisense_lncRNA	lncRNA	Chr9	5349005	5349339	+	1	335	111
LNC_004116	XLOC_058817	intronic_lncRNA	lncRNA	Chr9	5539935	5549025	+	4	635	207
LNC_002859	XLOC_041185	intronic_lncRNA	lncRNA	Chr5	25250005	25251290	+	2	704	210
LNC_000103	XLOC_001327	lincRNA	lncRNA	Chr1	14031089	14032145	+	3	569	103
LNC_000102	XLOC_001326	lincRNA	lncRNA	Chr1	14022193	14022412	+	1	220	57
LNC_000101	XLOC_001323	lincRNA	lncRNA	Chr1	13867532	13867816	+	1	285	66
LNC_000100	XLOC_001317	lincRNA	lncRNA	Chr1	13714802	13715812	+	2	928	157
LNC_000107	XLOC_001387	lincRNA	lncRNA	Chr1	14971081	14973133	+	2	1978	109
LNC_000106	XLOC_001366	intronic_lncRNA	lncRNA	Chr1	14682666	14683333	+	2	589	87
LNC_000105	XLOC_001349	intronic_lncRNA	lncRNA	Chr1	14362432	14363877	+	3	784	150
LNC_000104	XLOC_001334	lincRNA	lncRNA	Chr1	14176313	14176531	+	1	219	67
LNC_001980	XLOC_027412	intronic_lncRNA	lncRNA	Chr3	9164232	9170104	+	13	2773	748
LNC_001981	XLOC_027421	lincRNA	lncRNA	Chr3	9260185	9260409	+	1	225	37
LNC_001982	XLOC_027441	lincRNA	lncRNA	Chr3	9503170	9503396	+	1	227	51
LNC_001983	XLOC_027447	lincRNA	lncRNA	Chr3	9565488	9566079	+	2	503	94
LNC_001984	XLOC_027448	lincRNA	lncRNA	Chr3	9572220	9572452	+	1	233	51
LNC_001985	XLOC_027490	lincRNA	lncRNA	Chr3	9969818	9970046	+	1	229	76
LNC_001986	XLOC_027506	lincRNA	lncRNA	Chr3	10119291	10119491	+	1	201	64
LNC_001987	XLOC_027516	lincRNA	lncRNA	Chr3	10190788	10190993	+	1	206	36
LNC_001988	XLOC_027523	intronic_lncRNA	lncRNA	Chr3	10239702	10240304	+	2	479	87
LNC_001989	XLOC_027560	lincRNA	lncRNA	Chr3	10592839	10593056	+	1	218	45
LNC_003900	XLOC_056091	intronic_lncRNA	lncRNA	Chr8	27092406	27095722	+	9	1393	292
LNC_003618	XLOC_052473	intronic_lncRNA	lncRNA	Chr7	5987322	5988125	-	3	597	133
LNC_003619	XLOC_052479	lincRNA	lncRNA	Chr7	6055200	6055425	-	1	226	40
LNC_004253	XLOC_061083	intronic_lncRNA	lncRNA	Chr9	15233266	15236436	-	5	1186	216
LNC_003901	XLOC_056110	intronic_lncRNA	lncRNA	Chr8	27263696	27267100	+	8	1375	176
LNC_001298	XLOC_017693	intronic_lncRNA	lncRNA	Chr12	24848301	24851730	+	8	992	193
LNC_001299	XLOC_017693	intronic_lncRNA	lncRNA	Chr12	24848308	24849559	+	4	956	112
LNC_001294	XLOC_017587	antisense_lncRNA	lncRNA	Chr12	23592020	23592236	+	1	217	72
LNC_001295	XLOC_017624	lincRNA	lncRNA	Chr12	24024378	24024603	+	1	226	58
LNC_001296	XLOC_017643	lincRNA	lncRNA	Chr12	24337744	24337963	+	1	220	52
LNC_001297	XLOC_017670	lincRNA	lncRNA	Chr12	24612991	24613218	+	1	228	61
LNC_001290	XLOC_017559	lincRNA	lncRNA	Chr12	23086399	23086638	+	1	240	35
LNC_001291	XLOC_017580	lincRNA	lncRNA	Chr12	23494510	23494774	+	1	265	56
LNC_001292	XLOC_017585	intronic_lncRNA	lncRNA	Chr12	23584489	23584975	+	2	409	78
LNC_001293	XLOC_017586	intronic_lncRNA	lncRNA	Chr12	23590912	23591278	+	2	214	71
LNC_001968	XLOC_027188	intronic_lncRNA	lncRNA	Chr3	6981397	6984997	+	9	973	239
LNC_001969	XLOC_027188	intronic_lncRNA	lncRNA	Chr3	6981817	6984997	+	8	628	125
LNC_001348	XLOC_018307	intronic_lncRNA	lncRNA	Chr12	4104105	4106648	-	4	528	103
LNC_001962	XLOC_027075	lincRNA	lncRNA	Chr3	5948217	5948417	+	1	201	66
LNC_001963	XLOC_027101	lincRNA	lncRNA	Chr3	6127998	6128204	+	1	207	40
LNC_001960	XLOC_027058	lincRNA	lncRNA	Chr3	5816460	5816683	+	1	224	74
LNC_001349	XLOC_018312	antisense_lncRNA	lncRNA	Chr12	4182824	4183063	-	1	240	80
LNC_001966	XLOC_027179	lincRNA	lncRNA	Chr3	6864472	6870693	+	3	5292	181
LNC_001967	XLOC_027179	lincRNA	lncRNA	Chr3	6864472	6870693	+	4	5978	181
LNC_001964	XLOC_027110	lincRNA	lncRNA	Chr3	6228152	6229213	+	3	714	66
LNC_001965	XLOC_027110	lincRNA	lncRNA	Chr3	6228152	6229213	+	2	977	66
LNC_004252	XLOC_061055	lincRNA	lncRNA	Chr9	14748671	14749426	-	1	756	98
LNC_003629	XLOC_052663	lincRNA	lncRNA	Chr7	9189945	9191589	-	2	848	86
LNC_003927	XLOC_056493	lincRNA	lncRNA	Chr8	765757	766062	-	1	306	54
LNC_003908	XLOC_056216	intronic_lncRNA	lncRNA	Chr8	28241812	28242339	+	3	306	101
LNC_004064	XLOC_058055	intronic_lncRNA	lncRNA	Chr8	25379160	25380816	-	6	885	273
LNC_004065	XLOC_058056	intronic_lncRNA	lncRNA	Chr8	25381438	25382466	-	3	556	179
LNC_003614	XLOC_052447	antisense_lncRNA	lncRNA	Chr7	5782769	5785898	-	1	3130	678
LNC_003729	XLOC_053725	lincRNA	lncRNA	Chr7	25103268	25103503	-	1	236	74
LNC_004060	XLOC_057946	antisense_lncRNA	lncRNA	Chr8	23992237	23992475	-	1	239	79
LNC_004061	XLOC_057982	antisense_lncRNA	lncRNA	Chr8	24486743	24486951	-	1	209	40
LNC_004062	XLOC_057998	lincRNA	lncRNA	Chr8	24698443	24698703	-	1	261	87
LNC_004063	XLOC_058001	intronic_lncRNA	lncRNA	Chr8	24741109	24745742	-	3	2235	221
LNC_003433	XLOC_049553	intronic_lncRNA	lncRNA	Chr7	167177	168349	+	3	992	121
LNC_003723	XLOC_053608	intronic_lncRNA	lncRNA	Chr7	24096156	24099627	-	7	1111	286
LNC_003720	XLOC_053597	intronic_lncRNA	lncRNA	Chr7	24021159	24023893	-	3	1519	444
LNC_003721	XLOC_053606	lincRNA	lncRNA	Chr7	24078228	24079341	-	2	840	168
LNC_002822	XLOC_040475	intronic_lncRNA	lncRNA	Chr5	16739407	16741584	+	4	1256	152
LNC_003727	XLOC_053643	lincRNA	lncRNA	Chr7	24410905	24411145	-	1	241	80
LNC_003724	XLOC_053629	intronic_lncRNA	lncRNA	Chr7	24266855	24270377	-	4	2299	257
LNC_003725	XLOC_053629	intronic_lncRNA	lncRNA	Chr7	24266855	24270531	-	6	2257	511
LNC_001340	XLOC_018131	intronic_lncRNA	lncRNA	Chr12	2225170	2228498	-	4	1837	218
LNC_001341	XLOC_018150	intronic_lncRNA	lncRNA	Chr12	2392938	2394025	-	3	928	111
LNC_004119	XLOC_058902	lincRNA	lncRNA	Chr9	7450210	7450780	+	1	571	65
LNC_000965	XLOC_013510	antisense_lncRNA	lncRNA	Chr11	24390158	24393962	+	2	257	85
LNC_000964	XLOC_013502	intronic_lncRNA	lncRNA	Chr11	24287332	24288025	+	3	214	71
LNC_000967	XLOC_013529	intronic_lncRNA	lncRNA	Chr11	24521996	24522335	+	2	259	86
LNC_000966	XLOC_013528	intronic_lncRNA	lncRNA	Chr11	24520869	24521568	+	3	520	170
LNC_000961	XLOC_013447	intronic_lncRNA	lncRNA	Chr11	23421443	23422727	+	2	614	56
LNC_000960	XLOC_013446	antisense_lncRNA	lncRNA	Chr11	23421052	23421332	+	1	281	49
LNC_000963	XLOC_013484	intronic_lncRNA	lncRNA	Chr11	24078904	24079295	+	2	289	96
LNC_000962	XLOC_013452	intronic_lncRNA	lncRNA	Chr11	23508431	23508861	+	2	310	67
LNC_000969	XLOC_013605	lincRNA	lncRNA	Chr11	25491564	25491804	+	1	241	80
LNC_000968	XLOC_013571	intronic_lncRNA	lncRNA	Chr11	25083880	25084969	+	3	540	179
LNC_002059	XLOC_028877	intronic_lncRNA	lncRNA	Chr3	28998002	29000353	+	5	1457	166
LNC_002058	XLOC_028832	antisense_lncRNA	lncRNA	Chr3	28439520	28439758	+	1	239	70
LNC_003267	XLOC_047170	intronic_lncRNA	lncRNA	Chr6	1867754	1871830	-	7	1664	328
LNC_003266	XLOC_047167	intronic_lncRNA	lncRNA	Chr6	1827051	1831019	-	9	1385	304
LNC_003265	XLOC_047166	intronic_lncRNA	lncRNA	Chr6	1823752	1826518	-	6	1160	274
LNC_003264	XLOC_047142	antisense_lncRNA	lncRNA	Chr6	1647362	1648034	-	2	334	72
LNC_003263	XLOC_047124	intronic_lncRNA	lncRNA	Chr6	1457566	1458534	-	3	650	155
LNC_003262	XLOC_047122	antisense_lncRNA	lncRNA	Chr6	1450891	1451119	-	1	229	76
LNC_003261	XLOC_047121	intronic_lncRNA	lncRNA	Chr6	1443307	1449735	-	2	275	91
LNC_002732	XLOC_039085	antisense_lncRNA	lncRNA	Chr4	33812756	33812979	-	1	224	74
LNC_003269	XLOC_047228	antisense_lncRNA	lncRNA	Chr6	2293600	2293809	-	1	210	69
LNC_003268	XLOC_047223	antisense_lncRNA	lncRNA	Chr6	2267691	2267930	-	1	240	80
LNC_003461	XLOC_049942	antisense_lncRNA	lncRNA	Chr7	3894509	3894712	+	1	204	56
LNC_001728	XLOC_023535	intronic_lncRNA	lncRNA	Chr2	5173626	5174348	-	2	638	154
LNC_003463	XLOC_050044	antisense_lncRNA	lncRNA	Chr7	5111793	5114204	+	2	1750	106
LNC_003462	XLOC_049964	lincRNA	lncRNA	Chr7	4144293	4144517	+	1	225	34
LNC_003465	XLOC_050093	intronic_lncRNA	lncRNA	Chr7	5727840	5733184	+	8	2048	281
LNC_003464	XLOC_050069	lincRNA	lncRNA	Chr7	5426949	5427172	+	1	224	62
LNC_003467	XLOC_050170	lincRNA	lncRNA	Chr7	7113659	7113862	+	1	204	32
LNC_001729	XLOC_023566	intronic_lncRNA	lncRNA	Chr2	5435241	5441794	-	14	2206	502
LNC_003469	XLOC_050173	intronic_lncRNA	lncRNA	Chr7	7138664	7142294	+	2	1506	414
LNC_003468	XLOC_050171	intronic_lncRNA	lncRNA	Chr7	7117455	7118756	+	2	668	122
LNC_002930	XLOC_042390	intronic_lncRNA	lncRNA	Chr5	5519170	5526233	-	2	6769	283
LNC_004275	XLOC_061393	lincRNA	lncRNA	Chr9	18449035	18449262	-	1	228	59
LNC_002733	XLOC_039088	intronic_lncRNA	lncRNA	Chr4	33824780	33831530	-	9	2287	371
LNC_002931	XLOC_042405	intronic_lncRNA	lncRNA	Chr5	5699455	5700110	-	2	218	72
LNC_000819	XLOC_011931	intronic_lncRNA	lncRNA	Chr10	24501194	24511085	-	8	1386	310
LNC_000818	XLOC_011919	intronic_lncRNA	lncRNA	Chr10	24446475	24449488	-	7	1197	319
LNC_001432	XLOC_019255	intronic_lncRNA	lncRNA	Chr12	22481420	22482166	-	3	553	117
LNC_001433	XLOC_019295	intronic_lncRNA	lncRNA	Chr12	22906157	22907387	-	4	625	96
LNC_001434	XLOC_019330	lincRNA	lncRNA	Chr12	23382600	23382812	-	1	213	56
LNC_001435	XLOC_019389	lincRNA	lncRNA	Chr12	24225152	24225389	-	1	238	33
LNC_001436	XLOC_019392	intronic_lncRNA	lncRNA	Chr12	24251337	24255596	-	12	1594	347
LNC_001437	XLOC_019434	lincRNA	lncRNA	Chr12	24814076	24814302	-	1	227	75
LNC_000811	XLOC_011819	intronic_lncRNA	lncRNA	Chr10	23702976	23707981	-	9	1518	416
LNC_000810	XLOC_011794	intronic_lncRNA	lncRNA	Chr10	23507464	23508711	-	2	635	179
LNC_000813	XLOC_011822	lincRNA	lncRNA	Chr10	23756238	23756543	-	1	306	46
LNC_000812	XLOC_011819	intronic_lncRNA	lncRNA	Chr10	23702976	23707981	-	10	1650	460
LNC_000815	XLOC_011856	lincRNA	lncRNA	Chr10	23977394	23977611	-	1	218	60
LNC_000814	XLOC_011828	antisense_lncRNA	lncRNA	Chr10	23784409	23784617	-	1	209	69
LNC_000817	XLOC_011904	intronic_lncRNA	lncRNA	Chr10	24339308	24340031	-	2	272	90
LNC_000816	XLOC_011900	intronic_lncRNA	lncRNA	Chr10	24321342	24321687	-	2	201	66
LNC_001720	XLOC_023393	intronic_lncRNA	lncRNA	Chr2	3696331	3697379	-	6	482	160
LNC_001721	XLOC_023394	antisense_lncRNA	lncRNA	Chr2	3705674	3705979	-	1	306	96
LNC_002937	XLOC_042520	intronic_lncRNA	lncRNA	Chr5	7342991	7343588	-	3	298	98
LNC_002185	XLOC_030867	lincRNA	lncRNA	Chr3	6971090	6980794	-	4	7884	139
LNC_002184	XLOC_030846	intronic_lncRNA	lncRNA	Chr3	6759444	6764408	-	7	2194	453
LNC_002187	XLOC_030949	intronic_lncRNA	lncRNA	Chr3	7728714	7729650	-	2	479	125
LNC_002186	XLOC_030926	lincRNA	lncRNA	Chr3	7566934	7567186	-	1	253	64
LNC_002181	XLOC_030819	antisense_lncRNA	lncRNA	Chr3	6566334	6566664	-	1	331	110
LNC_002180	XLOC_030809	intronic_lncRNA	lncRNA	Chr3	6477169	6477798	-	2	403	84
LNC_002183	XLOC_030845	lincRNA	lncRNA	Chr3	6754290	6754511	-	1	222	70
LNC_002182	XLOC_030828	lincRNA	lncRNA	Chr3	6632916	6633170	-	1	255	41
LNC_002852	XLOC_041040	intronic_lncRNA	lncRNA	Chr5	23919439	23920581	+	2	906	178
LNC_003628	XLOC_052652	intronic_lncRNA	lncRNA	Chr7	9038438	9040286	-	4	605	112
LNC_002189	XLOC_030954	intronic_lncRNA	lncRNA	Chr3	7769968	7770275	-	2	213	70
LNC_002188	XLOC_030952	lincRNA	lncRNA	Chr3	7748039	7748268	-	1	230	47
LNC_003595	XLOC_052169	lincRNA	lncRNA	Chr7	2734148	2734455	-	1	308	55
LNC_003594	XLOC_052164	intronic_lncRNA	lncRNA	Chr7	2664620	2665778	-	4	313	70
LNC_002849	XLOC_040909	lincRNA	lncRNA	Chr5	22523700	22524021	+	1	322	81
LNC_003596	XLOC_052193	intronic_lncRNA	lncRNA	Chr7	3056346	3057552	-	2	580	95
LNC_003591	XLOC_052132	lincRNA	lncRNA	Chr7	2276818	2277042	-	1	225	51
LNC_003590	XLOC_052106	lincRNA	lncRNA	Chr7	2087237	2090501	-	2	3153	135
LNC_003593	XLOC_052156	intronic_lncRNA	lncRNA	Chr7	2583779	2586334	-	5	900	162
LNC_003592	XLOC_052152	lincRNA	lncRNA	Chr7	2513562	2513851	-	1	290	63
LNC_003599	XLOC_052261	intronic_lncRNA	lncRNA	Chr7	3740407	3742137	-	3	645	138
LNC_003598	XLOC_052214	antisense_lncRNA	lncRNA	Chr7	3235130	3235386	-	1	257	85
LNC_002823	XLOC_040527	intronic_lncRNA	lncRNA	Chr5	17724507	17725931	+	3	500	124
LNC_002518	XLOC_035911	antisense_lncRNA	lncRNA	Chr4	30362043	30362405	+	1	363	121
LNC_001504	XLOC_020389	intronic_lncRNA	lncRNA	Chr2	7028579	7030837	+	2	1408	116
LNC_001505	XLOC_020389	intronic_lncRNA	lncRNA	Chr2	7028665	7029913	+	2	1161	116
LNC_001506	XLOC_020409	lincRNA	lncRNA	Chr2	7329278	7329496	+	1	219	57
LNC_001507	XLOC_020419	antisense_lncRNA	lncRNA	Chr2	7547565	7547804	+	1	240	56
LNC_001500	XLOC_020327	lincRNA	lncRNA	Chr2	6217469	6222101	+	3	2534	323
LNC_001501	XLOC_020327	lincRNA	lncRNA	Chr2	6221645	6222101	+	1	457	77
LNC_001502	XLOC_020345	lincRNA	lncRNA	Chr2	6436623	6436902	+	1	280	54
LNC_001503	XLOC_020371	lincRNA	lncRNA	Chr2	6790475	6792845	+	2	449	85
LNC_002237	XLOC_031757	antisense_lncRNA	lncRNA	Chr3	15940483	15941313	-	2	771	156
LNC_002236	XLOC_031749	lincRNA	lncRNA	Chr3	15870263	15870495	-	1	233	37
LNC_002235	XLOC_031745	intronic_lncRNA	lncRNA	Chr3	15811776	15812268	-	2	361	120
LNC_002234	XLOC_031738	intronic_lncRNA	lncRNA	Chr3	15716198	15717734	-	5	707	102
LNC_001508	XLOC_020420	antisense_lncRNA	lncRNA	Chr2	7549105	7549338	+	1	234	78
LNC_001509	XLOC_020423	lincRNA	lncRNA	Chr2	7559507	7566134	+	3	1240	73
LNC_002231	XLOC_031704	intronic_lncRNA	lncRNA	Chr3	15320055	15325181	-	3	2416	209
LNC_002230	XLOC_031680	intronic_lncRNA	lncRNA	Chr3	14953529	14964729	-	20	2232	382
LNC_003049	XLOC_044158	intronic_lncRNA	lncRNA	Chr5	29214789	29215679	-	2	232	77
LNC_003048	XLOC_044115	antisense_lncRNA	lncRNA	Chr5	28875589	28875919	-	1	331	89
LNC_003047	XLOC_044100	intronic_lncRNA	lncRNA	Chr5	28753199	28755190	-	8	1082	257
LNC_003046	XLOC_044089	antisense_lncRNA	lncRNA	Chr5	28669170	28670204	-	2	431	128
LNC_003045	XLOC_044071	antisense_lncRNA	lncRNA	Chr5	28530073	28530302	-	1	230	40
LNC_003044	XLOC_044067	lincRNA	lncRNA	Chr5	28509341	28509683	-	1	343	78
LNC_003043	XLOC_044040	lincRNA	lncRNA	Chr5	28283780	28284003	-	1	224	51
LNC_003042	XLOC_044032	intronic_lncRNA	lncRNA	Chr5	28232068	28233025	-	4	614	130
LNC_003041	XLOC_043998	intronic_lncRNA	lncRNA	Chr5	27938375	27939003	-	2	530	176
LNC_003040	XLOC_043965	intronic_lncRNA	lncRNA	Chr5	27649093	27651456	-	4	775	122
LNC_003289	XLOC_047372	intronic_lncRNA	lncRNA	Chr6	3345007	3346799	-	4	550	117
LNC_003288	XLOC_047359	intronic_lncRNA	lncRNA	Chr6	3202424	3202774	-	2	252	82
LNC_003281	XLOC_047292	intronic_lncRNA	lncRNA	Chr6	2694230	2696725	-	10	1277	385
LNC_003280	XLOC_047276	intronic_lncRNA	lncRNA	Chr6	2589059	2589612	-	2	480	91
LNC_003283	XLOC_047313	lincRNA	lncRNA	Chr6	2809914	2810136	-	1	223	29
LNC_003282	XLOC_047303	intronic_lncRNA	lncRNA	Chr6	2765227	2767349	-	2	1647	286
LNC_003285	XLOC_047345	lincRNA	lncRNA	Chr6	3131737	3132518	-	2	442	82
LNC_002510	XLOC_035844	intronic_lncRNA	lncRNA	Chr4	29835134	29835704	+	2	484	149
LNC_003287	XLOC_047356	lincRNA	lncRNA	Chr6	3190306	3191151	-	2	765	111
LNC_002001	XLOC_027865	lincRNA	lncRNA	Chr3	13249377	13249591	+	1	215	51
LNC_000587	XLOC_008520	intronic_lncRNA	lncRNA	Chr10	1440417	1442131	+	2	588	85
LNC_000586	XLOC_008512	lincRNA	lncRNA	Chr10	1340342	1340563	+	1	222	38
LNC_000585	XLOC_008510	intronic_lncRNA	lncRNA	Chr10	1319051	1322884	+	2	2487	650
LNC_000584	XLOC_008504	lincRNA	lncRNA	Chr10	1147149	1147382	+	1	234	68
LNC_000583	XLOC_008493	intronic_lncRNA	lncRNA	Chr10	891095	891657	+	3	359	119
LNC_000582	XLOC_008477	intronic_lncRNA	lncRNA	Chr10	581569	582849	+	6	784	261
LNC_000581	XLOC_008472	antisense_lncRNA	lncRNA	Chr10	525613	525839	+	1	227	46
LNC_000580	XLOC_008462	lincRNA	lncRNA	Chr10	360227	360444	+	1	218	52
LNC_004274	XLOC_061371	antisense_lncRNA	lncRNA	Chr9	18267988	18268200	-	1	213	58
LNC_002929	XLOC_042371	intronic_lncRNA	lncRNA	Chr5	5212197	5217664	-	6	1002	180
LNC_000589	XLOC_008561	lincRNA	lncRNA	Chr10	2044291	2044557	+	1	267	75
LNC_000588	XLOC_008549	lincRNA	lncRNA	Chr10	1875437	1875664	+	1	228	66
LNC_000741	XLOC_010780	intronic_lncRNA	lncRNA	Chr10	10058523	10063449	-	5	1874	365
LNC_000740	XLOC_010770	intronic_lncRNA	lncRNA	Chr10	9985048	9986045	-	4	564	114
LNC_000743	XLOC_010801	intronic_lncRNA	lncRNA	Chr10	10348837	10354412	-	6	1539	257
LNC_000742	XLOC_010785	lincRNA	lncRNA	Chr10	10131978	10132180	-	1	203	37
LNC_000745	XLOC_010814	antisense_lncRNA	lncRNA	Chr10	11255031	11255389	-	1	359	58
LNC_000744	XLOC_010801	intronic_lncRNA	lncRNA	Chr10	10348837	10354889	-	6	2020	257
LNC_000747	XLOC_010828	intronic_lncRNA	lncRNA	Chr10	11598272	11624098	-	39	5564	1652
LNC_000746	XLOC_010825	lincRNA	lncRNA	Chr10	11556700	11558663	-	2	445	83
LNC_000749	XLOC_010828	intronic_lncRNA	lncRNA	Chr10	11598272	11624099	-	38	5435	1197
LNC_000748	XLOC_010828	intronic_lncRNA	lncRNA	Chr10	11598272	11624099	-	39	5572	1640
LNC_001612	XLOC_021710	lincRNA	lncRNA	Chr2	25681407	25681680	+	1	274	66
LNC_001613	XLOC_021713	lincRNA	lncRNA	Chr2	26069398	26069635	+	1	238	66
LNC_001614	XLOC_021723	lincRNA	lncRNA	Chr2	26242297	26242764	+	2	407	63
LNC_001615	XLOC_021726	lincRNA	lncRNA	Chr2	26254357	26255267	+	2	789	131
LNC_001616	XLOC_021752	lincRNA	lncRNA	Chr2	26514202	26514407	+	1	206	50
LNC_001617	XLOC_021765	lincRNA	lncRNA	Chr2	26658913	26659190	+	1	278	44
LNC_002523	XLOC_035987	intronic_lncRNA	lncRNA	Chr4	31055422	31056166	+	2	527	132
LNC_002522	XLOC_035984	intronic_lncRNA	lncRNA	Chr4	31021746	31027610	+	11	1976	382
LNC_002521	XLOC_035982	intronic_lncRNA	lncRNA	Chr4	31018074	31018934	+	2	448	149
LNC_002520	XLOC_035957	intronic_lncRNA	lncRNA	Chr4	30778241	30783823	+	16	2766	811
LNC_002527	XLOC_036070	lincRNA	lncRNA	Chr4	31812014	31815630	+	7	2508	114
LNC_002526	XLOC_036047	lincRNA	lncRNA	Chr4	31611980	31612906	+	2	886	83
LNC_002525	XLOC_036038	lincRNA	lncRNA	Chr4	31508469	31510278	+	2	385	83
LNC_002524	XLOC_036014	lincRNA	lncRNA	Chr4	31324601	31324833	+	1	233	45
LNC_002529	XLOC_036110	lincRNA	lncRNA	Chr4	32177426	32177645	+	1	220	69
LNC_002528	XLOC_036074	intronic_lncRNA	lncRNA	Chr4	31826096	31828447	+	6	1830	374
LNC_003133	XLOC_045432	intronic_lncRNA	lncRNA	Chr6	10671066	10677454	+	5	2069	415
LNC_003132	XLOC_045428	lincRNA	lncRNA	Chr6	10619951	10620199	+	1	249	82
LNC_003131	XLOC_045423	lincRNA	lncRNA	Chr6	10565296	10566082	+	2	701	80
LNC_003130	XLOC_045419	lincRNA	lncRNA	Chr6	10534407	10535722	+	2	1292	92
LNC_003137	XLOC_045481	intronic_lncRNA	lncRNA	Chr6	11338231	11342044	+	4	2105	267
LNC_003136	XLOC_045473	lincRNA	lncRNA	Chr6	11257839	11258097	+	1	259	54
LNC_003135	XLOC_045463	lincRNA	lncRNA	Chr6	11112786	11113002	+	1	217	40
LNC_003134	XLOC_045454	lincRNA	lncRNA	Chr6	10965355	10965780	+	1	426	42
LNC_003139	XLOC_045491	lincRNA	lncRNA	Chr6	11461898	11462206	+	1	309	47
LNC_003138	XLOC_045485	lincRNA	lncRNA	Chr6	11402435	11402747	+	1	313	47
LNC_002927	XLOC_042344	intronic_lncRNA	lncRNA	Chr5	4958167	4962262	-	5	2274	346
LNC_003612	XLOC_052443	lincRNA	lncRNA	Chr7	5758551	5760268	-	2	997	134
LNC_002428	XLOC_034487	lincRNA	lncRNA	Chr4	15365041	15365265	+	1	225	65
LNC_002429	XLOC_034499	lincRNA	lncRNA	Chr4	15742960	15745242	+	1	2283	73
LNC_002426	XLOC_034388	antisense_lncRNA	lncRNA	Chr4	13343593	13347245	+	2	3608	622
LNC_002427	XLOC_034392	intronic_lncRNA	lncRNA	Chr4	13421822	13422178	+	2	290	96
LNC_002424	XLOC_034366	lincRNA	lncRNA	Chr4	12544309	12544704	+	2	273	91
LNC_002425	XLOC_034367	intronic_lncRNA	lncRNA	Chr4	12549541	12551856	+	4	646	153
LNC_002422	XLOC_034349	lincRNA	lncRNA	Chr4	12209178	12209383	+	1	206	65
LNC_002423	XLOC_034356	lincRNA	lncRNA	Chr4	12360881	12361107	+	1	227	62
LNC_002420	XLOC_034302	lincRNA	lncRNA	Chr4	11350529	11350776	+	1	248	35
LNC_002421	XLOC_034320	lincRNA	lncRNA	Chr4	11725034	11725236	+	1	203	44
LNC_004022	XLOC_057519	lincRNA	lncRNA	Chr8	17565143	17565878	-	1	736	141
LNC_001768	XLOC_024099	lincRNA	lncRNA	Chr2	12188704	12189012	-	1	309	44
LNC_001769	XLOC_024110	lincRNA	lncRNA	Chr2	12379014	12379617	-	2	462	134
LNC_003902	XLOC_056127	intronic_lncRNA	lncRNA	Chr8	27426728	27429892	+	7	1434	319
LNC_002926	XLOC_042288	intronic_lncRNA	lncRNA	Chr5	4027806	4028162	-	2	269	75
LNC_001764	XLOC_024000	antisense_lncRNA	lncRNA	Chr2	10762196	10762528	-	1	333	110
LNC_001765	XLOC_024007	intronic_lncRNA	lncRNA	Chr2	10842684	10849259	-	4	3493	596
LNC_001766	XLOC_024055	lincRNA	lncRNA	Chr2	11535070	11535465	-	1	396	68
LNC_001767	XLOC_024098	intronic_lncRNA	lncRNA	Chr2	12178606	12181633	-	5	2292	134
LNC_001760	XLOC_023928	lincRNA	lncRNA	Chr2	9758596	9758805	-	1	210	69
LNC_001761	XLOC_023949	lincRNA	lncRNA	Chr2	10044944	10045755	-	2	662	75
LNC_001762	XLOC_023953	intronic_lncRNA	lncRNA	Chr2	10137526	10146623	-	15	4385	1088
LNC_001763	XLOC_023993	intronic_lncRNA	lncRNA	Chr2	10635819	10639317	-	7	1429	321
LNC_004113	XLOC_058773	lincRNA	lncRNA	Chr9	4707257	4707616	+	2	325	98
LNC_003649	XLOC_052780	lincRNA	lncRNA	Chr7	11987440	11987668	-	1	229	45
LNC_003869	XLOC_055594	lincRNA	lncRNA	Chr8	21622672	21628035	+	2	4713	253
LNC_002925	XLOC_042287	lincRNA	lncRNA	Chr5	4004892	4005124	-	1	233	77
LNC_004066	XLOC_058078	lincRNA	lncRNA	Chr8	25540970	25542233	-	2	598	87
LNC_003865	XLOC_055515	lincRNA	lncRNA	Chr8	20739692	20739950	+	1	259	51
LNC_003864	XLOC_055480	lincRNA	lncRNA	Chr8	20140682	20141085	+	1	404	65
LNC_003867	XLOC_055537	antisense_lncRNA	lncRNA	Chr8	21064729	21065015	+	1	287	56
LNC_003758	XLOC_054116	intronic_lncRNA	lncRNA	Chr7	28690542	28693328	-	4	1433	345
LNC_003861	XLOC_055404	intronic_lncRNA	lncRNA	Chr8	18886639	18891402	+	7	1226	251
LNC_003860	XLOC_055387	intronic_lncRNA	lncRNA	Chr8	18490575	18493219	+	2	2068	102
LNC_003863	XLOC_055470	lincRNA	lncRNA	Chr8	19892046	19892262	+	1	217	59
LNC_003862	XLOC_055441	intronic_lncRNA	lncRNA	Chr8	19448211	19449400	+	2	504	72
LNC_002848	XLOC_040893	lincRNA	lncRNA	Chr5	22399940	22400241	+	1	302	99
LNC_000369	XLOC_005303	antisense_lncRNA	lncRNA	Chr1	9615578	9615841	-	1	264	88
LNC_000368	XLOC_005299	intronic_lncRNA	lncRNA	Chr1	9573988	9576527	-	4	811	81
LNC_000367	XLOC_005263	lincRNA	lncRNA	Chr1	9213826	9214033	-	1	208	50
LNC_000366	XLOC_005258	intronic_lncRNA	lncRNA	Chr1	9187592	9189383	-	5	1354	153
LNC_000365	XLOC_005238	intronic_lncRNA	lncRNA	Chr1	9016101	9020636	-	7	1520	432
LNC_000364	XLOC_005226	intronic_lncRNA	lncRNA	Chr1	8901198	8903575	-	5	1173	188
LNC_000363	XLOC_005223	lincRNA	lncRNA	Chr1	8864806	8865028	-	1	223	49
LNC_000362	XLOC_005217	lincRNA	lncRNA	Chr1	8813167	8815093	-	1	1927	138
LNC_000361	XLOC_005211	lincRNA	lncRNA	Chr1	8778911	8779157	-	1	247	47
LNC_000360	XLOC_005191	antisense_lncRNA	lncRNA	Chr1	8601851	8602122	-	1	272	45
LNC_000569	XLOC_008311	intronic_lncRNA	lncRNA	Chr1	43337282	43339680	-	4	1523	396
LNC_000568	XLOC_008298	intronic_lncRNA	lncRNA	Chr1	43225198	43226668	-	2	1372	454
LNC_002730	XLOC_039066	antisense_lncRNA	lncRNA	Chr4	33645523	33649769	-	2	1598	150
LNC_002731	XLOC_039072	lincRNA	lncRNA	Chr4	33682224	33682451	-	1	228	57
LNC_002736	XLOC_039192	intronic_lncRNA	lncRNA	Chr4	34696649	34700483	-	5	1958	400
LNC_002737	XLOC_039193	antisense_lncRNA	lncRNA	Chr4	34701664	34701873	-	1	210	69
LNC_002734	XLOC_039111	intronic_lncRNA	lncRNA	Chr4	34032446	34033750	-	3	1016	136
LNC_002735	XLOC_039192	intronic_lncRNA	lncRNA	Chr4	34696649	34700483	-	5	2011	400
LNC_000561	XLOC_008118	intronic_lncRNA	lncRNA	Chr1	41657633	41658516	-	2	438	146
LNC_000560	XLOC_008116	lincRNA	lncRNA	Chr1	41640988	41641279	-	1	292	87
LNC_000563	XLOC_008198	lincRNA	lncRNA	Chr1	42338423	42338656	-	1	234	77
LNC_000562	XLOC_008130	lincRNA	lncRNA	Chr1	41745521	41745838	-	1	318	70
LNC_000565	XLOC_008249	lincRNA	lncRNA	Chr1	42858035	42858244	-	1	210	44
LNC_000564	XLOC_008223	antisense_lncRNA	lncRNA	Chr1	42610353	42610909	-	1	557	95
LNC_000567	XLOC_008259	antisense_lncRNA	lncRNA	Chr1	42903121	42903479	-	1	359	119
LNC_000566	XLOC_008258	antisense_lncRNA	lncRNA	Chr1	42902633	42902863	-	1	231	70
LNC_003482	XLOC_050337	intronic_lncRNA	lncRNA	Chr7	10362482	10366207	+	5	1225	327
LNC_002923	XLOC_042277	antisense_lncRNA	lncRNA	Chr5	3930098	3930342	-	1	245	81
LNC_003617	XLOC_052473	intronic_lncRNA	lncRNA	Chr7	5987322	5988063	-	3	532	113
LNC_002079	XLOC_029376	intronic_lncRNA	lncRNA	Chr3	34325906	34326568	+	3	252	83
LNC_004239	XLOC_060874	intronic_lncRNA	lncRNA	Chr9	11875451	11876240	-	3	216	71
LNC_001829	XLOC_024795	lincRNA	lncRNA	Chr2	22751638	22751873	-	1	236	61
LNC_003911	XLOC_056244	intronic_lncRNA	lncRNA	Chr8	28501076	28505284	+	13	2081	469
LNC_003910	XLOC_056234	intronic_lncRNA	lncRNA	Chr8	28414536	28417895	+	8	797	265
LNC_003913	XLOC_056271	lincRNA	lncRNA	Chr8	28771513	28773533	+	3	1241	107
LNC_001828	XLOC_024750	intronic_lncRNA	lncRNA	Chr2	22314356	22314941	-	2	479	87
LNC_001359	XLOC_018451	intronic_lncRNA	lncRNA	Chr12	6474152	6476198	-	5	742	247
LNC_001358	XLOC_018411	lincRNA	lncRNA	Chr12	5632181	5632428	-	1	248	68
LNC_003917	XLOC_056311	antisense_lncRNA	lncRNA	Chr8	29073224	29073512	+	1	289	56
LNC_003916	XLOC_056301	lincRNA	lncRNA	Chr8	29014235	29014472	+	1	238	61
LNC_001355	XLOC_018387	intronic_lncRNA	lncRNA	Chr12	5254062	5258022	-	6	921	191
LNC_001354	XLOC_018386	antisense_lncRNA	lncRNA	Chr12	5250048	5250377	-	1	330	110
LNC_001357	XLOC_018404	lincRNA	lncRNA	Chr12	5512127	5512619	-	1	493	93
LNC_001356	XLOC_018397	intronic_lncRNA	lncRNA	Chr12	5375635	5378887	-	9	1100	279
LNC_001351	XLOC_018358	lincRNA	lncRNA	Chr12	4906037	4906252	-	1	216	51
LNC_001350	XLOC_018349	intronic_lncRNA	lncRNA	Chr12	4751556	4753181	-	3	549	77
LNC_001353	XLOC_018385	lincRNA	lncRNA	Chr12	5235673	5238178	-	2	1838	66
LNC_001352	XLOC_018379	lincRNA	lncRNA	Chr12	5179932	5180238	-	1	307	71
LNC_002884	XLOC_041700	antisense_lncRNA	lncRNA	Chr5	29824258	29824496	+	1	239	79
LNC_002885	XLOC_041734	intronic_lncRNA	lncRNA	Chr5	30102661	30103289	+	2	480	94
LNC_002886	XLOC_041735	intronic_lncRNA	lncRNA	Chr5	30105305	30106089	+	2	344	62
LNC_002887	XLOC_041737	intronic_lncRNA	lncRNA	Chr5	30112314	30114267	+	3	1714	159
LNC_002880	XLOC_041657	lincRNA	lncRNA	Chr5	29489676	29489907	+	1	232	71
LNC_002881	XLOC_041661	intronic_lncRNA	lncRNA	Chr5	29553692	29557195	+	7	1267	185
LNC_001199	XLOC_016533	intronic_lncRNA	lncRNA	Chr12	4013657	4014333	+	4	298	98
LNC_001198	XLOC_016519	lincRNA	lncRNA	Chr12	3855647	3855879	+	1	233	69
LNC_001197	XLOC_016479	antisense_lncRNA	lncRNA	Chr12	3426729	3426942	+	1	214	53
LNC_001196	XLOC_016468	intronic_lncRNA	lncRNA	Chr12	3324863	3327280	+	2	1460	90
LNC_001195	XLOC_016465	intronic_lncRNA	lncRNA	Chr12	3303038	3306914	+	3	1802	432
LNC_001194	XLOC_016463	intronic_lncRNA	lncRNA	Chr12	3292628	3293699	+	3	907	109
LNC_001193	XLOC_016453	lincRNA	lncRNA	Chr12	3168788	3169051	+	1	264	62
LNC_001192	XLOC_016446	intronic_lncRNA	lncRNA	Chr12	3048260	3048576	+	2	246	81
LNC_001191	XLOC_016427	lincRNA	lncRNA	Chr12	2836351	2836576	+	1	226	59
LNC_001190	XLOC_016423	lincRNA	lncRNA	Chr12	2795129	2795344	+	1	216	62
LNC_003991	XLOC_057188	lincRNA	lncRNA	Chr8	10312119	10312332	-	1	214	57
LNC_003990	XLOC_057158	lincRNA	lncRNA	Chr8	9793542	9793760	-	1	219	53
LNC_003907	XLOC_056210	intronic_lncRNA	lncRNA	Chr8	28190487	28193581	+	8	781	177
LNC_001821	XLOC_024652	intronic_lncRNA	lncRNA	Chr2	21003873	21005600	-	3	656	94
LNC_004074	XLOC_058162	lincRNA	lncRNA	Chr8	26276864	26277099	-	1	236	52
LNC_001820	XLOC_024638	lincRNA	lncRNA	Chr2	20861975	20862559	-	2	410	93
LNC_004241	XLOC_060906	intronic_lncRNA	lncRNA	Chr9	12692445	12694501	-	2	406	135
LNC_003995	XLOC_057232	intronic_lncRNA	lncRNA	Chr8	11088665	11094239	-	9	1316	332
LNC_003994	XLOC_057215	lincRNA	lncRNA	Chr8	10796854	10797109	-	1	256	41
LNC_004107	XLOC_058668	intronic_lncRNA	lncRNA	Chr9	2405938	2411027	+	6	939	125
LNC_004106	XLOC_058668	intronic_lncRNA	lncRNA	Chr9	2403069	2410018	+	7	2644	239
LNC_004105	XLOC_058666	lincRNA	lncRNA	Chr9	2325314	2326315	+	2	877	84
LNC_004104	XLOC_058654	lincRNA	lncRNA	Chr9	2075445	2075670	+	1	226	75
LNC_004103	XLOC_058652	lincRNA	lncRNA	Chr9	2009470	2009725	+	1	256	60
LNC_003997	XLOC_057288	antisense_lncRNA	lncRNA	Chr8	12192473	12192708	-	1	236	41
LNC_000178	XLOC_002415	antisense_lncRNA	lncRNA	Chr1	28652433	28652639	+	1	207	69
LNC_000179	XLOC_002418	lincRNA	lncRNA	Chr1	28663802	28664009	+	1	208	46
LNC_000176	XLOC_002318	intronic_lncRNA	lncRNA	Chr1	27624574	27629181	+	10	2040	528
LNC_000177	XLOC_002376	intronic_lncRNA	lncRNA	Chr1	28265382	28266040	+	2	507	111
LNC_000174	XLOC_002275	lincRNA	lncRNA	Chr1	27173400	27175291	+	3	579	145
LNC_000175	XLOC_002310	lincRNA	lncRNA	Chr1	27523586	27523950	+	1	365	121
LNC_000172	XLOC_002236	intronic_lncRNA	lncRNA	Chr1	26718841	26719691	+	2	760	92
LNC_000173	XLOC_002253	intronic_lncRNA	lncRNA	Chr1	26903841	26907419	+	8	1611	296
LNC_000170	XLOC_002222	lincRNA	lncRNA	Chr1	26534247	26534541	+	1	295	51
LNC_000171	XLOC_002234	intronic_lncRNA	lncRNA	Chr1	26671706	26679701	+	24	3254	556
LNC_001997	XLOC_027697	antisense_lncRNA	lncRNA	Chr3	11668533	11668769	+	1	237	79
LNC_001996	XLOC_027685	intronic_lncRNA	lncRNA	Chr3	11544665	11545535	+	2	784	125
LNC_001995	XLOC_027670	lincRNA	lncRNA	Chr3	11382102	11382342	+	1	241	41
LNC_001994	XLOC_027646	antisense_lncRNA	lncRNA	Chr3	11213031	11215333	+	2	1420	124
LNC_001993	XLOC_027645	antisense_lncRNA	lncRNA	Chr3	11211769	11212027	+	1	259	86
LNC_001992	XLOC_027643	intronic_lncRNA	lncRNA	Chr3	11177726	11187074	+	10	4307	1164
LNC_001991	XLOC_027629	lincRNA	lncRNA	Chr3	11057222	11058825	+	2	793	76
LNC_001990	XLOC_027568	intronic_lncRNA	lncRNA	Chr3	10649986	10650345	+	2	273	90
LNC_003609	XLOC_052392	intronic_lncRNA	lncRNA	Chr7	5212179	5212526	-	2	243	81
LNC_003608	XLOC_052373	intronic_lncRNA	lncRNA	Chr7	5021231	5021533	-	2	221	73
LNC_001999	XLOC_027782	lincRNA	lncRNA	Chr3	12567946	12568155	+	1	210	56
LNC_001998	XLOC_027749	intronic_lncRNA	lncRNA	Chr3	12177869	12181787	+	8	1150	251
LNC_001283	XLOC_017465	antisense_lncRNA	lncRNA	Chr12	22080430	22080737	+	1	308	102
LNC_001282	XLOC_017408	lincRNA	lncRNA	Chr12	21283012	21284364	+	2	345	51
LNC_001281	XLOC_017407	lincRNA	lncRNA	Chr12	21273950	21274174	+	1	225	75
LNC_001280	XLOC_017406	antisense_lncRNA	lncRNA	Chr12	21276934	21287305	+	2	232	71
LNC_001287	XLOC_017529	antisense_lncRNA	lncRNA	Chr12	22757836	22758102	+	1	267	89
LNC_001286	XLOC_017523	intronic_lncRNA	lncRNA	Chr12	22684844	22690371	+	8	2522	778
LNC_001285	XLOC_017505	antisense_lncRNA	lncRNA	Chr12	22487913	22488200	+	1	288	56
LNC_001284	XLOC_017468	intronic_lncRNA	lncRNA	Chr12	22114308	22116882	+	5	740	100
LNC_002952	XLOC_042715	antisense_lncRNA	lncRNA	Chr5	11215192	11223640	-	2	1072	178
LNC_002953	XLOC_042725	intronic_lncRNA	lncRNA	Chr5	11457622	11459446	-	4	598	187
LNC_001289	XLOC_017555	lincRNA	lncRNA	Chr12	23027925	23028150	+	1	226	59
LNC_001288	XLOC_017548	intronic_lncRNA	lncRNA	Chr12	22942689	22943679	+	2	237	68
LNC_002956	XLOC_042730	intronic_lncRNA	lncRNA	Chr5	11587337	11587738	-	2	233	47
LNC_002957	XLOC_042758	lincRNA	lncRNA	Chr5	12263039	12263313	-	1	275	83
LNC_002954	XLOC_042730	intronic_lncRNA	lncRNA	Chr5	11583011	11585987	-	2	622	110
LNC_002955	XLOC_042730	intronic_lncRNA	lncRNA	Chr5	11583011	11587872	-	5	863	199
LNC_001979	XLOC_027390	intronic_lncRNA	lncRNA	Chr3	8988665	8990457	+	4	526	153
LNC_001978	XLOC_027355	lincRNA	lncRNA	Chr3	8673212	8673429	+	1	218	72
LNC_004243	XLOC_060910	lincRNA	lncRNA	Chr9	12714173	12714495	-	1	323	52
LNC_001971	XLOC_027222	intronic_lncRNA	lncRNA	Chr3	7279690	7283579	+	5	1966	634
LNC_001970	XLOC_027188	intronic_lncRNA	lncRNA	Chr3	6982494	6984997	+	6	733	215
LNC_001973	XLOC_027255	lincRNA	lncRNA	Chr3	7634203	7634423	+	1	221	51
LNC_001972	XLOC_027244	antisense_lncRNA	lncRNA	Chr3	7522208	7522447	+	1	240	47
LNC_001975	XLOC_027268	antisense_lncRNA	lncRNA	Chr3	7720394	7720614	+	1	221	73
LNC_001974	XLOC_027266	lincRNA	lncRNA	Chr3	7708155	7708394	+	1	240	80
LNC_001977	XLOC_027346	intronic_lncRNA	lncRNA	Chr3	8590776	8591882	+	2	236	78
LNC_001976	XLOC_027279	antisense_lncRNA	lncRNA	Chr3	7804655	7804864	+	1	210	70
LNC_004079	XLOC_058241	lincRNA	lncRNA	Chr8	27073001	27073597	-	2	382	84
LNC_004078	XLOC_058234	lincRNA	lncRNA	Chr8	26994158	26995759	-	2	1436	70
LNC_003757	XLOC_054116	intronic_lncRNA	lncRNA	Chr7	28690542	28692691	-	4	1028	342
LNC_000521	XLOC_007495	lincRNA	lncRNA	Chr1	36211672	36211883	-	1	212	57
LNC_004071	XLOC_058142	antisense_lncRNA	lncRNA	Chr8	26138505	26138757	-	1	253	81
LNC_004070	XLOC_058138	antisense_lncRNA	lncRNA	Chr8	26119431	26119653	-	1	223	74
LNC_004077	XLOC_058222	intronic_lncRNA	lncRNA	Chr8	26899700	26901637	-	3	840	126
LNC_004076	XLOC_058201	antisense_lncRNA	lncRNA	Chr8	26669015	26669331	-	1	317	49
LNC_004075	XLOC_058165	lincRNA	lncRNA	Chr8	26298261	26298486	-	1	226	49
LNC_000520	XLOC_007493	lincRNA	lncRNA	Chr1	36200867	36201086	-	1	220	55
LNC_000002	XLOC_000041	antisense_lncRNA	lncRNA	Chr1	348209	348435	+	1	227	75
LNC_000003	XLOC_000063	intronic_lncRNA	lncRNA	Chr1	528028	531440	+	4	1005	140
LNC_000001	XLOC_000005	lincRNA	lncRNA	Chr1	52824	53527	+	2	416	63
LNC_000006	XLOC_000156	lincRNA	lncRNA	Chr1	1400080	1400300	+	1	221	30
LNC_000007	XLOC_000165	lincRNA	lncRNA	Chr1	1439959	1440227	+	1	269	36
LNC_000004	XLOC_000097	intronic_lncRNA	lncRNA	Chr1	843692	844030	+	2	236	78
LNC_000005	XLOC_000143	intronic_lncRNA	lncRNA	Chr1	1268771	1271730	+	8	1581	254
LNC_003731	XLOC_053816	intronic_lncRNA	lncRNA	Chr7	25896761	25897860	-	3	454	76
LNC_003730	XLOC_053762	antisense_lncRNA	lncRNA	Chr7	25450125	25450385	-	1	261	79
LNC_000008	XLOC_000245	antisense_lncRNA	lncRNA	Chr1	2107811	2108048	+	1	238	58
LNC_000009	XLOC_000273	lincRNA	lncRNA	Chr1	2469223	2470848	+	3	1000	88
LNC_003735	XLOC_053853	lincRNA	lncRNA	Chr7	26187488	26189158	-	2	431	67
LNC_003734	XLOC_053840	intronic_lncRNA	lncRNA	Chr7	26084633	26087180	-	7	1132	218
LNC_003737	XLOC_053910	antisense_lncRNA	lncRNA	Chr7	26841159	26841814	-	1	656	71
LNC_002801	XLOC_040161	intronic_lncRNA	lncRNA	Chr5	10802879	10812040	+	4	1277	207
LNC_002479	XLOC_035310	intronic_lncRNA	lncRNA	Chr4	24781602	24785388	+	5	1527	215
LNC_003197	XLOC_046088	antisense_lncRNA	lncRNA	Chr6	22796045	22796313	+	1	269	61
LNC_003756	XLOC_054097	intronic_lncRNA	lncRNA	Chr7	28555846	28560908	-	6	1468	223
LNC_002478	XLOC_035280	intronic_lncRNA	lncRNA	Chr4	24464406	24466219	+	3	1101	184
LNC_003610	XLOC_052418	lincRNA	lncRNA	Chr7	5466140	5466378	-	1	239	32
LNC_004245	XLOC_060922	intronic_lncRNA	lncRNA	Chr9	12936982	12938956	-	5	937	220
LNC_000529	XLOC_007620	intronic_lncRNA	lncRNA	Chr1	37264790	37267079	-	6	668	176
LNC_001031	XLOC_014583	lincRNA	lncRNA	Chr11	5540169	5542155	-	2	505	79
LNC_002310	XLOC_032741	intronic_lncRNA	lncRNA	Chr3	30747841	30752148	-	6	2361	159
LNC_002311	XLOC_032743	antisense_lncRNA	lncRNA	Chr3	30866668	30866899	-	1	232	77
LNC_003832	XLOC_055088	lincRNA	lncRNA	Chr8	10598370	10598571	+	1	202	58
LNC_003454	XLOC_049798	lincRNA	lncRNA	Chr7	2636114	2636988	+	2	705	139
LNC_003455	XLOC_049803	intronic_lncRNA	lncRNA	Chr7	2683263	2684651	+	2	327	83
LNC_003456	XLOC_049805	intronic_lncRNA	lncRNA	Chr7	2691877	2693664	+	3	739	132
LNC_003457	XLOC_049856	lincRNA	lncRNA	Chr7	3173972	3174174	+	1	203	60
LNC_003450	XLOC_049738	lincRNA	lncRNA	Chr7	2015796	2016030	+	1	235	58
LNC_003451	XLOC_049771	lincRNA	lncRNA	Chr7	2277173	2277410	+	1	238	48
LNC_003452	XLOC_049787	intronic_lncRNA	lncRNA	Chr7	2450837	2454399	+	6	1718	391
LNC_003453	XLOC_049792	intronic_lncRNA	lncRNA	Chr7	2566027	2566964	+	3	599	153
LNC_003458	XLOC_049866	antisense_lncRNA	lncRNA	Chr7	3242847	3243065	+	1	219	73
LNC_003459	XLOC_049880	intronic_lncRNA	lncRNA	Chr7	3365377	3366261	+	2	632	210
LNC_003909	XLOC_056223	antisense_lncRNA	lncRNA	Chr8	28257769	28258088	+	1	320	73
LNC_004068	XLOC_058092	lincRNA	lncRNA	Chr8	25644432	25644728	-	1	297	33
LNC_004247	XLOC_060943	antisense_lncRNA	lncRNA	Chr9	13218226	13218782	-	1	557	91
LNC_004156	XLOC_059443	lincRNA	lncRNA	Chr9	16546257	16546487	+	1	231	54
LNC_001427	XLOC_019191	intronic_lncRNA	lncRNA	Chr12	21963080	21967569	-	6	903	214
LNC_001426	XLOC_019190	antisense_lncRNA	lncRNA	Chr12	21957400	21957606	-	1	207	68
LNC_001425	XLOC_019188	intronic_lncRNA	lncRNA	Chr12	21933746	21934851	-	4	615	204
LNC_001424	XLOC_019166	intronic_lncRNA	lncRNA	Chr12	21491440	21492765	-	2	439	71
LNC_000828	XLOC_012166	antisense_lncRNA	lncRNA	Chr11	925271	925475	+	1	205	49
LNC_000829	XLOC_012175	intronic_lncRNA	lncRNA	Chr11	1059137	1063441	+	6	1412	131
LNC_001421	XLOC_019126	lincRNA	lncRNA	Chr12	20968260	20968519	-	1	260	62
LNC_001420	XLOC_019073	lincRNA	lncRNA	Chr12	20136539	20136863	-	1	325	63
LNC_000824	XLOC_011985	lincRNA	lncRNA	Chr10	25017342	25021123	-	2	3526	110
LNC_000825	XLOC_012051	intronic_lncRNA	lncRNA	Chr11	116058	117207	+	3	777	258
LNC_000826	XLOC_012067	lincRNA	lncRNA	Chr11	201987	202244	+	1	258	53
LNC_000827	XLOC_012123	intronic_lncRNA	lncRNA	Chr11	618059	621288	+	2	2235	461
LNC_000820	XLOC_011936	lincRNA	lncRNA	Chr10	24567899	24568112	-	1	214	71
LNC_000821	XLOC_011940	lincRNA	lncRNA	Chr10	24624759	24624980	-	1	222	47
LNC_000822	XLOC_011962	lincRNA	lncRNA	Chr10	24816170	24817088	-	2	650	121
LNC_000823	XLOC_011984	lincRNA	lncRNA	Chr10	25016030	25016261	-	1	232	53
LNC_004069	XLOC_058118	intronic_lncRNA	lncRNA	Chr8	25915841	25916592	-	3	229	76
LNC_004157	XLOC_059463	intronic_lncRNA	lncRNA	Chr9	16726085	16731403	+	2	4737	148
LNC_003705	XLOC_053344	antisense_lncRNA	lncRNA	Chr7	21335275	21335576	-	1	302	100
LNC_002939	XLOC_042538	lincRNA	lncRNA	Chr5	7693060	7693283	-	1	224	51
LNC_003752	XLOC_054061	antisense_lncRNA	lncRNA	Chr7	28250118	28251231	-	2	915	91
LNC_000958	XLOC_013414	intronic_lncRNA	lncRNA	Chr11	22962461	22963755	+	2	1098	115
LNC_000959	XLOC_013427	antisense_lncRNA	lncRNA	Chr11	23123294	23130434	+	2	695	170
LNC_000950	XLOC_013359	intronic_lncRNA	lncRNA	Chr11	22133694	22134155	+	3	218	72
LNC_000951	XLOC_013385	intronic_lncRNA	lncRNA	Chr11	22526153	22530392	+	7	1655	358
LNC_000952	XLOC_013385	intronic_lncRNA	lncRNA	Chr11	22526153	22530392	+	5	1445	288
LNC_000953	XLOC_013385	intronic_lncRNA	lncRNA	Chr11	22526153	22530392	+	6	2071	231
LNC_000954	XLOC_013385	intronic_lncRNA	lncRNA	Chr11	22526153	22530392	+	6	1487	302
LNC_000955	XLOC_013385	intronic_lncRNA	lncRNA	Chr11	22526337	22530392	+	7	1443	204
LNC_000956	XLOC_013390	intronic_lncRNA	lncRNA	Chr11	22597508	22601009	+	6	2335	189
LNC_000957	XLOC_013390	intronic_lncRNA	lncRNA	Chr11	22597591	22602245	+	11	1734	303
LNC_001519	XLOC_020627	lincRNA	lncRNA	Chr2	10345279	10345516	+	1	238	65
LNC_001518	XLOC_020611	antisense_lncRNA	lncRNA	Chr2	10047467	10049918	+	2	497	70
LNC_003633	XLOC_052672	intronic_lncRNA	lncRNA	Chr7	9423116	9424059	-	2	380	121
LNC_001513	XLOC_020442	lincRNA	lncRNA	Chr2	7797732	7798352	+	1	621	83
LNC_001512	XLOC_020423	lincRNA	lncRNA	Chr2	7559511	7566134	+	2	1164	78
LNC_001511	XLOC_020423	lincRNA	lncRNA	Chr2	7559511	7566134	+	2	5192	88
LNC_001510	XLOC_020423	lincRNA	lncRNA	Chr2	7559511	7562539	+	2	2927	87
LNC_001517	XLOC_020601	lincRNA	lncRNA	Chr2	9938583	9938798	+	1	216	66
LNC_001516	XLOC_020527	intronic_lncRNA	lncRNA	Chr2	9101345	9105109	+	6	960	159
LNC_001515	XLOC_020495	intronic_lncRNA	lncRNA	Chr2	8575545	8576889	+	2	684	199
LNC_001514	XLOC_020477	lincRNA	lncRNA	Chr2	8369909	8370134	+	1	226	58
LNC_003611	XLOC_052429	antisense_lncRNA	lncRNA	Chr7	5596737	5596976	-	1	240	30
LNC_003163	XLOC_045745	lincRNA	lncRNA	Chr6	16616589	16618959	+	2	2121	89
LNC_002088	XLOC_029488	intronic_lncRNA	lncRNA	Chr3	35234528	35238203	+	4	1029	253
LNC_002089	XLOC_029497	lincRNA	lncRNA	Chr3	35302704	35302926	+	1	223	62
LNC_002084	XLOC_029463	lincRNA	lncRNA	Chr3	35042254	35042479	+	1	226	42
LNC_002085	XLOC_029464	antisense_lncRNA	lncRNA	Chr3	35043925	35047557	+	2	450	49
LNC_002086	XLOC_029475	intronic_lncRNA	lncRNA	Chr3	35129561	35132048	+	4	751	153
LNC_002087	XLOC_029476	intronic_lncRNA	lncRNA	Chr3	35132715	35134522	+	3	513	83
LNC_002080	XLOC_029417	antisense_lncRNA	lncRNA	Chr3	34621826	34622061	+	1	236	41
LNC_002081	XLOC_029425	lincRNA	lncRNA	Chr3	34679845	34680056	+	1	212	26
LNC_002082	XLOC_029450	intronic_lncRNA	lncRNA	Chr3	34930678	34933009	+	4	1133	255
LNC_002083	XLOC_029462	lincRNA	lncRNA	Chr3	35041391	35041681	+	1	291	57
LNC_002846	XLOC_040835	intronic_lncRNA	lncRNA	Chr5	21806894	21808135	+	4	274	90
LNC_003956	XLOC_056828	intronic_lncRNA	lncRNA	Chr8	4575573	4576069	-	2	406	135
LNC_001902	XLOC_026193	lincRNA	lncRNA	Chr2	36409711	36409995	-	1	285	39
LNC_003728	XLOC_053707	lincRNA	lncRNA	Chr7	24956543	24956980	-	2	308	49
LNC_000774	XLOC_011189	intronic_lncRNA	lncRNA	Chr10	17179582	17180067	-	2	333	111
LNC_000775	XLOC_011231	lincRNA	lncRNA	Chr10	17634519	17634734	-	1	216	72
LNC_000776	XLOC_011263	lincRNA	lncRNA	Chr10	18181766	18182083	-	1	318	56
LNC_000777	XLOC_011264	lincRNA	lncRNA	Chr10	18195023	18195318	-	1	296	59
LNC_000770	XLOC_011149	lincRNA	lncRNA	Chr10	16783632	16783866	-	1	235	50
LNC_000771	XLOC_011154	intronic_lncRNA	lncRNA	Chr10	16840911	16845196	-	6	1559	167
LNC_000772	XLOC_011154	intronic_lncRNA	lncRNA	Chr10	16840911	16845196	-	7	1334	234
LNC_000773	XLOC_011186	intronic_lncRNA	lncRNA	Chr10	17147660	17148537	-	3	683	134
LNC_001607	XLOC_021640	antisense_lncRNA	lncRNA	Chr2	25027907	25028292	+	1	386	115
LNC_001606	XLOC_021638	intronic_lncRNA	lncRNA	Chr2	25012667	25021489	+	15	4057	780
LNC_001605	XLOC_021630	intronic_lncRNA	lncRNA	Chr2	24922823	24929904	+	8	1590	366
LNC_001604	XLOC_021609	lincRNA	lncRNA	Chr2	24740694	24743698	+	3	2798	133
LNC_000778	XLOC_011361	lincRNA	lncRNA	Chr10	19324729	19325371	-	2	616	73
LNC_000779	XLOC_011374	intronic_lncRNA	lncRNA	Chr10	19579504	19581096	-	2	711	89
LNC_001601	XLOC_021551	lincRNA	lncRNA	Chr2	24181238	24181513	+	1	276	38
LNC_001600	XLOC_021547	intronic_lncRNA	lncRNA	Chr2	24150351	24151736	+	3	705	160
LNC_002556	XLOC_036503	intronic_lncRNA	lncRNA	Chr4	35172561	35176417	+	7	1329	263
LNC_002557	XLOC_036506	antisense_lncRNA	lncRNA	Chr4	35184314	35184692	+	2	281	50
LNC_002554	XLOC_036478	lincRNA	lncRNA	Chr4	34978489	34978723	+	1	235	54
LNC_002555	XLOC_036489	intronic_lncRNA	lncRNA	Chr4	35074581	35074984	+	2	297	98
LNC_002552	XLOC_036440	lincRNA	lncRNA	Chr4	34672724	34673042	+	1	319	61
LNC_002553	XLOC_036447	lincRNA	lncRNA	Chr4	34704628	34704844	+	1	217	45
LNC_002550	XLOC_036426	antisense_lncRNA	lncRNA	Chr4	34596331	34596531	+	1	201	51
LNC_002551	XLOC_036439	antisense_lncRNA	lncRNA	Chr4	34670218	34670439	+	1	222	43
LNC_003816	XLOC_054842	antisense_lncRNA	lncRNA	Chr8	6138345	6138546	+	1	202	46
LNC_002558	XLOC_036530	lincRNA	lncRNA	Chr4	35324506	35324728	+	1	223	58
LNC_002559	XLOC_036531	antisense_lncRNA	lncRNA	Chr4	35330351	35330556	+	1	206	68
LNC_003146	XLOC_045547	antisense_lncRNA	lncRNA	Chr6	12156629	12156888	+	1	260	62
LNC_003147	XLOC_045554	lincRNA	lncRNA	Chr6	12229029	12229248	+	1	220	27
LNC_003144	XLOC_045533	lincRNA	lncRNA	Chr6	12047805	12051981	+	1	4177	104
LNC_003145	XLOC_045540	intronic_lncRNA	lncRNA	Chr6	12114663	12116656	+	3	288	95
LNC_003142	XLOC_045513	intronic_lncRNA	lncRNA	Chr6	11770549	11776611	+	4	1252	373
LNC_003143	XLOC_045521	intronic_lncRNA	lncRNA	Chr6	11917024	11918062	+	2	735	160
LNC_003140	XLOC_045501	lincRNA	lncRNA	Chr6	11668110	11680616	+	2	559	96
LNC_003141	XLOC_045504	lincRNA	lncRNA	Chr6	11703437	11704307	+	2	510	77
LNC_003810	XLOC_054720	lincRNA	lncRNA	Chr8	4582454	4582682	+	1	229	75
LNC_003148	XLOC_045560	antisense_lncRNA	lncRNA	Chr6	12292555	12292853	+	1	299	99
LNC_003149	XLOC_045563	intronic_lncRNA	lncRNA	Chr6	12347268	12349307	+	2	1150	158
LNC_003812	XLOC_054744	lincRNA	lncRNA	Chr8	4899456	4899703	+	1	248	47
LNC_000488	XLOC_006889	intronic_lncRNA	lncRNA	Chr1	30595465	30596193	-	3	496	116
LNC_000489	XLOC_006919	lincRNA	lncRNA	Chr1	30954687	30954905	-	1	219	50
LNC_000486	XLOC_006847	lincRNA	lncRNA	Chr1	30221628	30224227	-	3	454	96
LNC_000487	XLOC_006847	lincRNA	lncRNA	Chr1	30221628	30224952	-	3	716	74
LNC_000484	XLOC_006837	intronic_lncRNA	lncRNA	Chr1	30166675	30171877	-	5	3755	410
LNC_000485	XLOC_006842	intronic_lncRNA	lncRNA	Chr1	30194906	30196015	-	3	496	162
LNC_000482	XLOC_006829	antisense_lncRNA	lncRNA	Chr1	30098061	30098272	-	1	212	70
LNC_000483	XLOC_006830	antisense_lncRNA	lncRNA	Chr1	30098797	30099016	-	1	220	68
LNC_000480	XLOC_006821	intronic_lncRNA	lncRNA	Chr1	29982323	29982600	-	2	203	67
LNC_000481	XLOC_006828	intronic_lncRNA	lncRNA	Chr1	30086639	30088434	-	4	683	227
LNC_002439	XLOC_034658	antisense_lncRNA	lncRNA	Chr4	18601569	18602318	+	2	335	75
LNC_002438	XLOC_034648	intronic_lncRNA	lncRNA	Chr4	18485379	18489047	+	6	1056	236
LNC_002435	XLOC_034625	antisense_lncRNA	lncRNA	Chr4	18133206	18133437	+	1	232	76
LNC_002434	XLOC_034599	intronic_lncRNA	lncRNA	Chr4	17410863	17411470	+	3	233	77
LNC_002437	XLOC_034641	intronic_lncRNA	lncRNA	Chr4	18445048	18446933	+	3	336	111
LNC_002436	XLOC_034639	intronic_lncRNA	lncRNA	Chr4	18436197	18437011	+	3	288	95
LNC_002431	XLOC_034546	antisense_lncRNA	lncRNA	Chr4	16540116	16540316	+	1	201	66
LNC_002430	XLOC_034513	antisense_lncRNA	lncRNA	Chr4	16165710	16166036	+	1	327	108
LNC_002433	XLOC_034564	intronic_lncRNA	lncRNA	Chr4	16721110	16721695	+	2	501	68
LNC_002432	XLOC_034564	intronic_lncRNA	lncRNA	Chr4	16715733	16722966	+	14	1830	563
LNC_001773	XLOC_024136	intronic_lncRNA	lncRNA	Chr2	12626611	12628359	-	4	1083	111
LNC_001772	XLOC_024115	intronic_lncRNA	lncRNA	Chr2	12421541	12422460	-	2	539	97
LNC_001771	XLOC_024113	intronic_lncRNA	lncRNA	Chr2	12399810	12401528	-	3	1136	191
LNC_001770	XLOC_024113	intronic_lncRNA	lncRNA	Chr2	12398385	12401528	-	5	1816	343
LNC_001777	XLOC_024148	intronic_lncRNA	lncRNA	Chr2	12806798	12810160	-	6	1423	247
LNC_001776	XLOC_024146	intronic_lncRNA	lncRNA	Chr2	12789870	12790365	-	2	345	95
LNC_001775	XLOC_024140	lincRNA	lncRNA	Chr2	12706012	12706216	-	1	205	50
LNC_001774	XLOC_024136	intronic_lncRNA	lncRNA	Chr2	12626611	12629360	-	4	1556	111
LNC_004288	XLOC_061547	intronic_lncRNA	lncRNA	Chr9	19898746	19899386	-	2	297	98
LNC_001779	XLOC_024155	antisense_lncRNA	lncRNA	Chr2	12935172	12935485	-	1	314	104
LNC_001778	XLOC_024149	lincRNA	lncRNA	Chr2	12826040	12826247	-	1	208	34
LNC_003626	XLOC_052597	lincRNA	lncRNA	Chr7	7976136	7976360	-	1	225	52
LNC_004289	XLOC_061633	lincRNA	lncRNA	Chr9	20663581	20663789	-	1	209	64
LNC_003850	XLOC_055327	intronic_lncRNA	lncRNA	Chr8	16659134	16667018	+	9	970	153
LNC_002602	XLOC_037131	intronic_lncRNA	lncRNA	Chr4	12490072	12491217	-	2	525	86
LNC_003852	XLOC_055345	intronic_lncRNA	lncRNA	Chr8	17097618	17102157	+	9	1810	400
LNC_003853	XLOC_055346	intronic_lncRNA	lncRNA	Chr8	17104200	17108771	+	9	1733	348
LNC_003854	XLOC_055346	intronic_lncRNA	lncRNA	Chr8	17104299	17108771	+	10	1688	319
LNC_003855	XLOC_055347	antisense_lncRNA	lncRNA	Chr8	17115310	17115583	+	1	274	59
LNC_003856	XLOC_055348	intronic_lncRNA	lncRNA	Chr8	17119353	17123912	+	6	1305	236
LNC_002603	XLOC_037135	intronic_lncRNA	lncRNA	Chr4	12623006	12624528	-	3	500	151
LNC_003858	XLOC_055366	lincRNA	lncRNA	Chr8	17770163	17770411	+	1	249	38
LNC_003859	XLOC_055372	antisense_lncRNA	lncRNA	Chr8	18044316	18044596	+	1	281	74
LNC_000392	XLOC_005670	lincRNA	lncRNA	Chr1	14786126	14788421	-	3	373	106
LNC_000393	XLOC_005679	intronic_lncRNA	lncRNA	Chr1	14958739	14964257	-	5	4870	815
LNC_000390	XLOC_005648	intronic_lncRNA	lncRNA	Chr1	14499205	14500407	-	4	328	98
LNC_000391	XLOC_005662	intronic_lncRNA	lncRNA	Chr1	14697708	14699267	-	3	483	100
LNC_000396	XLOC_005713	lincRNA	lncRNA	Chr1	15434073	15434302	-	1	230	76
LNC_000397	XLOC_005727	lincRNA	lncRNA	Chr1	15624738	15625122	-	1	385	68
LNC_000394	XLOC_005681	lincRNA	lncRNA	Chr1	14970988	14971202	-	1	215	45
LNC_000395	XLOC_005706	intronic_lncRNA	lncRNA	Chr1	15294732	15296879	-	4	986	203
LNC_000398	XLOC_005739	lincRNA	lncRNA	Chr1	15851231	15851472	-	1	242	49
LNC_000399	XLOC_005748	intronic_lncRNA	lncRNA	Chr1	15936749	15937181	-	2	328	109
LNC_002721	XLOC_038933	antisense_lncRNA	lncRNA	Chr4	32607543	32607771	-	1	229	75
LNC_002720	XLOC_038922	lincRNA	lncRNA	Chr4	32513460	32515364	-	3	213	50
LNC_002723	XLOC_038979	intronic_lncRNA	lncRNA	Chr4	32972933	32973704	-	3	322	79
LNC_002722	XLOC_038950	intronic_lncRNA	lncRNA	Chr4	32713572	32715623	-	9	1265	306
LNC_000558	XLOC_008053	lincRNA	lncRNA	Chr1	41043841	41044067	-	1	227	64
LNC_000559	XLOC_008109	lincRNA	lncRNA	Chr1	41581716	41581937	-	1	222	73
LNC_002727	XLOC_039016	antisense_lncRNA	lncRNA	Chr4	33214224	33214482	-	1	259	73
LNC_002726	XLOC_039015	antisense_lncRNA	lncRNA	Chr4	33208079	33208325	-	1	247	44
LNC_000554	XLOC_007966	antisense_lncRNA	lncRNA	Chr1	40303157	40303419	-	1	263	82
LNC_000555	XLOC_008008	intronic_lncRNA	lncRNA	Chr1	40623597	40624286	-	2	598	111
LNC_000556	XLOC_008009	lincRNA	lncRNA	Chr1	40625351	40625847	-	2	212	40
LNC_000557	XLOC_008012	intronic_lncRNA	lncRNA	Chr1	40633695	40635419	-	3	590	126
LNC_000550	XLOC_007941	lincRNA	lncRNA	Chr1	40088648	40088881	-	1	234	78
LNC_000551	XLOC_007944	lincRNA	lncRNA	Chr1	40090934	40091469	-	1	536	110
LNC_000552	XLOC_007945	lincRNA	lncRNA	Chr1	40092731	40093150	-	1	420	53
LNC_000553	XLOC_007962	intronic_lncRNA	lncRNA	Chr1	40281020	40283066	-	6	996	238
LNC_003905	XLOC_056196	lincRNA	lncRNA	Chr8	28069747	28069979	+	1	233	44
LNC_004186	XLOC_060017	intronic_lncRNA	lncRNA	Chr9	22181607	22182171	+	3	321	107
LNC_002608	XLOC_037188	antisense_lncRNA	lncRNA	Chr4	13917180	13938875	-	2	514	170
LNC_002057	XLOC_028823	lincRNA	lncRNA	Chr3	28371940	28372175	+	1	236	42
LNC_002609	XLOC_037201	antisense_lncRNA	lncRNA	Chr4	14111114	14111337	-	1	224	74
LNC_002056	XLOC_028815	lincRNA	lncRNA	Chr3	28307803	28308136	+	1	334	41
LNC_002055	XLOC_028793	antisense_lncRNA	lncRNA	Chr3	27924548	27925509	+	1	962	110
LNC_001360	XLOC_018484	lincRNA	lncRNA	Chr12	7081399	7085845	-	2	561	90
LNC_001361	XLOC_018492	lincRNA	lncRNA	Chr12	7164516	7164750	-	1	235	57
LNC_001362	XLOC_018497	intronic_lncRNA	lncRNA	Chr12	7353474	7354577	-	3	699	218
LNC_001363	XLOC_018516	lincRNA	lncRNA	Chr12	7814652	7814939	-	1	288	50
LNC_001364	XLOC_018536	lincRNA	lncRNA	Chr12	8249152	8255718	-	2	707	97
LNC_001365	XLOC_018552	lincRNA	lncRNA	Chr12	8482916	8483211	-	1	296	50
LNC_001366	XLOC_018579	antisense_lncRNA	lncRNA	Chr12	9018650	9023465	-	2	443	127
LNC_001367	XLOC_018628	lincRNA	lncRNA	Chr12	10144728	10145410	-	1	683	76
LNC_001368	XLOC_018639	lincRNA	lncRNA	Chr12	10345619	10345851	-	1	233	31
LNC_001369	XLOC_018649	lincRNA	lncRNA	Chr12	10559411	10559692	-	1	282	51
LNC_002891	XLOC_041788	intronic_lncRNA	lncRNA	Chr5	30530707	30535512	+	8	1738	417
LNC_002890	XLOC_041759	intronic_lncRNA	lncRNA	Chr5	30278560	30279072	+	3	345	95
LNC_002897	XLOC_041882	antisense_lncRNA	lncRNA	Chr5	245909	246194	-	1	286	95
LNC_002896	XLOC_041840	antisense_lncRNA	lncRNA	Chr5	31069876	31070203	+	1	328	109
LNC_002895	XLOC_041833	antisense_lncRNA	lncRNA	Chr5	30975483	30975856	+	1	374	90
LNC_002052	XLOC_028741	lincRNA	lncRNA	Chr3	27174332	27174559	+	1	228	49
LNC_001162	XLOC_016137	lincRNA	lncRNA	Chr12	527588	527800	+	1	213	50
LNC_001163	XLOC_016158	intronic_lncRNA	lncRNA	Chr12	682996	683750	+	2	654	150
LNC_001160	XLOC_016088	lincRNA	lncRNA	Chr11	31544899	31545112	-	1	214	56
LNC_001161	XLOC_016097	antisense_lncRNA	lncRNA	Chr12	123633	123846	+	1	214	71
LNC_001166	XLOC_016177	intronic_lncRNA	lncRNA	Chr12	811316	811697	+	2	268	89
LNC_001167	XLOC_016179	intronic_lncRNA	lncRNA	Chr12	821577	822604	+	3	652	123
LNC_001164	XLOC_016165	intronic_lncRNA	lncRNA	Chr12	715537	716515	+	2	898	129
LNC_001165	XLOC_016170	intronic_lncRNA	lncRNA	Chr12	755624	758743	+	2	2083	466
LNC_001168	XLOC_016181	lincRNA	lncRNA	Chr12	829492	829796	+	1	305	48
LNC_001169	XLOC_016198	lincRNA	lncRNA	Chr12	971425	971656	+	1	232	77
LNC_003704	XLOC_053321	intronic_lncRNA	lncRNA	Chr7	21058864	21059270	-	2	332	90
LNC_003638	XLOC_052700	antisense_lncRNA	lncRNA	Chr7	10267632	10269580	-	2	1544	131
LNC_003639	XLOC_052721	intronic_lncRNA	lncRNA	Chr7	10926585	10938816	-	5	3059	718
LNC_000169	XLOC_002206	lincRNA	lncRNA	Chr1	26436405	26436605	+	1	201	65
LNC_000168	XLOC_002188	lincRNA	lncRNA	Chr1	26212195	26218150	+	4	1020	87
LNC_000165	XLOC_002140	lincRNA	lncRNA	Chr1	25732719	25732956	+	1	238	78
LNC_000164	XLOC_002139	lincRNA	lncRNA	Chr1	25711252	25711466	+	1	215	50
LNC_000167	XLOC_002188	lincRNA	lncRNA	Chr1	26212195	26218150	+	3	952	79
LNC_000166	XLOC_002155	lincRNA	lncRNA	Chr1	25920324	25920596	+	1	273	65
LNC_000161	XLOC_002109	intronic_lncRNA	lncRNA	Chr1	25464729	25465766	+	2	602	123
LNC_000160	XLOC_002093	intronic_lncRNA	lncRNA	Chr1	25284173	25287759	+	11	1789	396
LNC_000163	XLOC_002138	intronic_lncRNA	lncRNA	Chr1	25709210	25710668	+	4	676	206
LNC_000162	XLOC_002132	lincRNA	lncRNA	Chr1	25668535	25668815	+	1	281	58
LNC_002949	XLOC_042674	intronic_lncRNA	lncRNA	Chr5	9963261	9963924	-	2	365	121
LNC_002948	XLOC_042660	intronic_lncRNA	lncRNA	Chr5	9722589	9726090	-	9	2211	617
LNC_002941	XLOC_042570	lincRNA	lncRNA	Chr5	8256775	8257006	-	1	232	49
LNC_002940	XLOC_042569	lincRNA	lncRNA	Chr5	8255757	8255975	-	1	219	37
LNC_002943	XLOC_042584	lincRNA	lncRNA	Chr5	8488866	8489609	-	2	495	55
LNC_002942	XLOC_042578	lincRNA	lncRNA	Chr5	8346722	8346963	-	1	242	48
LNC_002945	XLOC_042599	lincRNA	lncRNA	Chr5	8838064	8838394	-	2	245	70
LNC_002944	XLOC_042592	intronic_lncRNA	lncRNA	Chr5	8688170	8688850	-	2	588	78
LNC_002947	XLOC_042624	antisense_lncRNA	lncRNA	Chr5	9137159	9137539	-	1	381	50
LNC_002946	XLOC_042610	antisense_lncRNA	lncRNA	Chr5	8962060	8962301	-	1	242	80
LNC_001948	XLOC_026939	lincRNA	lncRNA	Chr3	4852186	4852394	+	1	209	50
LNC_001949	XLOC_026940	lincRNA	lncRNA	Chr3	4854149	4854364	+	1	216	38
LNC_001944	XLOC_026881	lincRNA	lncRNA	Chr3	4341979	4343176	+	3	973	83
LNC_001945	XLOC_026897	intronic_lncRNA	lncRNA	Chr3	4477561	4478018	+	2	348	70
LNC_001946	XLOC_026924	antisense_lncRNA	lncRNA	Chr3	4723502	4723800	+	1	299	68
LNC_001947	XLOC_026926	lincRNA	lncRNA	Chr3	4729894	4730157	+	1	264	87
LNC_001940	XLOC_026832	antisense_lncRNA	lncRNA	Chr3	3926082	3926585	+	1	504	119
LNC_001941	XLOC_026842	intronic_lncRNA	lncRNA	Chr3	4016164	4019675	+	6	1275	278
LNC_001942	XLOC_026849	antisense_lncRNA	lncRNA	Chr3	4086640	4086930	+	1	291	97
LNC_001943	XLOC_026861	lincRNA	lncRNA	Chr3	4191999	4192207	+	1	209	45
LNC_004008	XLOC_057409	lincRNA	lncRNA	Chr8	15376621	15377389	-	2	639	98
LNC_004009	XLOC_057427	intronic_lncRNA	lncRNA	Chr8	15738582	15740488	-	3	876	229
LNC_004006	XLOC_057407	lincRNA	lncRNA	Chr8	15360774	15360996	-	1	223	74
LNC_004007	XLOC_057409	lincRNA	lncRNA	Chr8	15376621	15377389	-	2	628	91
LNC_004004	XLOC_057361	lincRNA	lncRNA	Chr8	13906981	13945923	-	2	1154	128
LNC_002924	XLOC_042283	antisense_lncRNA	lncRNA	Chr5	3979756	3985323	-	2	697	89
LNC_004002	XLOC_057332	lincRNA	lncRNA	Chr8	13148147	13148369	-	1	223	34
LNC_004003	XLOC_057333	lincRNA	lncRNA	Chr8	13151097	13151302	-	1	206	68
LNC_004000	XLOC_057300	intronic_lncRNA	lncRNA	Chr8	12349500	12350742	-	2	1139	298
LNC_004001	XLOC_057320	lincRNA	lncRNA	Chr8	12918334	12918557	-	1	224	62
LNC_000011	XLOC_000321	intronic_lncRNA	lncRNA	Chr1	2963164	2972880	+	18	2714	681
LNC_000010	XLOC_000286	antisense_lncRNA	lncRNA	Chr1	2617353	2617583	+	1	231	33
LNC_000013	XLOC_000330	intronic_lncRNA	lncRNA	Chr1	3020852	3023672	+	3	663	116
LNC_000012	XLOC_000321	intronic_lncRNA	lncRNA	Chr1	2963316	2972880	+	18	2557	444
LNC_000015	XLOC_000340	lincRNA	lncRNA	Chr1	3110480	3110709	+	1	230	58
LNC_000014	XLOC_000334	lincRNA	lncRNA	Chr1	3038385	3038683	+	2	212	42
LNC_000017	XLOC_000360	lincRNA	lncRNA	Chr1	3335715	3336589	+	1	875	92
LNC_000016	XLOC_000343	intronic_lncRNA	lncRNA	Chr1	3127602	3130775	+	6	2245	142
LNC_000019	XLOC_000362	intronic_lncRNA	lncRNA	Chr1	3345046	3345631	+	4	245	81
LNC_000018	XLOC_000361	intronic_lncRNA	lncRNA	Chr1	3344466	3344933	+	2	397	132
LNC_003706	XLOC_053355	lincRNA	lncRNA	Chr7	21462065	21462296	-	1	232	31
LNC_003707	XLOC_053374	intronic_lncRNA	lncRNA	Chr7	21686866	21687162	-	2	224	74
LNC_003700	XLOC_053305	intronic_lncRNA	lncRNA	Chr7	20781053	20782235	-	3	894	104
LNC_003701	XLOC_053305	intronic_lncRNA	lncRNA	Chr7	20781053	20786137	-	3	430	104
LNC_003702	XLOC_053305	intronic_lncRNA	lncRNA	Chr7	20785395	20786253	-	3	574	104
LNC_003703	XLOC_053309	intronic_lncRNA	lncRNA	Chr7	20832946	20835560	-	4	1177	115
LNC_001388	XLOC_018802	intronic_lncRNA	lncRNA	Chr12	14801559	14808891	-	5	820	110
LNC_001389	XLOC_018802	intronic_lncRNA	lncRNA	Chr12	14803556	14807510	-	3	429	103
LNC_001382	XLOC_018741	intronic_lncRNA	lncRNA	Chr12	12675616	12679454	-	4	611	136
LNC_001383	XLOC_018761	intronic_lncRNA	lncRNA	Chr12	13259806	13262893	-	7	701	126
LNC_001380	XLOC_018716	lincRNA	lncRNA	Chr12	12157592	12161991	-	6	2434	115
LNC_001381	XLOC_018727	lincRNA	lncRNA	Chr12	12394135	12394362	-	1	228	75
LNC_001386	XLOC_018783	lincRNA	lncRNA	Chr12	14138116	14138352	-	1	237	52
LNC_001387	XLOC_018789	intronic_lncRNA	lncRNA	Chr12	14396278	14397075	-	2	204	45
LNC_001384	XLOC_018761	intronic_lncRNA	lncRNA	Chr12	13259806	13262980	-	7	785	126
LNC_001385	XLOC_018770	antisense_lncRNA	lncRNA	Chr12	13614266	13614478	-	1	213	71
LNC_003187	XLOC_046014	antisense_lncRNA	lncRNA	Chr6	21539127	21539362	+	1	236	37
LNC_003460	XLOC_049887	intronic_lncRNA	lncRNA	Chr7	3441380	3442706	+	3	1118	205
LNC_003152	XLOC_045624	intronic_lncRNA	lncRNA	Chr6	13556562	13557901	+	4	669	114
LNC_003449	XLOC_049737	lincRNA	lncRNA	Chr7	2014786	2014998	+	1	213	44
LNC_003448	XLOC_049733	intronic_lncRNA	lncRNA	Chr7	1987441	1988952	+	2	311	100
LNC_001961	XLOC_027060	intronic_lncRNA	lncRNA	Chr3	5824714	5826819	+	5	894	209
LNC_003443	XLOC_049671	antisense_lncRNA	lncRNA	Chr7	1306085	1306314	+	1	230	76
LNC_003442	XLOC_049653	antisense_lncRNA	lncRNA	Chr7	1201850	1202151	+	1	302	44
LNC_003441	XLOC_049637	antisense_lncRNA	lncRNA	Chr7	1057694	1057930	+	1	237	78
LNC_003440	XLOC_049620	lincRNA	lncRNA	Chr7	862295	862497	+	1	203	59
LNC_003447	XLOC_049714	lincRNA	lncRNA	Chr7	1727834	1728093	+	1	260	54
LNC_003446	XLOC_049688	antisense_lncRNA	lncRNA	Chr7	1441102	1441323	+	1	222	74
LNC_003445	XLOC_049681	antisense_lncRNA	lncRNA	Chr7	1379695	1380475	+	1	781	186
LNC_003444	XLOC_049678	antisense_lncRNA	lncRNA	Chr7	1352046	1352290	+	1	245	81
LNC_003184	XLOC_046001	lincRNA	lncRNA	Chr6	21366988	21367195	+	1	208	69
LNC_003466	XLOC_050130	lincRNA	lncRNA	Chr7	6191415	6196467	+	19	2946	469
LNC_003185	XLOC_046009	intronic_lncRNA	lncRNA	Chr6	21491978	21495286	+	2	2339	90
LNC_000833	XLOC_012212	intronic_lncRNA	lncRNA	Chr11	1391614	1392883	+	2	548	124
LNC_000832	XLOC_012210	antisense_lncRNA	lncRNA	Chr11	1381026	1381286	+	1	261	87
LNC_000831	XLOC_012208	intronic_lncRNA	lncRNA	Chr11	1366570	1367394	+	2	335	111
LNC_000830	XLOC_012179	intronic_lncRNA	lncRNA	Chr11	1109257	1109692	+	2	275	91
LNC_000837	XLOC_012220	intronic_lncRNA	lncRNA	Chr11	1436039	1439321	+	2	2875	144
LNC_000836	XLOC_012215	antisense_lncRNA	lncRNA	Chr11	1407376	1411827	+	2	4342	164
LNC_000835	XLOC_012215	antisense_lncRNA	lncRNA	Chr11	1407376	1411827	+	2	3086	164
LNC_000834	XLOC_012215	antisense_lncRNA	lncRNA	Chr11	1407376	1411827	+	3	3268	155
LNC_000839	XLOC_012246	intronic_lncRNA	lncRNA	Chr11	1652156	1652987	+	2	583	101
LNC_000838	XLOC_012226	antisense_lncRNA	lncRNA	Chr11	1486183	1486569	+	1	387	76
LNC_003750	XLOC_054060	lincRNA	lncRNA	Chr7	28244207	28246080	-	2	1756	78
LNC_000949	XLOC_013336	intronic_lncRNA	lncRNA	Chr11	21880378	21882511	+	2	479	132
LNC_000948	XLOC_013323	lincRNA	lncRNA	Chr11	21768941	21770616	+	4	989	113
LNC_000947	XLOC_013323	lincRNA	lncRNA	Chr11	21768623	21770616	+	4	1087	232
LNC_000946	XLOC_013323	lincRNA	lncRNA	Chr11	21768623	21770616	+	4	1084	231
LNC_000945	XLOC_013317	intronic_lncRNA	lncRNA	Chr11	21611409	21612853	+	4	378	125
LNC_000944	XLOC_013316	intronic_lncRNA	lncRNA	Chr11	21609988	21611250	+	7	568	189
LNC_000943	XLOC_013305	lincRNA	lncRNA	Chr11	21549339	21550663	+	2	434	84
LNC_000942	XLOC_013299	antisense_lncRNA	lncRNA	Chr11	21507453	21507680	+	1	228	51
LNC_000941	XLOC_013278	intronic_lncRNA	lncRNA	Chr11	21026396	21027881	+	2	537	61
LNC_000940	XLOC_013271	lincRNA	lncRNA	Chr11	20841848	20842056	+	1	209	69
LNC_004213	XLOC_060459	lincRNA	lncRNA	Chr9	3556123	3556362	-	1	240	57
LNC_001568	XLOC_021218	lincRNA	lncRNA	Chr2	20566157	20566980	+	2	756	97
LNC_001569	XLOC_021220	intronic_lncRNA	lncRNA	Chr2	20577309	20579188	+	4	676	129
LNC_001566	XLOC_021203	antisense_lncRNA	lncRNA	Chr2	20428996	20429324	+	1	329	57
LNC_001567	XLOC_021209	lincRNA	lncRNA	Chr2	20489031	20489258	+	1	228	76
LNC_001564	XLOC_021174	intronic_lncRNA	lncRNA	Chr2	20068685	20069450	+	4	395	131
LNC_001565	XLOC_021176	intronic_lncRNA	lncRNA	Chr2	20111081	20112398	+	4	1020	105
LNC_001562	XLOC_021148	lincRNA	lncRNA	Chr2	19760290	19760580	+	1	291	96
LNC_001563	XLOC_021165	antisense_lncRNA	lncRNA	Chr2	20026525	20026797	+	1	273	90
LNC_001560	XLOC_021141	lincRNA	lncRNA	Chr2	19574572	19575629	+	1	1058	92
LNC_001561	XLOC_021147	intronic_lncRNA	lncRNA	Chr2	19732257	19735727	+	4	718	238
LNC_003759	XLOC_054167	antisense_lncRNA	lncRNA	Chr7	29193751	29194010	-	1	260	47
LNC_004210	XLOC_060420	antisense_lncRNA	lncRNA	Chr9	2414385	2414617	-	1	233	77
LNC_004217	XLOC_060511	lincRNA	lncRNA	Chr9	4495413	4496087	-	1	675	120
LNC_003745	XLOC_053996	intronic_lncRNA	lncRNA	Chr7	27702225	27703684	-	2	1303	78
LNC_004216	XLOC_060475	intronic_lncRNA	lncRNA	Chr9	3870495	3877160	-	4	1312	223
LNC_002093	XLOC_029518	antisense_lncRNA	lncRNA	Chr3	35480106	35480338	+	1	233	77
LNC_002092	XLOC_029517	intronic_lncRNA	lncRNA	Chr3	35478081	35479534	+	2	424	87
LNC_002091	XLOC_029504	intronic_lncRNA	lncRNA	Chr3	35362174	35364761	+	2	1230	207
LNC_002090	XLOC_029499	lincRNA	lncRNA	Chr3	35317745	35318050	+	1	306	55
LNC_002097	XLOC_029582	intronic_lncRNA	lncRNA	Chr3	36067271	36070307	+	2	1606	187
LNC_002096	XLOC_029580	intronic_lncRNA	lncRNA	Chr3	36060332	36061170	+	3	615	114
LNC_002095	XLOC_029566	lincRNA	lncRNA	Chr3	35905987	35908062	+	2	429	72
LNC_002094	XLOC_029562	antisense_lncRNA	lncRNA	Chr3	35855842	35856073	+	1	232	59
LNC_002099	XLOC_029600	intronic_lncRNA	lncRNA	Chr3	36206643	36207276	+	2	353	117
LNC_002098	XLOC_029582	intronic_lncRNA	lncRNA	Chr3	36067271	36070307	+	2	1600	185
LNC_003746	XLOC_054000	intronic_lncRNA	lncRNA	Chr7	27724613	27726568	-	3	574	111
LNC_004219	XLOC_060521	intronic_lncRNA	lncRNA	Chr9	4622004	4627389	-	11	1469	294
LNC_001430	XLOC_019207	antisense_lncRNA	lncRNA	Chr12	22077201	22077479	-	1	279	92
LNC_000769	XLOC_011111	intronic_lncRNA	lncRNA	Chr10	16406119	16406439	-	2	212	70
LNC_000768	XLOC_011104	intronic_lncRNA	lncRNA	Chr10	16352100	16352519	-	2	283	94
LNC_001431	XLOC_019254	antisense_lncRNA	lncRNA	Chr12	22453255	22453466	-	1	212	39
LNC_000763	XLOC_010997	lincRNA	lncRNA	Chr10	14858285	14858520	-	1	236	43
LNC_000762	XLOC_010985	lincRNA	lncRNA	Chr10	14743643	14745983	-	2	2224	112
LNC_000761	XLOC_010982	lincRNA	lncRNA	Chr10	14714134	14714488	-	1	355	68
LNC_000760	XLOC_010972	antisense_lncRNA	lncRNA	Chr10	14177040	14184022	-	2	1141	158
LNC_000767	XLOC_011086	antisense_lncRNA	lncRNA	Chr10	16211894	16212104	-	1	211	68
LNC_000766	XLOC_011085	intronic_lncRNA	lncRNA	Chr10	16206642	16208348	-	2	432	109
LNC_000765	XLOC_011082	antisense_lncRNA	lncRNA	Chr10	16149820	16151161	-	2	570	106
LNC_000764	XLOC_011078	lincRNA	lncRNA	Chr10	16021814	16022271	-	1	458	53
LNC_003747	XLOC_054007	antisense_lncRNA	lncRNA	Chr7	27774954	27775169	-	1	216	71
LNC_002545	XLOC_036366	lincRNA	lncRNA	Chr4	34156323	34156796	+	2	331	101
LNC_002544	XLOC_036354	intronic_lncRNA	lncRNA	Chr4	34053196	34055405	+	5	1047	183
LNC_002547	XLOC_036400	intronic_lncRNA	lncRNA	Chr4	34402373	34404683	+	4	879	126
LNC_002546	XLOC_036369	lincRNA	lncRNA	Chr4	34202833	34203071	+	1	239	60
LNC_002541	XLOC_036342	intronic_lncRNA	lncRNA	Chr4	33983394	33985648	+	2	2132	199
LNC_002540	XLOC_036275	lincRNA	lncRNA	Chr4	33403753	33403987	+	1	235	42
LNC_002543	XLOC_036350	lincRNA	lncRNA	Chr4	34042354	34042565	+	1	212	56
LNC_002542	XLOC_036347	intronic_lncRNA	lncRNA	Chr4	34010189	34016716	+	14	1531	353
LNC_002549	XLOC_036420	intronic_lncRNA	lncRNA	Chr4	34534065	34534905	+	3	558	136
LNC_002548	XLOC_036405	intronic_lncRNA	lncRNA	Chr4	34425299	34425694	+	2	294	69
LNC_003569	XLOC_051823	antisense_lncRNA	lncRNA	Chr7	29699162	29699380	+	1	219	59
LNC_003155	XLOC_045635	antisense_lncRNA	lncRNA	Chr6	13695337	13695558	+	1	222	64
LNC_001438	XLOC_019436	intronic_lncRNA	lncRNA	Chr12	24826429	24827797	-	4	558	185
LNC_003157	XLOC_045684	intronic_lncRNA	lncRNA	Chr6	14898286	14898900	+	2	522	152
LNC_003156	XLOC_045666	lincRNA	lncRNA	Chr6	14402687	14405007	+	3	2110	119
LNC_003151	XLOC_045623	intronic_lncRNA	lncRNA	Chr6	13552878	13556309	+	4	669	98
LNC_003150	XLOC_045606	antisense_lncRNA	lncRNA	Chr6	13076750	13077387	+	1	638	105
LNC_003153	XLOC_045628	antisense_lncRNA	lncRNA	Chr6	13606452	13606665	+	1	214	70
LNC_001439	XLOC_019438	antisense_lncRNA	lncRNA	Chr12	24831627	24831905	-	1	279	58
LNC_003159	XLOC_045686	intronic_lncRNA	lncRNA	Chr6	14912101	14913767	+	2	1499	161
LNC_003158	XLOC_045685	lincRNA	lncRNA	Chr6	14906252	14907590	+	2	1285	120
LNC_001669	XLOC_022624	antisense_lncRNA	lncRNA	Chr2	35011742	35012078	+	1	337	112
LNC_000499	XLOC_006994	intronic_lncRNA	lncRNA	Chr1	31528305	31529250	-	5	273	90
LNC_000498	XLOC_006978	lincRNA	lncRNA	Chr1	31388149	31388367	-	1	219	34
LNC_001668	XLOC_022623	intronic_lncRNA	lncRNA	Chr2	35009377	35010947	+	3	846	133
LNC_000495	XLOC_006952	intronic_lncRNA	lncRNA	Chr1	31174184	31174624	-	2	223	74
LNC_000494	XLOC_006951	intronic_lncRNA	lncRNA	Chr1	31172254	31173686	-	3	638	154
LNC_000497	XLOC_006973	intronic_lncRNA	lncRNA	Chr1	31359547	31359884	-	2	229	76
LNC_000496	XLOC_006964	intronic_lncRNA	lncRNA	Chr1	31262448	31263295	-	3	585	174
LNC_000491	XLOC_006940	antisense_lncRNA	lncRNA	Chr1	31112124	31112443	-	1	320	106
LNC_000490	XLOC_006926	intronic_lncRNA	lncRNA	Chr1	31039030	31039617	-	2	495	164
LNC_000493	XLOC_006949	intronic_lncRNA	lncRNA	Chr1	31149434	31151217	-	5	448	135
LNC_000492	XLOC_006943	antisense_lncRNA	lncRNA	Chr1	31122992	31123205	-	1	214	66
LNC_002400	XLOC_034084	lincRNA	lncRNA	Chr4	5685465	5685994	+	2	412	107
LNC_002401	XLOC_034105	antisense_lncRNA	lncRNA	Chr4	6014641	6014960	+	1	320	106
LNC_002402	XLOC_034122	intronic_lncRNA	lncRNA	Chr4	6433495	6436576	+	2	746	248
LNC_002403	XLOC_034123	antisense_lncRNA	lncRNA	Chr4	6436765	6437022	+	1	258	86
LNC_002404	XLOC_034140	lincRNA	lncRNA	Chr4	6705134	6705340	+	1	207	69
LNC_002405	XLOC_034149	lincRNA	lncRNA	Chr4	6867103	6867374	+	1	272	31
LNC_002406	XLOC_034167	lincRNA	lncRNA	Chr4	7619327	7619559	+	1	233	47
LNC_002407	XLOC_034170	intronic_lncRNA	lncRNA	Chr4	7648388	7662638	+	4	1103	292
LNC_002408	XLOC_034170	intronic_lncRNA	lncRNA	Chr4	7648388	7662924	+	4	1276	349
LNC_002409	XLOC_034184	lincRNA	lncRNA	Chr4	8241678	8241894	+	1	217	63
LNC_001706	XLOC_023243	intronic_lncRNA	lncRNA	Chr2	2486437	2488849	-	2	426	88
LNC_001707	XLOC_023252	intronic_lncRNA	lncRNA	Chr2	2593749	2594560	-	2	486	78
LNC_001704	XLOC_023235	intronic_lncRNA	lncRNA	Chr2	2294207	2294541	-	2	249	83
LNC_001705	XLOC_023237	intronic_lncRNA	lncRNA	Chr2	2334975	2340777	-	9	1541	470
LNC_001702	XLOC_023204	intronic_lncRNA	lncRNA	Chr2	1944406	1944833	-	2	337	106
LNC_001703	XLOC_023207	lincRNA	lncRNA	Chr2	1958849	1959124	-	1	276	91
LNC_001700	XLOC_023164	intronic_lncRNA	lncRNA	Chr2	1627691	1633590	-	4	886	102
LNC_001701	XLOC_023195	lincRNA	lncRNA	Chr2	1882105	1882319	-	1	215	31
LNC_001708	XLOC_023269	intronic_lncRNA	lncRNA	Chr2	2745390	2749629	-	7	2116	636
LNC_001709	XLOC_023269	intronic_lncRNA	lncRNA	Chr2	2746476	2749580	-	4	2232	442
LNC_003929	XLOC_056532	lincRNA	lncRNA	Chr8	1224730	1224960	-	1	231	69
LNC_002918	XLOC_042124	antisense_lncRNA	lncRNA	Chr5	2515191	2515426	-	1	236	45
LNC_003195	XLOC_046086	antisense_lncRNA	lncRNA	Chr6	22794685	22795192	+	1	508	139
LNC_003847	XLOC_055306	antisense_lncRNA	lncRNA	Chr8	16416245	16416449	+	1	205	68
LNC_003846	XLOC_055300	lincRNA	lncRNA	Chr8	16306209	16306500	+	1	292	88
LNC_003845	XLOC_055265	antisense_lncRNA	lncRNA	Chr8	15489153	15489378	+	1	226	74
LNC_003844	XLOC_055257	lincRNA	lncRNA	Chr8	15376738	15377326	+	2	459	80
LNC_003843	XLOC_055257	lincRNA	lncRNA	Chr8	15376738	15377326	+	2	448	72
LNC_003842	XLOC_055256	lincRNA	lncRNA	Chr8	15361875	15362615	+	2	625	92
LNC_003841	XLOC_055247	intronic_lncRNA	lncRNA	Chr8	15138893	15141114	+	3	605	101
LNC_003840	XLOC_055242	lincRNA	lncRNA	Chr8	15102716	15103017	+	1	302	47
LNC_003849	XLOC_055323	intronic_lncRNA	lncRNA	Chr8	16510128	16510821	+	3	357	113
LNC_003848	XLOC_055314	intronic_lncRNA	lncRNA	Chr8	16440855	16442369	+	4	536	93
LNC_000381	XLOC_005495	lincRNA	lncRNA	Chr1	12096435	12096653	-	1	219	72
LNC_000380	XLOC_005476	antisense_lncRNA	lncRNA	Chr1	11885780	11902456	-	2	553	95
LNC_000383	XLOC_005531	lincRNA	lncRNA	Chr1	12677365	12677931	-	2	443	86
LNC_000382	XLOC_005503	lincRNA	lncRNA	Chr1	12198957	12199193	-	1	237	51
LNC_000385	XLOC_005572	lincRNA	lncRNA	Chr1	13133778	13133987	-	1	210	53
LNC_000384	XLOC_005550	lincRNA	lncRNA	Chr1	12870076	12870296	-	1	221	47
LNC_000387	XLOC_005579	intronic_lncRNA	lncRNA	Chr1	13284883	13291736	-	7	1845	533
LNC_000386	XLOC_005577	antisense_lncRNA	lncRNA	Chr1	13242000	13242303	-	1	304	89
LNC_000389	XLOC_005647	intronic_lncRNA	lncRNA	Chr1	14494801	14495552	-	2	265	88
LNC_000388	XLOC_005593	antisense_lncRNA	lncRNA	Chr1	13461046	13461340	-	1	295	98
LNC_001666	XLOC_022556	intronic_lncRNA	lncRNA	Chr2	34248274	34249110	+	4	551	183
LNC_003829	XLOC_055033	lincRNA	lncRNA	Chr8	9661686	9661984	+	1	299	56
LNC_000543	XLOC_007865	lincRNA	lncRNA	Chr1	39525114	39525342	-	1	229	40
LNC_000542	XLOC_007860	intronic_lncRNA	lncRNA	Chr1	39479923	39483377	-	3	3264	128
LNC_001018	XLOC_014410	antisense_lncRNA	lncRNA	Chr11	3381282	3381551	-	1	270	90
LNC_001019	XLOC_014419	intronic_lncRNA	lncRNA	Chr11	3430725	3431422	-	2	280	80
LNC_000547	XLOC_007922	intronic_lncRNA	lncRNA	Chr1	39970346	39975361	-	13	1661	333
LNC_000546	XLOC_007918	intronic_lncRNA	lncRNA	Chr1	39951993	39953807	-	3	583	193
LNC_000545	XLOC_007912	intronic_lncRNA	lncRNA	Chr1	39919507	39922228	-	5	1191	396
LNC_000544	XLOC_007911	intronic_lncRNA	lncRNA	Chr1	39918497	39919295	-	2	302	60
LNC_001012	XLOC_014373	antisense_lncRNA	lncRNA	Chr11	2897985	2903679	-	2	425	112
LNC_001013	XLOC_014374	antisense_lncRNA	lncRNA	Chr11	2901979	2902260	-	1	282	94
LNC_001010	XLOC_014347	lincRNA	lncRNA	Chr11	2566923	2567180	-	1	258	52
LNC_001011	XLOC_014351	intronic_lncRNA	lncRNA	Chr11	2612589	2617328	-	6	720	211
LNC_001016	XLOC_014392	intronic_lncRNA	lncRNA	Chr11	3215992	3217629	-	5	910	235
LNC_001017	XLOC_014403	lincRNA	lncRNA	Chr11	3325097	3325327	-	1	231	76
LNC_001014	XLOC_014377	antisense_lncRNA	lncRNA	Chr11	2949877	2950195	-	1	319	106
LNC_001015	XLOC_014380	intronic_lncRNA	lncRNA	Chr11	2968479	2971039	-	4	529	120
LNC_003206	XLOC_046149	lincRNA	lncRNA	Chr6	23750318	23750543	+	1	226	29
LNC_003939	XLOC_056678	lincRNA	lncRNA	Chr8	3058511	3058739	-	1	229	75
LNC_003938	XLOC_056657	lincRNA	lncRNA	Chr8	2901896	2902119	-	1	224	74
LNC_003933	XLOC_056585	intronic_lncRNA	lncRNA	Chr8	1916814	1919283	-	6	1367	394
LNC_003932	XLOC_056585	intronic_lncRNA	lncRNA	Chr8	1916814	1919281	-	5	1452	423
LNC_003931	XLOC_056578	lincRNA	lncRNA	Chr8	1809991	1810227	-	1	237	73
LNC_003930	XLOC_056534	lincRNA	lncRNA	Chr8	1240959	1241523	-	2	452	94
LNC_003937	XLOC_056628	intronic_lncRNA	lncRNA	Chr8	2337840	2338913	-	4	499	114
LNC_003936	XLOC_056617	lincRNA	lncRNA	Chr8	2177616	2177850	-	1	235	55
LNC_003935	XLOC_056616	lincRNA	lncRNA	Chr8	2173597	2173813	-	1	217	40
LNC_003934	XLOC_056590	intronic_lncRNA	lncRNA	Chr8	1948367	1951211	-	3	1596	104
LNC_001377	XLOC_018716	lincRNA	lncRNA	Chr12	12157592	12160326	-	4	2210	123
LNC_001376	XLOC_018703	lincRNA	lncRNA	Chr12	11696084	11697213	-	1	1130	65
LNC_001375	XLOC_018686	lincRNA	lncRNA	Chr12	11462078	11464518	-	2	869	77
LNC_001374	XLOC_018678	antisense_lncRNA	lncRNA	Chr12	11128548	11146675	-	4	359	90
LNC_001373	XLOC_018675	intronic_lncRNA	lncRNA	Chr12	11024164	11030778	-	5	1374	247
LNC_001372	XLOC_018665	antisense_lncRNA	lncRNA	Chr12	10733728	10734104	-	1	377	91
LNC_001371	XLOC_018658	intronic_lncRNA	lncRNA	Chr12	10690181	10692038	-	5	946	228
LNC_001370	XLOC_018655	intronic_lncRNA	lncRNA	Chr12	10643440	10644434	-	2	892	197
LNC_001379	XLOC_018716	lincRNA	lncRNA	Chr12	12157592	12161991	-	4	2494	96
LNC_001378	XLOC_018716	lincRNA	lncRNA	Chr12	12157592	12161991	-	5	2703	118
LNC_001171	XLOC_016258	intronic_lncRNA	lncRNA	Chr12	1447246	1449807	+	2	1103	133
LNC_001170	XLOC_016246	intronic_lncRNA	lncRNA	Chr12	1379016	1379997	+	2	604	201
LNC_001173	XLOC_016284	intronic_lncRNA	lncRNA	Chr12	1707283	1718290	+	16	2445	315
LNC_001172	XLOC_016261	intronic_lncRNA	lncRNA	Chr12	1476944	1480795	+	3	1371	198
LNC_001175	XLOC_016290	intronic_lncRNA	lncRNA	Chr12	1749500	1750810	+	3	711	158
LNC_001174	XLOC_016289	lincRNA	lncRNA	Chr12	1748266	1749139	+	2	447	112
LNC_001177	XLOC_016301	intronic_lncRNA	lncRNA	Chr12	1804863	1805385	+	3	232	76
LNC_001176	XLOC_016299	antisense_lncRNA	lncRNA	Chr12	1800651	1800905	+	1	255	59
LNC_001179	XLOC_016316	lincRNA	lncRNA	Chr12	1892399	1892653	+	1	255	79
LNC_001178	XLOC_016313	intronic_lncRNA	lncRNA	Chr12	1874274	1876257	+	2	238	61
LNC_003634	XLOC_052673	intronic_lncRNA	lncRNA	Chr7	9430168	9435025	-	10	1620	415
LNC_004031	XLOC_057624	intronic_lncRNA	lncRNA	Chr8	19770577	19772418	-	4	692	145
LNC_004030	XLOC_057620	lincRNA	lncRNA	Chr8	19693146	19693563	-	3	231	77
LNC_000150	XLOC_001831	lincRNA	lncRNA	Chr1	22014426	22015030	+	1	605	114
LNC_000151	XLOC_001843	lincRNA	lncRNA	Chr1	22112246	22112468	+	1	223	43
LNC_000152	XLOC_001853	lincRNA	lncRNA	Chr1	22430737	22430977	+	1	241	45
LNC_000153	XLOC_001884	lincRNA	lncRNA	Chr1	22903204	22903426	+	1	223	74
LNC_000154	XLOC_001920	lincRNA	lncRNA	Chr1	23435175	23435574	+	2	279	92
LNC_000155	XLOC_001959	lincRNA	lncRNA	Chr1	23838358	23838585	+	1	228	75
LNC_000156	XLOC_001978	intronic_lncRNA	lncRNA	Chr1	24126295	24129746	+	7	568	189
LNC_000157	XLOC_002010	intronic_lncRNA	lncRNA	Chr1	24516180	24521013	+	3	800	167
LNC_000158	XLOC_002065	intronic_lncRNA	lncRNA	Chr1	24962890	24968391	+	10	2083	387
LNC_000159	XLOC_002072	lincRNA	lncRNA	Chr1	25077686	25078170	+	2	355	65
LNC_003625	XLOC_052538	antisense_lncRNA	lncRNA	Chr7	7054173	7055812	-	2	820	123
LNC_003624	XLOC_052534	lincRNA	lncRNA	Chr7	7025127	7026495	-	2	493	76
LNC_003623	XLOC_052527	intronic_lncRNA	lncRNA	Chr7	6799928	6802104	-	6	794	185
LNC_003622	XLOC_052526	intronic_lncRNA	lncRNA	Chr7	6787090	6788934	-	3	1018	194
LNC_003621	XLOC_052523	lincRNA	lncRNA	Chr7	6751076	6751327	-	1	252	43
LNC_003620	XLOC_052521	lincRNA	lncRNA	Chr7	6748094	6748296	-	1	203	42
LNC_003597	XLOC_052194	lincRNA	lncRNA	Chr7	3080347	3085494	-	3	4431	127
LNC_004279	XLOC_061454	intronic_lncRNA	lncRNA	Chr9	18903998	18904326	-	2	238	57
LNC_002978	XLOC_043091	intronic_lncRNA	lncRNA	Chr5	18410181	18417173	-	17	1637	245
LNC_002979	XLOC_043095	lincRNA	lncRNA	Chr5	18470228	18470432	-	1	205	51
LNC_002974	XLOC_043048	intronic_lncRNA	lncRNA	Chr5	17783996	17785952	-	4	704	234
LNC_002975	XLOC_043067	lincRNA	lncRNA	Chr5	17982477	17983122	-	2	299	67
LNC_002976	XLOC_043068	antisense_lncRNA	lncRNA	Chr5	18011336	18011604	-	1	269	89
LNC_002977	XLOC_043077	lincRNA	lncRNA	Chr5	18153857	18154063	-	1	207	46
LNC_002970	XLOC_042988	lincRNA	lncRNA	Chr5	16981049	16981355	-	1	307	70
LNC_002971	XLOC_042998	intronic_lncRNA	lncRNA	Chr5	17186395	17190657	-	3	1165	201
LNC_002972	XLOC_043044	intronic_lncRNA	lncRNA	Chr5	17738525	17739598	-	2	285	94
LNC_002973	XLOC_043048	intronic_lncRNA	lncRNA	Chr5	17781826	17783799	-	3	571	111
LNC_001953	XLOC_027004	lincRNA	lncRNA	Chr3	5450195	5450507	+	1	313	63
LNC_001952	XLOC_026975	lincRNA	lncRNA	Chr3	5212504	5212728	+	1	225	61
LNC_001951	XLOC_026963	antisense_lncRNA	lncRNA	Chr3	5082150	5083916	+	2	320	106
LNC_001950	XLOC_026958	intronic_lncRNA	lncRNA	Chr3	5017747	5018328	+	2	450	107
LNC_001957	XLOC_027036	intronic_lncRNA	lncRNA	Chr3	5687142	5689814	+	6	706	109
LNC_001956	XLOC_027034	lincRNA	lncRNA	Chr3	5676355	5676647	+	1	293	94
LNC_001955	XLOC_027029	lincRNA	lncRNA	Chr3	5659984	5660223	+	1	240	79
LNC_001954	XLOC_027006	intronic_lncRNA	lncRNA	Chr3	5455258	5456359	+	3	659	117
LNC_001959	XLOC_027049	lincRNA	lncRNA	Chr3	5753179	5754042	+	2	335	44
LNC_001958	XLOC_027044	intronic_lncRNA	lncRNA	Chr3	5729765	5731960	+	4	852	163
LNC_004278	XLOC_061453	intronic_lncRNA	lncRNA	Chr9	18903133	18903583	-	2	306	101
LNC_003637	XLOC_052694	lincRNA	lncRNA	Chr7	10174447	10175238	-	2	452	63
LNC_004019	XLOC_057500	lincRNA	lncRNA	Chr8	16928994	16929195	-	1	202	67
LNC_004018	XLOC_057498	intronic_lncRNA	lncRNA	Chr8	16924434	16926907	-	2	2317	129
LNC_004306	XLOC_061926	antisense_lncRNA	lncRNA	Chr9	23123790	23125152	-	2	319	106
LNC_004015	XLOC_057482	antisense_lncRNA	lncRNA	Chr8	16677925	16678158	-	1	234	71
LNC_003678	XLOC_053113	lincRNA	lncRNA	Chr7	18694691	18694892	-	1	202	45
LNC_004017	XLOC_057497	lincRNA	lncRNA	Chr8	16920498	16920725	-	1	228	40
LNC_004016	XLOC_057487	lincRNA	lncRNA	Chr8	16724608	16724974	-	1	367	115
LNC_004011	XLOC_057451	intronic_lncRNA	lncRNA	Chr8	16164901	16165844	-	2	678	113
LNC_004010	XLOC_057445	intronic_lncRNA	lncRNA	Chr8	16040525	16040964	-	2	362	68
LNC_004013	XLOC_057469	lincRNA	lncRNA	Chr8	16435435	16435778	-	1	344	62
LNC_003679	XLOC_053142	antisense_lncRNA	lncRNA	Chr7	18998266	19012539	-	3	580	85
LNC_000024	XLOC_000418	intronic_lncRNA	lncRNA	Chr1	3825469	3826922	+	4	864	216
LNC_000025	XLOC_000431	lincRNA	lncRNA	Chr1	3930196	3930426	+	1	231	76
LNC_000026	XLOC_000459	antisense_lncRNA	lncRNA	Chr1	4233544	4233789	+	1	246	82
LNC_000027	XLOC_000473	antisense_lncRNA	lncRNA	Chr1	4341528	4349934	+	2	434	144
LNC_000020	XLOC_000373	intronic_lncRNA	lncRNA	Chr1	3444960	3445536	+	2	453	151
LNC_000021	XLOC_000374	intronic_lncRNA	lncRNA	Chr1	3446479	3447762	+	2	747	221
LNC_000022	XLOC_000390	lincRNA	lncRNA	Chr1	3614818	3615034	+	1	217	42
LNC_000023	XLOC_000417	intronic_lncRNA	lncRNA	Chr1	3818872	3822784	+	13	978	312
LNC_003719	XLOC_053583	intronic_lncRNA	lncRNA	Chr7	23891939	23894939	-	2	540	77
LNC_003718	XLOC_053583	intronic_lncRNA	lncRNA	Chr7	23891939	23894939	-	3	630	77
LNC_000028	XLOC_000487	antisense_lncRNA	lncRNA	Chr1	4436420	4436635	+	1	216	72
LNC_000029	XLOC_000503	intronic_lncRNA	lncRNA	Chr1	4552991	4562981	+	13	2678	584
LNC_001399	XLOC_018925	intronic_lncRNA	lncRNA	Chr12	17840137	17841412	-	3	794	99
LNC_001398	XLOC_018923	lincRNA	lncRNA	Chr12	17828061	17828291	-	1	231	62
LNC_003675	XLOC_053091	intronic_lncRNA	lncRNA	Chr7	18335646	18340231	-	3	3913	1097
LNC_001391	XLOC_018848	intronic_lncRNA	lncRNA	Chr12	16483972	16484637	-	2	317	105
LNC_001390	XLOC_018833	intronic_lncRNA	lncRNA	Chr12	16109306	16110218	-	2	379	76
LNC_001393	XLOC_018861	antisense_lncRNA	lncRNA	Chr12	16751383	16751586	-	1	204	68
LNC_001392	XLOC_018854	lincRNA	lncRNA	Chr12	16525072	16525349	-	1	278	43
LNC_001395	XLOC_018877	intronic_lncRNA	lncRNA	Chr12	17101929	17103709	-	4	991	90
LNC_001394	XLOC_018875	intronic_lncRNA	lncRNA	Chr12	17089084	17095153	-	15	1867	491
LNC_001397	XLOC_018917	lincRNA	lncRNA	Chr12	17762933	17763291	-	2	250	83
LNC_001396	XLOC_018890	lincRNA	lncRNA	Chr12	17308722	17309000	-	1	279	47
LNC_003601	XLOC_052322	intronic_lncRNA	lncRNA	Chr7	4371997	4377145	-	4	490	129
LNC_003779	XLOC_054355	intronic_lncRNA	lncRNA	Chr8	548467	550111	+	3	971	160
LNC_003778	XLOC_054355	intronic_lncRNA	lncRNA	Chr8	548467	548947	+	2	368	76
LNC_002655	XLOC_037878	antisense_lncRNA	lncRNA	Chr4	23031158	23031376	-	1	219	47
LNC_004300	XLOC_061750	intronic_lncRNA	lncRNA	Chr9	21670372	21674624	-	2	880	257
LNC_003438	XLOC_049600	intronic_lncRNA	lncRNA	Chr7	694225	697211	+	4	664	121
LNC_002654	XLOC_037866	lincRNA	lncRNA	Chr4	22967504	22967717	-	1	214	46
LNC_003436	XLOC_049600	intronic_lncRNA	lncRNA	Chr7	694222	697211	+	4	738	151
LNC_003437	XLOC_049600	intronic_lncRNA	lncRNA	Chr7	694222	697211	+	4	756	157
LNC_003434	XLOC_049553	intronic_lncRNA	lncRNA	Chr7	167247	168349	+	3	790	121
LNC_003435	XLOC_049560	antisense_lncRNA	lncRNA	Chr7	243013	245639	+	3	1788	97
LNC_003432	XLOC_049534	intronic_lncRNA	lncRNA	Chr6	32351454	32352030	-	2	475	101
LNC_002657	XLOC_037885	antisense_lncRNA	lncRNA	Chr4	23095031	23095307	-	1	277	54
LNC_003430	XLOC_049515	intronic_lncRNA	lncRNA	Chr6	32180549	32181858	-	8	593	197
LNC_003431	XLOC_049520	lincRNA	lncRNA	Chr6	32210346	32210564	-	1	219	53
LNC_002656	XLOC_037882	antisense_lncRNA	lncRNA	Chr4	23058283	23058491	-	1	209	45
LNC_002651	XLOC_037823	intronic_lncRNA	lncRNA	Chr4	22542920	22546335	-	6	2229	358
LNC_002828	XLOC_040623	intronic_lncRNA	lncRNA	Chr5	19006670	19008228	+	3	828	91
LNC_002650	XLOC_037797	lincRNA	lncRNA	Chr4	22406112	22407407	-	1	1296	107
LNC_002829	XLOC_040630	intronic_lncRNA	lncRNA	Chr5	19058078	19061586	+	10	1699	344
LNC_002653	XLOC_037859	antisense_lncRNA	lncRNA	Chr4	22918432	22918637	-	1	206	52
LNC_002652	XLOC_037836	intronic_lncRNA	lncRNA	Chr4	22682887	22687084	-	9	1001	213
LNC_000846	XLOC_012303	antisense_lncRNA	lncRNA	Chr11	2127877	2128115	+	1	239	44
LNC_000847	XLOC_012336	intronic_lncRNA	lncRNA	Chr11	2393947	2394414	+	2	343	66
LNC_000844	XLOC_012299	intronic_lncRNA	lncRNA	Chr11	2081539	2081952	+	2	316	96
LNC_000845	XLOC_012300	intronic_lncRNA	lncRNA	Chr11	2082949	2083385	+	2	366	78
LNC_000842	XLOC_012256	intronic_lncRNA	lncRNA	Chr11	1744840	1745246	+	2	299	99
LNC_000843	XLOC_012290	lincRNA	lncRNA	Chr11	2016249	2016485	+	1	237	79
LNC_000840	XLOC_012254	intronic_lncRNA	lncRNA	Chr11	1736235	1737319	+	2	474	68
LNC_000841	XLOC_012255	intronic_lncRNA	lncRNA	Chr11	1740204	1744348	+	3	534	107
LNC_002398	XLOC_034078	lincRNA	lncRNA	Chr4	5516130	5520174	+	4	3530	99
LNC_002399	XLOC_034079	intronic_lncRNA	lncRNA	Chr4	5526196	5527001	+	2	687	122
LNC_000541	XLOC_007825	antisense_lncRNA	lncRNA	Chr1	39123863	39124144	-	1	282	94
LNC_000848	XLOC_012347	antisense_lncRNA	lncRNA	Chr11	2469027	2469293	+	1	267	64
LNC_000849	XLOC_012366	antisense_lncRNA	lncRNA	Chr11	2652697	2652926	+	1	230	59
LNC_002152	XLOC_030418	lincRNA	lncRNA	Chr3	3417134	3417372	-	1	239	40
LNC_002153	XLOC_030420	lincRNA	lncRNA	Chr3	3460339	3460560	-	1	222	70
LNC_002150	XLOC_030327	intronic_lncRNA	lncRNA	Chr3	2702272	2703205	-	2	856	113
LNC_000540	XLOC_007808	lincRNA	lncRNA	Chr1	38974460	38975203	-	2	648	112
LNC_002156	XLOC_030468	antisense_lncRNA	lncRNA	Chr3	3794951	3795160	-	1	210	70
LNC_002157	XLOC_030471	lincRNA	lncRNA	Chr3	3799591	3799851	-	1	261	27
LNC_002154	XLOC_030427	intronic_lncRNA	lncRNA	Chr3	3510638	3514638	-	9	2413	363
LNC_002155	XLOC_030452	antisense_lncRNA	lncRNA	Chr3	3708071	3708274	-	1	204	46
LNC_003388	XLOC_048714	intronic_lncRNA	lncRNA	Chr6	23249566	23250944	-	2	254	84
LNC_002710	XLOC_038807	lincRNA	lncRNA	Chr4	31525236	31526030	-	4	219	72
LNC_002158	XLOC_030475	lincRNA	lncRNA	Chr3	3821671	3823672	-	2	1863	128
LNC_002159	XLOC_030496	intronic_lncRNA	lncRNA	Chr3	3996108	3996561	-	3	311	103
LNC_002711	XLOC_038838	lincRNA	lncRNA	Chr4	31816348	31816656	-	1	309	103
LNC_003542	XLOC_051360	antisense_lncRNA	lncRNA	Chr7	25547735	25547950	+	1	216	24
LNC_003543	XLOC_051384	intronic_lncRNA	lncRNA	Chr7	25770882	25773887	+	5	1785	405
LNC_003540	XLOC_051323	antisense_lncRNA	lncRNA	Chr7	25199078	25199371	+	1	294	70
LNC_003541	XLOC_051343	lincRNA	lncRNA	Chr7	25432041	25432271	+	1	231	60
LNC_003546	XLOC_051503	intronic_lncRNA	lncRNA	Chr7	26799566	26801159	+	4	1298	157
LNC_002712	XLOC_038845	lincRNA	lncRNA	Chr4	31883437	31883669	-	1	233	66
LNC_002054	XLOC_028781	lincRNA	lncRNA	Chr3	27773250	27773476	+	1	227	61
LNC_003545	XLOC_051455	lincRNA	lncRNA	Chr7	26398486	26399190	+	2	252	84
LNC_003548	XLOC_051537	intronic_lncRNA	lncRNA	Chr7	27140515	27142341	+	7	990	255
LNC_002498	XLOC_035625	intronic_lncRNA	lncRNA	Chr4	27476236	27476630	+	2	288	96
LNC_003178	XLOC_045965	lincRNA	lncRNA	Chr6	20866106	20866956	+	1	851	157
LNC_000549	XLOC_007939	lincRNA	lncRNA	Chr1	40085288	40085528	-	1	241	50
LNC_000548	XLOC_007929	intronic_lncRNA	lncRNA	Chr1	40034097	40034615	-	2	399	110
LNC_001579	XLOC_021290	lincRNA	lncRNA	Chr2	21339533	21339743	+	1	211	34
LNC_001578	XLOC_021275	antisense_lncRNA	lncRNA	Chr2	21117096	21117317	+	1	222	39
LNC_001575	XLOC_021259	lincRNA	lncRNA	Chr2	20926787	20927016	+	1	230	62
LNC_001574	XLOC_021255	lincRNA	lncRNA	Chr2	20899430	20899655	+	1	226	34
LNC_001577	XLOC_021261	intronic_lncRNA	lncRNA	Chr2	20936946	20939783	+	7	1455	197
LNC_001576	XLOC_021261	intronic_lncRNA	lncRNA	Chr2	20936694	20939783	+	8	1630	321
LNC_001571	XLOC_021225	intronic_lncRNA	lncRNA	Chr2	20628204	20628820	+	2	397	117
LNC_001570	XLOC_021221	intronic_lncRNA	lncRNA	Chr2	20582892	20586246	+	7	608	202
LNC_001573	XLOC_021252	antisense_lncRNA	lncRNA	Chr2	20875522	20875924	+	1	403	107
LNC_001572	XLOC_021226	intronic_lncRNA	lncRNA	Chr2	20630662	20631165	+	2	362	120
LNC_003094	XLOC_044860	lincRNA	lncRNA	Chr6	3860039	3860247	+	1	209	42
LNC_003095	XLOC_044861	intronic_lncRNA	lncRNA	Chr6	3861302	3861952	+	3	472	123
LNC_003096	XLOC_044884	antisense_lncRNA	lncRNA	Chr6	4126982	4127269	+	1	288	71
LNC_003097	XLOC_044893	lincRNA	lncRNA	Chr6	4187917	4188139	+	1	223	45
LNC_003090	XLOC_044747	intronic_lncRNA	lncRNA	Chr6	2869766	2870250	+	2	403	67
LNC_003091	XLOC_044748	antisense_lncRNA	lncRNA	Chr6	2880405	2880639	+	1	235	55
LNC_003092	XLOC_044752	intronic_lncRNA	lncRNA	Chr6	2896877	2898117	+	2	366	121
LNC_003093	XLOC_044753	antisense_lncRNA	lncRNA	Chr6	2899546	2899797	+	1	252	83
LNC_002233	XLOC_031730	lincRNA	lncRNA	Chr3	15620058	15620279	-	1	222	54
LNC_003098	XLOC_044908	antisense_lncRNA	lncRNA	Chr6	4378262	4378558	+	1	297	98
LNC_003099	XLOC_044911	lincRNA	lncRNA	Chr6	4413065	4413285	+	1	221	73
LNC_002232	XLOC_031727	intronic_lncRNA	lncRNA	Chr3	15583515	15586313	-	5	823	144
LNC_003196	XLOC_046087	antisense_lncRNA	lncRNA	Chr6	22795497	22795985	+	1	489	51
LNC_002051	XLOC_028733	lincRNA	lncRNA	Chr3	27088491	27088695	+	1	205	40
LNC_000718	XLOC_010563	intronic_lncRNA	lncRNA	Chr10	5474462	5477104	-	3	998	70
LNC_000719	XLOC_010570	antisense_lncRNA	lncRNA	Chr10	5593831	5594059	-	1	229	58
LNC_000716	XLOC_010516	intronic_lncRNA	lncRNA	Chr10	4666672	4671204	-	2	1375	390
LNC_000717	XLOC_010534	lincRNA	lncRNA	Chr10	4931352	4934158	-	2	1717	93
LNC_000714	XLOC_010495	lincRNA	lncRNA	Chr10	4393046	4394991	-	3	469	74
LNC_000715	XLOC_010503	intronic_lncRNA	lncRNA	Chr10	4517539	4521634	-	3	767	71
LNC_000712	XLOC_010495	lincRNA	lncRNA	Chr10	4393046	4394988	-	3	457	85
LNC_000713	XLOC_010495	lincRNA	lncRNA	Chr10	4393046	4394988	-	2	1161	95
LNC_000710	XLOC_010444	antisense_lncRNA	lncRNA	Chr10	3265307	3266212	-	2	749	111
LNC_000711	XLOC_010462	lincRNA	lncRNA	Chr10	3451207	3451864	-	2	515	60
LNC_002578	XLOC_036799	lincRNA	lncRNA	Chr4	4380127	4380376	-	1	250	34
LNC_002484	XLOC_035376	intronic_lncRNA	lncRNA	Chr4	25253764	25256775	+	5	1752	257
LNC_002570	XLOC_036718	intronic_lncRNA	lncRNA	Chr4	2097232	2099507	-	5	716	84
LNC_002571	XLOC_036723	antisense_lncRNA	lncRNA	Chr4	2234046	2234269	-	1	224	62
LNC_002572	XLOC_036738	lincRNA	lncRNA	Chr4	2591528	2591740	-	1	213	64
LNC_002573	XLOC_036751	intronic_lncRNA	lncRNA	Chr4	3101216	3102184	-	2	838	152
LNC_002574	XLOC_036763	antisense_lncRNA	lncRNA	Chr4	3409911	3410117	-	1	207	69
LNC_002575	XLOC_036765	intronic_lncRNA	lncRNA	Chr4	3476046	3480283	-	2	846	264
LNC_002050	XLOC_028696	intronic_lncRNA	lncRNA	Chr3	26532672	26533225	+	2	205	67
LNC_002577	XLOC_036775	intronic_lncRNA	lncRNA	Chr4	3967778	3977668	-	15	2420	347
LNC_003168	XLOC_045782	lincRNA	lncRNA	Chr6	17609558	17611786	+	2	2010	148
LNC_003169	XLOC_045793	lincRNA	lncRNA	Chr6	17831945	17832210	+	1	266	65
LNC_002378	XLOC_033705	lincRNA	lncRNA	Chr3	38830822	38831026	-	1	205	62
LNC_002379	XLOC_033725	intronic_lncRNA	lncRNA	Chr3	38918129	38919966	-	4	507	53
LNC_003411	XLOC_049080	intronic_lncRNA	lncRNA	Chr6	28180472	28180864	-	2	251	83
LNC_002372	XLOC_033683	intronic_lncRNA	lncRNA	Chr3	38669407	38675654	-	13	3494	344
LNC_002373	XLOC_033683	intronic_lncRNA	lncRNA	Chr3	38669407	38675823	-	12	2751	574
LNC_002370	XLOC_033609	intronic_lncRNA	lncRNA	Chr3	38101580	38102811	-	2	1138	127
LNC_002371	XLOC_033639	intronic_lncRNA	lncRNA	Chr3	38351165	38353463	-	3	821	139
LNC_002376	XLOC_033696	intronic_lncRNA	lncRNA	Chr3	38753528	38756643	-	5	1393	258
LNC_002377	XLOC_033699	intronic_lncRNA	lncRNA	Chr3	38776215	38776819	-	2	298	99
LNC_002374	XLOC_033683	intronic_lncRNA	lncRNA	Chr3	38669407	38675869	-	14	2598	659
LNC_002375	XLOC_033684	antisense_lncRNA	lncRNA	Chr3	38679109	38679341	-	1	233	36
LNC_003368	XLOC_048498	intronic_lncRNA	lncRNA	Chr6	19734491	19735977	-	2	473	120
LNC_003369	XLOC_048508	lincRNA	lncRNA	Chr6	19943917	19944145	-	1	229	44
LNC_003362	XLOC_048416	lincRNA	lncRNA	Chr6	18005114	18005353	-	1	240	44
LNC_003363	XLOC_048436	intronic_lncRNA	lncRNA	Chr6	18342761	18344440	-	2	672	79
LNC_003360	XLOC_048385	lincRNA	lncRNA	Chr6	17061272	17061484	-	1	213	70
LNC_003361	XLOC_048392	lincRNA	lncRNA	Chr6	17343387	17343687	-	1	301	58
LNC_003366	XLOC_048460	lincRNA	lncRNA	Chr6	18946613	18947403	-	1	791	175
LNC_003367	XLOC_048462	lincRNA	lncRNA	Chr6	18959651	18959938	-	1	288	46
LNC_003364	XLOC_048442	intronic_lncRNA	lncRNA	Chr6	18468688	18471276	-	3	491	145
LNC_003365	XLOC_048442	antisense_lncRNA	lncRNA	Chr6	18469891	18471117	-	2	578	60
LNC_004308	XLOC_061955	lincRNA	lncRNA	Chr9	23429691	23429935	-	1	245	39
LNC_000622	XLOC_008982	lincRNA	lncRNA	Chr10	10218039	10218268	+	1	230	68
LNC_000623	XLOC_008995	antisense_lncRNA	lncRNA	Chr10	10948863	10949304	+	2	302	93
LNC_000620	XLOC_008966	lincRNA	lncRNA	Chr10	9952168	9952416	+	1	249	74
LNC_000621	XLOC_008979	intronic_lncRNA	lncRNA	Chr10	10167988	10169394	+	5	762	118
LNC_000626	XLOC_009037	intronic_lncRNA	lncRNA	Chr10	11912192	11912598	+	2	316	60
LNC_000627	XLOC_009047	antisense_lncRNA	lncRNA	Chr10	12186373	12186644	+	1	272	67
LNC_000624	XLOC_009009	antisense_lncRNA	lncRNA	Chr10	11416995	11419122	+	2	1838	136
LNC_000625	XLOC_009017	lincRNA	lncRNA	Chr10	11556690	11559058	+	2	850	86
LNC_000628	XLOC_009050	lincRNA	lncRNA	Chr10	12249876	12250106	+	1	231	76
LNC_000629	XLOC_009063	lincRNA	lncRNA	Chr10	12589744	12590159	+	1	416	82
LNC_002419	XLOC_034301	intronic_lncRNA	lncRNA	Chr4	11339370	11342320	+	4	379	80
LNC_002418	XLOC_034293	antisense_lncRNA	lncRNA	Chr4	11137734	11142667	+	3	3709	93
LNC_001715	XLOC_023363	antisense_lncRNA	lncRNA	Chr2	3487751	3488034	-	1	284	94
LNC_001714	XLOC_023361	lincRNA	lncRNA	Chr2	3460604	3465323	-	3	3027	96
LNC_001717	XLOC_023389	lincRNA	lncRNA	Chr2	3653324	3656936	-	2	3513	121
LNC_001716	XLOC_023388	lincRNA	lncRNA	Chr2	3645805	3646016	-	1	212	52
LNC_001711	XLOC_023336	intronic_lncRNA	lncRNA	Chr2	3227628	3228783	-	2	808	225
LNC_001710	XLOC_023279	intronic_lncRNA	lncRNA	Chr2	2822088	2823194	-	3	816	86
LNC_001713	XLOC_023352	lincRNA	lncRNA	Chr2	3471218	3472787	-	2	809	58
LNC_001712	XLOC_023348	antisense_lncRNA	lncRNA	Chr2	3309057	3313627	-	3	3419	877
LNC_002530	XLOC_036116	lincRNA	lncRNA	Chr4	32253988	32254320	+	1	333	72
LNC_001719	XLOC_023392	intronic_lncRNA	lncRNA	Chr2	3692029	3695809	-	6	1055	204
LNC_001718	XLOC_023390	lincRNA	lncRNA	Chr2	3657261	3657519	-	1	259	86
LNC_003171	XLOC_045863	intronic_lncRNA	lncRNA	Chr6	18984531	18986994	+	4	972	160
LNC_003774	XLOC_054324	intronic_lncRNA	lncRNA	Chr8	255130	257975	+	4	1076	198
LNC_002531	XLOC_036121	intronic_lncRNA	lncRNA	Chr4	32275245	32280764	+	8	2500	419
LNC_002709	XLOC_038785	lincRNA	lncRNA	Chr4	31334222	31334447	-	1	226	42
LNC_002708	XLOC_038776	lincRNA	lncRNA	Chr4	31266491	31266707	-	1	217	46
LNC_002703	XLOC_038675	intronic_lncRNA	lncRNA	Chr4	30352006	30352458	-	2	252	81
LNC_002702	XLOC_038647	intronic_lncRNA	lncRNA	Chr4	30118036	30119785	-	4	652	134
LNC_002701	XLOC_038638	intronic_lncRNA	lncRNA	Chr4	30057530	30059155	-	6	482	160
LNC_002700	XLOC_038637	intronic_lncRNA	lncRNA	Chr4	30055890	30056752	-	3	222	73
LNC_002707	XLOC_038762	antisense_lncRNA	lncRNA	Chr4	31115938	31116176	-	1	239	79
LNC_002706	XLOC_038758	lincRNA	lncRNA	Chr4	31039602	31043538	-	3	2972	87
LNC_002705	XLOC_038736	intronic_lncRNA	lncRNA	Chr4	30846793	30848622	-	2	1594	185
LNC_002704	XLOC_038709	intronic_lncRNA	lncRNA	Chr4	30651740	30652370	-	2	462	93
LNC_000536	XLOC_007768	intronic_lncRNA	lncRNA	Chr1	38653451	38655174	-	2	843	93
LNC_000537	XLOC_007773	intronic_lncRNA	lncRNA	Chr1	38689363	38691039	-	4	1376	257
LNC_000534	XLOC_007714	intronic_lncRNA	lncRNA	Chr1	38152268	38155802	-	6	1076	263
LNC_000535	XLOC_007767	intronic_lncRNA	lncRNA	Chr1	38646134	38646776	-	2	433	47
LNC_000532	XLOC_007697	intronic_lncRNA	lncRNA	Chr1	38009125	38010294	-	2	394	89
LNC_000533	XLOC_007701	intronic_lncRNA	lncRNA	Chr1	38024655	38025221	-	2	485	87
LNC_000530	XLOC_007645	antisense_lncRNA	lncRNA	Chr1	37439004	37439293	-	1	290	96
LNC_000531	XLOC_007675	intronic_lncRNA	lncRNA	Chr1	37753157	37754137	-	2	549	171
LNC_001001	XLOC_014143	antisense_lncRNA	lncRNA	Chr11	875357	875559	-	1	203	67
LNC_001000	XLOC_014129	antisense_lncRNA	lncRNA	Chr11	760516	761074	-	1	559	116
LNC_001003	XLOC_014171	intronic_lncRNA	lncRNA	Chr11	1161090	1163273	-	5	1483	286
LNC_001002	XLOC_014148	lincRNA	lncRNA	Chr11	895326	895581	-	1	256	59
LNC_001005	XLOC_014198	antisense_lncRNA	lncRNA	Chr11	1368822	1369036	-	1	215	71
LNC_001004	XLOC_014195	antisense_lncRNA	lncRNA	Chr11	1355045	1355275	-	1	231	77
LNC_000538	XLOC_007774	lincRNA	lncRNA	Chr1	38691850	38692071	-	1	222	69
LNC_000539	XLOC_007800	antisense_lncRNA	lncRNA	Chr1	38938241	38938449	-	1	209	69
LNC_002757	XLOC_039554	intronic_lncRNA	lncRNA	Chr5	1951304	1957200	+	10	2465	581
LNC_003831	XLOC_055076	intronic_lncRNA	lncRNA	Chr8	10407193	10409710	+	3	543	98
LNC_003286	XLOC_047347	lincRNA	lncRNA	Chr6	3136623	3136953	-	1	331	110
LNC_002392	XLOC_034012	antisense_lncRNA	lncRNA	Chr4	4224880	4225262	+	1	383	127
LNC_004049	XLOC_057778	lincRNA	lncRNA	Chr8	22012911	22013121	-	1	211	47
LNC_003834	XLOC_055109	antisense_lncRNA	lncRNA	Chr8	11143472	11143681	+	1	210	70
LNC_003948	XLOC_056774	intronic_lncRNA	lncRNA	Chr8	4036392	4038431	-	5	855	177
LNC_003949	XLOC_056789	lincRNA	lncRNA	Chr8	4174959	4177553	-	3	1888	90
LNC_003946	XLOC_056769	antisense_lncRNA	lncRNA	Chr8	3946441	3947062	-	2	517	118
LNC_003947	XLOC_056771	intronic_lncRNA	lncRNA	Chr8	3953552	3954956	-	3	554	184
LNC_003944	XLOC_056758	intronic_lncRNA	lncRNA	Chr8	3850800	3852446	-	3	247	82
LNC_003835	XLOC_055126	intronic_lncRNA	lncRNA	Chr8	11479143	11481132	+	2	668	74
LNC_003942	XLOC_056754	lincRNA	lncRNA	Chr8	3824991	3825213	-	1	223	73
LNC_003943	XLOC_056755	lincRNA	lncRNA	Chr8	3837393	3839808	-	2	573	92
LNC_003940	XLOC_056706	intronic_lncRNA	lncRNA	Chr8	3359198	3362013	-	4	722	128
LNC_003941	XLOC_056731	lincRNA	lncRNA	Chr8	3598590	3598887	-	1	298	90
LNC_003838	XLOC_055230	intronic_lncRNA	lncRNA	Chr8	14638957	14651087	+	13	2245	635
LNC_001144	XLOC_015929	intronic_lncRNA	lncRNA	Chr11	29790833	29799386	-	8	1761	499
LNC_001145	XLOC_015931	antisense_lncRNA	lncRNA	Chr11	29804861	29805137	-	1	277	43
LNC_001146	XLOC_015933	intronic_lncRNA	lncRNA	Chr11	29808747	29809115	-	2	252	84
LNC_001147	XLOC_015956	intronic_lncRNA	lncRNA	Chr11	30054403	30059054	-	4	3633	638
LNC_001140	XLOC_015899	intronic_lncRNA	lncRNA	Chr11	29422297	29423355	-	2	279	93
LNC_001141	XLOC_015899	intronic_lncRNA	lncRNA	Chr11	29422297	29428107	-	4	1028	325
LNC_001142	XLOC_015916	antisense_lncRNA	lncRNA	Chr11	29589383	29589713	-	1	331	40
LNC_001143	XLOC_015927	intronic_lncRNA	lncRNA	Chr11	29777008	29778282	-	3	354	117
LNC_000442	XLOC_006253	intronic_lncRNA	lncRNA	Chr1	24009210	24013719	-	10	1650	190
LNC_000443	XLOC_006276	lincRNA	lncRNA	Chr1	24390222	24390464	-	1	243	53
LNC_000440	XLOC_006193	lincRNA	lncRNA	Chr1	23336189	23336720	-	2	233	77
LNC_000441	XLOC_006222	intronic_lncRNA	lncRNA	Chr1	23635551	23636565	-	4	313	104
LNC_000446	XLOC_006295	intronic_lncRNA	lncRNA	Chr1	24567234	24571042	-	8	1778	517
LNC_000447	XLOC_006302	lincRNA	lncRNA	Chr1	24626995	24627204	-	1	210	69
LNC_000444	XLOC_006279	lincRNA	lncRNA	Chr1	24422550	24422764	-	1	215	71
LNC_000445	XLOC_006287	lincRNA	lncRNA	Chr1	24507258	24508263	-	2	945	71
LNC_002239	XLOC_031770	intronic_lncRNA	lncRNA	Chr3	16122366	16127499	-	11	2017	555
LNC_000147	XLOC_001807	antisense_lncRNA	lncRNA	Chr1	21833223	21833523	+	1	301	98
LNC_000146	XLOC_001763	antisense_lncRNA	lncRNA	Chr1	21203486	21211620	+	2	1103	148
LNC_000145	XLOC_001763	antisense_lncRNA	lncRNA	Chr1	21203458	21211620	+	2	5450	158
LNC_000144	XLOC_001763	antisense_lncRNA	lncRNA	Chr1	21203458	21211620	+	3	1197	170
LNC_000143	XLOC_001760	lincRNA	lncRNA	Chr1	21178140	21179264	+	2	352	89
LNC_000142	XLOC_001753	lincRNA	lncRNA	Chr1	21119578	21120624	+	2	859	78
LNC_000141	XLOC_001751	lincRNA	lncRNA	Chr1	21113352	21113592	+	1	241	68
LNC_000140	XLOC_001748	intronic_lncRNA	lncRNA	Chr1	21102786	21103714	+	3	346	106
LNC_004301	XLOC_061774	intronic_lncRNA	lncRNA	Chr9	21875876	21878371	-	3	793	131
LNC_000149	XLOC_001822	lincRNA	lncRNA	Chr1	21947565	21947830	+	1	266	75
LNC_000148	XLOC_001809	lincRNA	lncRNA	Chr1	21846981	21847199	+	1	219	42
LNC_001618	XLOC_021785	lincRNA	lncRNA	Chr2	26875837	26876148	+	1	312	94
LNC_003898	XLOC_056079	lincRNA	lncRNA	Chr8	26992699	26995759	+	6	1994	117
LNC_003899	XLOC_056079	lincRNA	lncRNA	Chr8	26992981	26995759	+	5	2264	119
LNC_002847	XLOC_040854	lincRNA	lncRNA	Chr5	21977145	21977350	+	1	206	53
LNC_001619	XLOC_021799	antisense_lncRNA	lncRNA	Chr2	27060285	27060517	+	1	233	77
LNC_003894	XLOC_055965	antisense_lncRNA	lncRNA	Chr8	25957831	25958116	+	1	286	94
LNC_003895	XLOC_055983	lincRNA	lncRNA	Chr8	26123362	26124079	+	2	624	115
LNC_003896	XLOC_055999	antisense_lncRNA	lncRNA	Chr8	26233495	26233951	+	1	457	96
LNC_003897	XLOC_056060	intronic_lncRNA	lncRNA	Chr8	26850752	26852683	+	2	804	143
LNC_003890	XLOC_055895	intronic_lncRNA	lncRNA	Chr8	25349165	25352067	+	6	1143	210
LNC_003891	XLOC_055900	intronic_lncRNA	lncRNA	Chr8	25392602	25393552	+	3	740	171
LNC_003892	XLOC_055940	lincRNA	lncRNA	Chr8	25710473	25710774	+	1	302	100
LNC_003893	XLOC_055950	lincRNA	lncRNA	Chr8	25801101	25801329	+	1	229	73
LNC_002963	XLOC_042823	intronic_lncRNA	lncRNA	Chr5	13671114	13671559	-	2	302	56
LNC_002962	XLOC_042822	intronic_lncRNA	lncRNA	Chr5	13666222	13669424	-	6	676	225
LNC_002961	XLOC_042797	intronic_lncRNA	lncRNA	Chr5	13286378	13305503	-	23	2402	691
LNC_002960	XLOC_042785	intronic_lncRNA	lncRNA	Chr5	13187345	13188375	-	2	314	50
LNC_002967	XLOC_042907	intronic_lncRNA	lncRNA	Chr5	15201521	15215411	-	3	2005	510
LNC_002966	XLOC_042893	lincRNA	lncRNA	Chr5	14951750	14951950	-	1	201	54
LNC_002965	XLOC_042856	intronic_lncRNA	lncRNA	Chr5	14147580	14148386	-	2	505	136
LNC_002964	XLOC_042852	lincRNA	lncRNA	Chr5	14107851	14108718	-	2	844	95
LNC_002969	XLOC_042980	lincRNA	lncRNA	Chr5	16735865	16736192	-	1	328	71
LNC_002968	XLOC_042936	lincRNA	lncRNA	Chr5	15554414	15554694	-	1	281	80
LNC_001926	XLOC_026598	intronic_lncRNA	lncRNA	Chr3	2021279	2022438	+	3	980	229
LNC_001927	XLOC_026603	lincRNA	lncRNA	Chr3	2047670	2048211	+	1	542	106
LNC_001924	XLOC_026546	intronic_lncRNA	lncRNA	Chr3	1614794	1616991	+	8	836	278
LNC_001925	XLOC_026554	intronic_lncRNA	lncRNA	Chr3	1671860	1675812	+	14	1818	483
LNC_001922	XLOC_026515	lincRNA	lncRNA	Chr3	1303048	1306477	+	2	3399	124
LNC_001923	XLOC_026527	lincRNA	lncRNA	Chr3	1419713	1419915	+	1	203	64
LNC_001920	XLOC_026445	intronic_lncRNA	lncRNA	Chr3	680306	681716	+	3	662	120
LNC_001921	XLOC_026504	lincRNA	lncRNA	Chr3	1169226	1169449	+	1	224	54
LNC_004309	XLOC_061963	lincRNA	lncRNA	Chr9	23484502	23484736	-	1	235	41
LNC_001928	XLOC_026605	lincRNA	lncRNA	Chr3	2049343	2049573	+	1	231	77
LNC_001929	XLOC_026607	lincRNA	lncRNA	Chr3	2059530	2059734	+	1	205	56
LNC_004020	XLOC_057517	lincRNA	lncRNA	Chr8	17376939	17379547	-	6	1108	108
LNC_001610	XLOC_021666	antisense_lncRNA	lncRNA	Chr2	25259662	25259934	+	1	273	63
LNC_000039	XLOC_000594	intronic_lncRNA	lncRNA	Chr1	5519446	5520762	+	5	533	91
LNC_000038	XLOC_000584	intronic_lncRNA	lncRNA	Chr1	5377784	5378240	+	3	272	90
LNC_004024	XLOC_057531	lincRNA	lncRNA	Chr8	18002397	18002598	-	1	202	45
LNC_004025	XLOC_057547	intronic_lncRNA	lncRNA	Chr8	18339365	18341951	-	2	1387	426
LNC_002397	XLOC_034046	lincRNA	lncRNA	Chr4	5002431	5002729	+	1	299	69
LNC_001611	XLOC_021709	lincRNA	lncRNA	Chr2	25679626	25680749	+	3	901	102
LNC_000033	XLOC_000536	intronic_lncRNA	lncRNA	Chr1	4907491	4910687	+	11	1715	364
LNC_000032	XLOC_000524	lincRNA	lncRNA	Chr1	4801354	4801558	+	1	205	35
LNC_000031	XLOC_000522	intronic_lncRNA	lncRNA	Chr1	4775497	4776544	+	3	536	97
LNC_000030	XLOC_000503	intronic_lncRNA	lncRNA	Chr1	4556920	4562981	+	7	2846	284
LNC_000037	XLOC_000565	intronic_lncRNA	lncRNA	Chr1	5241625	5242448	+	3	383	127
LNC_000036	XLOC_000564	intronic_lncRNA	lncRNA	Chr1	5233147	5235026	+	3	348	105
LNC_000035	XLOC_000563	antisense_lncRNA	lncRNA	Chr1	5212542	5212777	+	1	236	57
LNC_000034	XLOC_000552	lincRNA	lncRNA	Chr1	5118372	5118590	+	1	219	41
LNC_003766	XLOC_054234	intronic_lncRNA	lncRNA	Chr7	29736744	29737278	-	3	355	67
LNC_003767	XLOC_054239	intronic_lncRNA	lncRNA	Chr7	29753152	29755657	-	6	1097	147
LNC_003764	XLOC_054200	antisense_lncRNA	lncRNA	Chr7	29456649	29456942	-	1	294	97
LNC_003765	XLOC_054225	intronic_lncRNA	lncRNA	Chr7	29704357	29704944	-	2	505	168
LNC_003762	XLOC_054197	lincRNA	lncRNA	Chr7	29449856	29450091	-	1	236	44
LNC_003763	XLOC_054199	lincRNA	lncRNA	Chr7	29452867	29453073	-	1	207	64
LNC_003760	XLOC_054172	antisense_lncRNA	lncRNA	Chr7	29237440	29237741	-	1	302	54
LNC_003761	XLOC_054184	lincRNA	lncRNA	Chr7	29333811	29334045	-	1	235	68
LNC_003768	XLOC_054246	intronic_lncRNA	lncRNA	Chr7	29800375	29801402	-	2	463	154
LNC_003769	XLOC_054264	lincRNA	lncRNA	Chr7	29938060	29939319	-	2	1092	132
LNC_001812	XLOC_024538	intronic_lncRNA	lncRNA	Chr2	19794025	19797190	-	7	1654	436
LNC_001813	XLOC_024538	intronic_lncRNA	lncRNA	Chr2	19794025	19797454	-	8	1853	281
LNC_001810	XLOC_024525	intronic_lncRNA	lncRNA	Chr2	19580998	19586697	-	12	1890	421
LNC_001811	XLOC_024538	intronic_lncRNA	lncRNA	Chr2	19794025	19796053	-	4	1199	244
LNC_001816	XLOC_024570	antisense_lncRNA	lncRNA	Chr2	20171833	20172469	-	2	600	142
LNC_001817	XLOC_024582	intronic_lncRNA	lncRNA	Chr2	20292292	20292707	-	3	225	74
LNC_001814	XLOC_024550	lincRNA	lncRNA	Chr2	19957382	19961139	-	2	3713	129
LNC_001815	XLOC_024565	intronic_lncRNA	lncRNA	Chr2	20132234	20134002	-	2	267	89
LNC_001818	XLOC_024602	intronic_lncRNA	lncRNA	Chr2	20519050	20521196	-	7	796	265
LNC_001819	XLOC_024637	intronic_lncRNA	lncRNA	Chr2	20857478	20860548	-	7	1387	266
LNC_002077	XLOC_029326	lincRNA	lncRNA	Chr3	33834745	33835024	+	1	280	52
LNC_002076	XLOC_029292	lincRNA	lncRNA	Chr3	33477971	33478179	+	1	209	48
LNC_002248	XLOC_031884	intronic_lncRNA	lncRNA	Chr3	17695265	17695936	-	3	334	82
LNC_002249	XLOC_031904	lincRNA	lncRNA	Chr3	17891281	17891518	-	1	238	79
LNC_003429	XLOC_049500	antisense_lncRNA	lncRNA	Chr6	32051047	32051502	-	1	456	55
LNC_003428	XLOC_049495	intronic_lncRNA	lncRNA	Chr6	32014162	32015815	-	3	302	100
LNC_003425	XLOC_049351	lincRNA	lncRNA	Chr6	30764919	30765132	-	1	214	53
LNC_003424	XLOC_049332	lincRNA	lncRNA	Chr6	30600229	30600495	-	1	267	47
LNC_003427	XLOC_049458	antisense_lncRNA	lncRNA	Chr6	31653937	31657299	-	2	896	101
LNC_002072	XLOC_029191	antisense_lncRNA	lncRNA	Chr3	32384265	32384760	+	2	443	79
LNC_003421	XLOC_049291	antisense_lncRNA	lncRNA	Chr6	30278074	30278286	-	1	213	62
LNC_003420	XLOC_049266	intronic_lncRNA	lncRNA	Chr6	30057203	30057596	-	2	284	94
LNC_003423	XLOC_049324	antisense_lncRNA	lncRNA	Chr6	30550952	30551159	-	1	208	68
LNC_003422	XLOC_049294	antisense_lncRNA	lncRNA	Chr6	30313134	30313437	-	1	304	61
LNC_003744	XLOC_053964	intronic_lncRNA	lncRNA	Chr7	27391863	27392632	-	3	347	115
LNC_002240	XLOC_031770	intronic_lncRNA	lncRNA	Chr3	16122366	16127577	-	10	2191	587
LNC_003248	XLOC_046842	lincRNA	lncRNA	Chr6	31502449	31502760	+	1	312	54
LNC_000855	XLOC_012437	lincRNA	lncRNA	Chr11	3458274	3459190	+	2	827	77
LNC_000854	XLOC_012419	lincRNA	lncRNA	Chr11	3325107	3325327	+	1	221	73
LNC_000857	XLOC_012477	lincRNA	lncRNA	Chr11	3997576	3997806	+	1	231	36
LNC_000856	XLOC_012439	lincRNA	lncRNA	Chr11	3481682	3481947	+	1	266	47
LNC_000851	XLOC_012380	intronic_lncRNA	lncRNA	Chr11	2814059	2822455	+	15	4037	1074
LNC_000850	XLOC_012380	intronic_lncRNA	lncRNA	Chr11	2814059	2822455	+	14	3897	779
LNC_000853	XLOC_012404	lincRNA	lncRNA	Chr11	3205195	3205455	+	1	261	87
LNC_000852	XLOC_012380	intronic_lncRNA	lncRNA	Chr11	2818634	2822455	+	5	2140	609
LNC_000859	XLOC_012519	lincRNA	lncRNA	Chr11	4668313	4668609	+	1	297	53
LNC_000858	XLOC_012493	antisense_lncRNA	lncRNA	Chr11	4202823	4203337	+	2	429	130
LNC_002389	XLOC_033938	antisense_lncRNA	lncRNA	Chr4	2460807	2461079	+	1	273	90
LNC_002388	XLOC_033893	lincRNA	lncRNA	Chr4	1579743	1580105	+	1	363	67
LNC_002141	XLOC_030188	lincRNA	lncRNA	Chr3	1419222	1419433	-	1	212	70
LNC_002140	XLOC_030154	lincRNA	lncRNA	Chr3	1059473	1059760	-	1	288	42
LNC_002143	XLOC_030222	lincRNA	lncRNA	Chr3	1755957	1757273	-	1	1317	125
LNC_002142	XLOC_030191	intronic_lncRNA	lncRNA	Chr3	1468658	1472576	-	11	1867	417
LNC_002145	XLOC_030259	lincRNA	lncRNA	Chr3	2058840	2060756	-	2	1338	99
LNC_002144	XLOC_030256	lincRNA	lncRNA	Chr3	2047833	2048084	-	1	252	51
LNC_002147	XLOC_030282	lincRNA	lncRNA	Chr3	2223438	2223656	-	1	219	48
LNC_002146	XLOC_030260	lincRNA	lncRNA	Chr3	2060854	2061086	-	1	233	52
LNC_002149	XLOC_030312	intronic_lncRNA	lncRNA	Chr3	2596250	2598205	-	3	1277	294
LNC_002148	XLOC_030308	antisense_lncRNA	lncRNA	Chr3	2575265	2575548	-	1	284	94
LNC_003399	XLOC_048888	intronic_lncRNA	lncRNA	Chr6	25890283	25891430	-	3	309	73
LNC_003398	XLOC_048879	lincRNA	lncRNA	Chr6	25790073	25790295	-	1	223	43
LNC_003551	XLOC_051550	intronic_lncRNA	lncRNA	Chr7	27211614	27215070	+	3	2732	175
LNC_003550	XLOC_051540	intronic_lncRNA	lncRNA	Chr7	27151149	27151762	+	2	442	147
LNC_003553	XLOC_051594	lincRNA	lncRNA	Chr7	27645643	27645867	+	1	225	64
LNC_003246	XLOC_046766	antisense_lncRNA	lncRNA	Chr6	30936610	30936815	+	1	206	68
LNC_003555	XLOC_051619	intronic_lncRNA	lncRNA	Chr7	27883333	27886008	+	2	822	255
LNC_002358	XLOC_033379	antisense_lncRNA	lncRNA	Chr3	36475832	36476070	-	1	239	57
LNC_003557	XLOC_051659	lincRNA	lncRNA	Chr7	28215343	28215544	+	1	202	66
LNC_003556	XLOC_051620	antisense_lncRNA	lncRNA	Chr7	27887227	27887899	+	2	220	48
LNC_003559	XLOC_051662	intronic_lncRNA	lncRNA	Chr7	28224616	28225976	+	2	248	82
LNC_003558	XLOC_051660	intronic_lncRNA	lncRNA	Chr7	28217744	28219294	+	4	1159	216
LNC_003544	XLOC_051440	intronic_lncRNA	lncRNA	Chr7	26238918	26240187	+	2	339	109
LNC_003242	XLOC_046691	lincRNA	lncRNA	Chr6	30246858	30247090	+	1	233	37
LNC_001540	XLOC_020854	antisense_lncRNA	lncRNA	Chr2	13831301	13831594	+	1	294	98
LNC_001541	XLOC_020864	antisense_lncRNA	lncRNA	Chr2	13950271	13970561	+	2	1649	86
LNC_001542	XLOC_020866	intronic_lncRNA	lncRNA	Chr2	13979444	13981953	+	4	1398	147
LNC_001543	XLOC_020888	intronic_lncRNA	lncRNA	Chr2	14527316	14529718	+	4	1771	264
LNC_001544	XLOC_020894	intronic_lncRNA	lncRNA	Chr2	14746278	14748462	+	3	1959	178
LNC_001545	XLOC_020894	intronic_lncRNA	lncRNA	Chr2	14750290	14753538	+	4	2339	135
LNC_001546	XLOC_020905	antisense_lncRNA	lncRNA	Chr2	15154140	15157420	+	1	3281	219
LNC_001547	XLOC_020914	lincRNA	lncRNA	Chr2	15286732	15288051	+	2	454	82
LNC_001548	XLOC_020918	intronic_lncRNA	lncRNA	Chr2	15303113	15303759	+	2	528	176
LNC_001549	XLOC_020929	intronic_lncRNA	lncRNA	Chr2	15496644	15499255	+	5	606	187
LNC_003089	XLOC_044746	intronic_lncRNA	lncRNA	Chr6	2866383	2868372	+	2	1019	339
LNC_003088	XLOC_044727	lincRNA	lncRNA	Chr6	2706579	2707985	+	3	1134	186
LNC_002043	XLOC_028587	intronic_lncRNA	lncRNA	Chr3	24641460	24645550	+	7	1335	174
LNC_003083	XLOC_044640	intronic_lncRNA	lncRNA	Chr6	1977771	1983008	+	13	1561	330
LNC_003082	XLOC_044634	intronic_lncRNA	lncRNA	Chr6	1948743	1950683	+	2	427	68
LNC_003081	XLOC_044630	intronic_lncRNA	lncRNA	Chr6	1935089	1939877	+	5	1829	537
LNC_003080	XLOC_044610	intronic_lncRNA	lncRNA	Chr6	1756012	1757970	+	6	1019	296
LNC_003087	XLOC_044726	lincRNA	lncRNA	Chr6	2705534	2706471	+	2	600	88
LNC_003086	XLOC_044704	intronic_lncRNA	lncRNA	Chr6	2515939	2521268	+	10	1398	323
LNC_003085	XLOC_044702	lincRNA	lncRNA	Chr6	2512798	2513022	+	1	225	36
LNC_003084	XLOC_044661	intronic_lncRNA	lncRNA	Chr6	2236258	2237692	+	3	903	159
LNC_003031	XLOC_043758	intronic_lncRNA	lncRNA	Chr5	25728251	25729637	-	5	898	204
LNC_003488	XLOC_050392	intronic_lncRNA	lncRNA	Chr7	11947375	11950168	+	5	843	173
LNC_003786	XLOC_054456	lincRNA	lncRNA	Chr8	1614165	1614365	+	1	201	59
LNC_003600	XLOC_052261	intronic_lncRNA	lncRNA	Chr7	3741006	3742137	-	2	664	111
LNC_002044	XLOC_028607	lincRNA	lncRNA	Chr3	24967247	24969270	+	2	687	56
LNC_002999	XLOC_043246	lincRNA	lncRNA	Chr5	20377398	20377678	-	1	281	93
LNC_003486	XLOC_050378	lincRNA	lncRNA	Chr7	11659592	11659805	+	1	214	62
LNC_002928	XLOC_042359	antisense_lncRNA	lncRNA	Chr5	5133549	5134111	-	1	563	91
LNC_000709	XLOC_010432	intronic_lncRNA	lncRNA	Chr10	3095607	3100500	-	7	1568	165
LNC_000708	XLOC_010423	lincRNA	lncRNA	Chr10	3031795	3032016	-	1	222	30
LNC_000705	XLOC_010411	antisense_lncRNA	lncRNA	Chr10	2894774	2894994	-	1	221	73
LNC_000704	XLOC_010399	antisense_lncRNA	lncRNA	Chr10	2700063	2712337	-	2	399	132
LNC_000707	XLOC_010417	intronic_lncRNA	lncRNA	Chr10	2980562	2981538	-	2	213	70
LNC_000706	XLOC_010416	intronic_lncRNA	lncRNA	Chr10	2972825	2973815	-	2	411	96
LNC_000701	XLOC_010343	antisense_lncRNA	lncRNA	Chr10	1935847	1936067	-	1	221	73
LNC_000700	XLOC_010339	lincRNA	lncRNA	Chr10	1873873	1874080	-	1	208	27
LNC_000703	XLOC_010391	lincRNA	lncRNA	Chr10	2606413	2606642	-	1	230	33
LNC_000702	XLOC_010349	lincRNA	lncRNA	Chr10	2015867	2017113	-	2	245	54
LNC_002045	XLOC_028617	lincRNA	lncRNA	Chr3	25125843	25137730	+	3	1440	95
LNC_003627	XLOC_052642	intronic_lncRNA	lncRNA	Chr7	8884740	8885559	-	2	620	200
LNC_002569	XLOC_036718	intronic_lncRNA	lncRNA	Chr4	2096732	2099256	-	6	879	118
LNC_002568	XLOC_036695	intronic_lncRNA	lncRNA	Chr4	1614003	1620615	-	5	853	175
LNC_002567	XLOC_036670	lincRNA	lncRNA	Chr4	1277127	1277373	-	1	247	82
LNC_002566	XLOC_036654	intronic_lncRNA	lncRNA	Chr4	889115	889757	-	2	538	179
LNC_002565	XLOC_036648	antisense_lncRNA	lncRNA	Chr4	749412	749645	-	1	234	78
LNC_002564	XLOC_036613	lincRNA	lncRNA	Chr4	359999	363929	-	2	353	59
LNC_002563	XLOC_036606	lincRNA	lncRNA	Chr4	281668	281922	-	1	255	56
LNC_002562	XLOC_036594	intronic_lncRNA	lncRNA	Chr4	109119	116375	-	8	1098	341
LNC_002561	XLOC_036594	intronic_lncRNA	lncRNA	Chr4	109119	112965	-	6	1281	241
LNC_002560	XLOC_036585	intronic_lncRNA	lncRNA	Chr4	35745823	35747829	+	4	552	169
LNC_001496	XLOC_020320	antisense_lncRNA	lncRNA	Chr2	6102424	6115230	+	2	295	48
LNC_001497	XLOC_020320	intronic_lncRNA	lncRNA	Chr2	6106535	6112426	+	15	2010	576
LNC_001494	XLOC_020277	antisense_lncRNA	lncRNA	Chr2	5619093	5619335	+	1	243	47
LNC_001495	XLOC_020315	lincRNA	lncRNA	Chr2	6052880	6053932	+	2	796	84
LNC_001492	XLOC_020252	antisense_lncRNA	lncRNA	Chr2	5443362	5443691	+	1	330	110
LNC_001493	XLOC_020275	intronic_lncRNA	lncRNA	Chr2	5592957	5597461	+	5	1755	252
LNC_001490	XLOC_020245	antisense_lncRNA	lncRNA	Chr2	5416313	5416895	+	2	417	111
LNC_001491	XLOC_020248	intronic_lncRNA	lncRNA	Chr2	5424729	5425279	+	2	423	91
LNC_002361	XLOC_033460	intronic_lncRNA	lncRNA	Chr3	37041467	37041801	-	2	239	79
LNC_002360	XLOC_033389	intronic_lncRNA	lncRNA	Chr3	36532149	36532805	-	2	351	61
LNC_002363	XLOC_033476	antisense_lncRNA	lncRNA	Chr3	37168149	37168395	-	1	247	82
LNC_002362	XLOC_033474	antisense_lncRNA	lncRNA	Chr3	37145123	37145422	-	1	300	95
LNC_002365	XLOC_033504	lincRNA	lncRNA	Chr3	37391803	37392054	-	1	252	62
LNC_002364	XLOC_033489	antisense_lncRNA	lncRNA	Chr3	37274336	37285482	-	2	2575	231
LNC_001498	XLOC_020320	intronic_lncRNA	lncRNA	Chr2	6106535	6124005	+	11	2022	532
LNC_001499	XLOC_020321	lincRNA	lncRNA	Chr2	6132029	6132630	+	1	602	82
LNC_003379	XLOC_048668	intronic_lncRNA	lncRNA	Chr6	22352656	22360419	-	14	2659	546
LNC_003378	XLOC_048659	intronic_lncRNA	lncRNA	Chr6	22226781	22227209	-	2	344	114
LNC_003154	XLOC_045634	intronic_lncRNA	lncRNA	Chr6	13694085	13694483	+	3	204	67
LNC_003371	XLOC_048536	intronic_lncRNA	lncRNA	Chr6	20345618	20348246	-	4	694	231
LNC_003370	XLOC_048525	antisense_lncRNA	lncRNA	Chr6	20194747	20216684	-	3	469	104
LNC_003373	XLOC_048554	lincRNA	lncRNA	Chr6	20748397	20749424	-	1	1028	149
LNC_003372	XLOC_048543	intronic_lncRNA	lncRNA	Chr6	20531528	20535724	-	4	782	140
LNC_003375	XLOC_048611	lincRNA	lncRNA	Chr6	21533886	21534322	-	1	437	110
LNC_003374	XLOC_048563	lincRNA	lncRNA	Chr6	20865769	20865981	-	1	213	58
LNC_003377	XLOC_048658	intronic_lncRNA	lncRNA	Chr6	22225755	22226671	-	2	349	77
LNC_003376	XLOC_048643	lincRNA	lncRNA	Chr6	22027792	22028029	-	1	238	43
LNC_001870	XLOC_025506	intronic_lncRNA	lncRNA	Chr2	30182488	30186617	-	5	2883	446
LNC_001871	XLOC_025528	antisense_lncRNA	lncRNA	Chr2	30370930	30371137	-	1	208	69
LNC_002047	XLOC_028662	intronic_lncRNA	lncRNA	Chr3	26072550	26079312	+	14	2805	533
LNC_001872	XLOC_025569	intronic_lncRNA	lncRNA	Chr2	30883537	30885509	-	2	1301	84
LNC_000631	XLOC_009071	lincRNA	lncRNA	Chr10	12695626	12695899	+	1	274	91
LNC_000630	XLOC_009066	lincRNA	lncRNA	Chr10	12632528	12632749	+	1	222	49
LNC_000633	XLOC_009072	intronic_lncRNA	lncRNA	Chr10	12697320	12702402	+	5	3112	352
LNC_000632	XLOC_009072	intronic_lncRNA	lncRNA	Chr10	12697320	12702402	+	6	2014	456
LNC_000635	XLOC_009096	lincRNA	lncRNA	Chr10	13133774	13133974	+	1	201	32
LNC_000634	XLOC_009075	lincRNA	lncRNA	Chr10	12815411	12816840	+	2	267	66
LNC_000637	XLOC_009112	intronic_lncRNA	lncRNA	Chr10	13307252	13311346	+	4	2509	541
LNC_000636	XLOC_009103	intronic_lncRNA	lncRNA	Chr10	13191100	13193379	+	4	312	104
LNC_000639	XLOC_009170	intronic_lncRNA	lncRNA	Chr10	14838990	14842027	+	4	1697	253
LNC_000638	XLOC_009157	intronic_lncRNA	lncRNA	Chr10	14695594	14699745	+	9	1793	324
LNC_001722	XLOC_023414	lincRNA	lncRNA	Chr2	3934440	3934663	-	1	224	38
LNC_001723	XLOC_023424	intronic_lncRNA	lncRNA	Chr2	4001686	4009044	-	19	2292	663
LNC_001724	XLOC_023453	intronic_lncRNA	lncRNA	Chr2	4326198	4329013	-	5	837	154
LNC_001725	XLOC_023457	lincRNA	lncRNA	Chr2	4394391	4399296	-	3	4497	106
LNC_001726	XLOC_023457	lincRNA	lncRNA	Chr2	4394391	4399303	-	4	3950	106
LNC_001727	XLOC_023511	intronic_lncRNA	lncRNA	Chr2	4953850	4954344	-	3	329	86
LNC_002747	XLOC_039425	intronic_lncRNA	lncRNA	Chr5	742649	744488	+	3	802	174
LNC_001876	XLOC_025689	lincRNA	lncRNA	Chr2	31932881	31933262	-	1	382	83
LNC_001877	XLOC_025717	intronic_lncRNA	lncRNA	Chr2	32228368	32234409	-	4	2747	91
LNC_004231	XLOC_060714	antisense_lncRNA	lncRNA	Chr9	8770594	8771014	-	1	421	91
LNC_001879	XLOC_025727	antisense_lncRNA	lncRNA	Chr2	32305701	32305929	-	1	229	67
LNC_004233	XLOC_060779	antisense_lncRNA	lncRNA	Chr9	10262561	10262767	-	1	207	69
LNC_004258	XLOC_061186	lincRNA	lncRNA	Chr9	16431338	16431653	-	1	316	67
LNC_002742	XLOC_039356	intronic_lncRNA	lncRNA	Chr5	224451	225900	+	2	884	183
LNC_004232	XLOC_060774	lincRNA	lncRNA	Chr9	10052286	10052542	-	1	257	43
LNC_002294	XLOC_032571	lincRNA	lncRNA	Chr3	28913861	28914073	-	1	213	70
LNC_003787	XLOC_054467	antisense_lncRNA	lncRNA	Chr8	1796158	1799336	+	2	919	88
LNC_004236	XLOC_060796	antisense_lncRNA	lncRNA	Chr9	10661535	10661762	-	1	228	66
LNC_002778	XLOC_039909	lincRNA	lncRNA	Chr5	5983277	5983510	+	1	234	48
LNC_002779	XLOC_039928	intronic_lncRNA	lncRNA	Chr5	6356330	6358003	+	4	604	104
LNC_002776	XLOC_039907	lincRNA	lncRNA	Chr5	5978655	5978914	+	1	260	86
LNC_002777	XLOC_039908	lincRNA	lncRNA	Chr5	5982088	5982309	+	1	222	68
LNC_002774	XLOC_039891	lincRNA	lncRNA	Chr5	5796650	5796861	+	1	212	44
LNC_002775	XLOC_039905	intronic_lncRNA	lncRNA	Chr5	5975278	5976699	+	2	961	86
LNC_002772	XLOC_039854	lincRNA	lncRNA	Chr5	5181062	5183468	+	2	1856	77
LNC_002773	XLOC_039879	intronic_lncRNA	lncRNA	Chr5	5648712	5652694	+	7	1503	295
LNC_002770	XLOC_039808	antisense_lncRNA	lncRNA	Chr5	4310647	4310920	+	1	274	78
LNC_002771	XLOC_039830	lincRNA	lncRNA	Chr5	4905454	4908050	+	2	659	91
LNC_000525	XLOC_007559	lincRNA	lncRNA	Chr1	36730720	36735460	-	2	4629	98
LNC_000524	XLOC_007545	lincRNA	lncRNA	Chr1	36616229	36616464	-	1	236	45
LNC_000527	XLOC_007571	lincRNA	lncRNA	Chr1	36844066	36844707	-	2	540	105
LNC_000526	XLOC_007566	lincRNA	lncRNA	Chr1	36804446	36804650	-	1	205	34
LNC_001038	XLOC_014684	lincRNA	lncRNA	Chr11	6730614	6731825	-	3	992	77
LNC_001039	XLOC_014696	intronic_lncRNA	lncRNA	Chr11	6976830	6979950	-	3	457	82
LNC_000523	XLOC_007523	lincRNA	lncRNA	Chr1	36455727	36456017	-	1	291	38
LNC_000522	XLOC_007510	intronic_lncRNA	lncRNA	Chr1	36345518	36346295	-	3	496	78
LNC_001034	XLOC_014647	intronic_lncRNA	lncRNA	Chr11	6256588	6257385	-	2	375	124
LNC_001035	XLOC_014653	antisense_lncRNA	lncRNA	Chr11	6316983	6317208	-	1	226	58
LNC_001036	XLOC_014657	lincRNA	lncRNA	Chr11	6350334	6350566	-	1	233	53
LNC_001037	XLOC_014659	lincRNA	lncRNA	Chr11	6384467	6384675	-	1	209	43
LNC_001030	XLOC_014566	lincRNA	lncRNA	Chr11	5345606	5345828	-	1	223	74
LNC_000528	XLOC_007575	intronic_lncRNA	lncRNA	Chr1	36865236	36867893	-	4	1388	328
LNC_001032	XLOC_014598	antisense_lncRNA	lncRNA	Chr11	5688121	5688415	-	1	295	98
LNC_001033	XLOC_014611	lincRNA	lncRNA	Chr11	5827449	5827692	-	1	244	70
LNC_002748	XLOC_039425	intronic_lncRNA	lncRNA	Chr5	742673	745307	+	3	899	148
LNC_003959	XLOC_056847	lincRNA	lncRNA	Chr8	4899456	4899697	-	1	242	47
LNC_003958	XLOC_056841	lincRNA	lncRNA	Chr8	4752783	4753508	-	2	685	69
LNC_003955	XLOC_056826	lincRNA	lncRNA	Chr8	4556869	4557626	-	2	208	33
LNC_003954	XLOC_056823	lincRNA	lncRNA	Chr8	4537504	4537719	-	1	216	72
LNC_003957	XLOC_056841	lincRNA	lncRNA	Chr8	4752783	4753492	-	2	561	66
LNC_002872	XLOC_041508	lincRNA	lncRNA	Chr5	28284791	28286017	+	3	664	86
LNC_003951	XLOC_056792	intronic_lncRNA	lncRNA	Chr8	4209318	4213197	-	10	2081	361
LNC_003950	XLOC_056789	lincRNA	lncRNA	Chr8	4174959	4177576	-	3	1914	91
LNC_003953	XLOC_056822	lincRNA	lncRNA	Chr8	4533475	4534335	-	1	861	96
LNC_003665	XLOC_052973	antisense_lncRNA	lncRNA	Chr7	16118395	16119734	-	2	534	125
LNC_004284	XLOC_061529	intronic_lncRNA	lncRNA	Chr9	19764099	19765172	-	4	565	188
LNC_004285	XLOC_061538	lincRNA	lncRNA	Chr9	19823958	19824180	-	1	223	46
LNC_001159	XLOC_016081	lincRNA	lncRNA	Chr11	31518906	31519213	-	1	308	60
LNC_001158	XLOC_016080	lincRNA	lncRNA	Chr11	31515191	31515417	-	1	227	47
LNC_004280	XLOC_061469	antisense_lncRNA	lncRNA	Chr9	19144255	19144674	-	1	420	139
LNC_002280	XLOC_032306	antisense_lncRNA	lncRNA	Chr3	24981936	24982167	-	1	232	77
LNC_004282	XLOC_061490	lincRNA	lncRNA	Chr9	19353840	19354095	-	1	256	60
LNC_004215	XLOC_060475	intronic_lncRNA	lncRNA	Chr9	3870495	3876980	-	4	1077	141
LNC_001153	XLOC_016034	lincRNA	lncRNA	Chr11	31178255	31179133	-	2	467	77
LNC_001152	XLOC_016026	lincRNA	lncRNA	Chr11	31086602	31087770	-	3	1014	74
LNC_001151	XLOC_016021	intronic_lncRNA	lncRNA	Chr11	31048229	31049674	-	2	1375	82
LNC_001150	XLOC_016002	antisense_lncRNA	lncRNA	Chr11	30677100	30677320	-	1	221	73
LNC_001157	XLOC_016069	lincRNA	lncRNA	Chr11	31381602	31381808	-	1	207	35
LNC_001156	XLOC_016066	lincRNA	lncRNA	Chr11	31375661	31382570	-	8	1516	110
LNC_001155	XLOC_016057	antisense_lncRNA	lncRNA	Chr11	31336329	31336553	-	1	225	58
LNC_001154	XLOC_016040	lincRNA	lncRNA	Chr11	31236626	31236889	-	1	264	57
LNC_000459	XLOC_006471	intronic_lncRNA	lncRNA	Chr1	26357259	26364625	-	15	2837	626
LNC_000458	XLOC_006464	lincRNA	lncRNA	Chr1	26229983	26230194	-	1	212	30
LNC_002600	XLOC_037123	lincRNA	lncRNA	Chr4	12209178	12209382	-	1	205	65
LNC_002601	XLOC_037130	intronic_lncRNA	lncRNA	Chr4	12487941	12489263	-	3	667	162
LNC_002606	XLOC_037167	lincRNA	lncRNA	Chr4	13586890	13587129	-	1	240	66
LNC_002607	XLOC_037187	antisense_lncRNA	lncRNA	Chr4	13901705	13901932	-	1	228	55
LNC_002604	XLOC_037147	lincRNA	lncRNA	Chr4	13274245	13275552	-	1	1308	170
LNC_002605	XLOC_037155	lincRNA	lncRNA	Chr4	13402896	13404457	-	3	312	67
LNC_000451	XLOC_006328	intronic_lncRNA	lncRNA	Chr1	24901009	24903456	-	5	877	193
LNC_000450	XLOC_006325	antisense_lncRNA	lncRNA	Chr1	24865620	24865850	-	1	231	76
LNC_000453	XLOC_006370	lincRNA	lncRNA	Chr1	25316871	25321455	-	2	3128	119
LNC_000452	XLOC_006344	lincRNA	lncRNA	Chr1	25023257	25025423	-	2	1387	77
LNC_000455	XLOC_006390	lincRNA	lncRNA	Chr1	25510457	25510659	-	1	203	51
LNC_000454	XLOC_006385	intronic_lncRNA	lncRNA	Chr1	25466769	25467427	-	2	562	77
LNC_000457	XLOC_006435	lincRNA	lncRNA	Chr1	25935297	25935588	-	1	292	94
LNC_000456	XLOC_006402	intronic_lncRNA	lncRNA	Chr1	25634581	25636919	-	5	422	140
LNC_004214	XLOC_060462	lincRNA	lncRNA	Chr9	3618479	3618807	-	1	329	89
LNC_002446	XLOC_034768	intronic_lncRNA	lncRNA	Chr4	19911947	19916352	+	7	1276	365
LNC_001874	XLOC_025624	intronic_lncRNA	lncRNA	Chr2	31495411	31496896	-	2	1179	142
LNC_003883	XLOC_055685	lincRNA	lncRNA	Chr8	22775160	22775386	+	1	227	66
LNC_003882	XLOC_055678	intronic_lncRNA	lncRNA	Chr8	22682482	22683609	+	4	535	177
LNC_003881	XLOC_055677	intronic_lncRNA	lncRNA	Chr8	22679558	22680707	+	4	664	144
LNC_003880	XLOC_055662	intronic_lncRNA	lncRNA	Chr8	22523694	22529920	+	11	2282	494
LNC_003887	XLOC_055777	lincRNA	lncRNA	Chr8	24011455	24011689	+	1	235	64
LNC_003886	XLOC_055717	intronic_lncRNA	lncRNA	Chr8	23149189	23149794	+	2	322	90
LNC_003885	XLOC_055716	intronic_lncRNA	lncRNA	Chr8	23145257	23146336	+	2	939	130
LNC_003884	XLOC_055687	antisense_lncRNA	lncRNA	Chr8	22779248	22779469	+	1	222	35
LNC_003889	XLOC_055895	intronic_lncRNA	lncRNA	Chr8	25349165	25352067	+	6	1140	209
LNC_003888	XLOC_055795	lincRNA	lncRNA	Chr8	24154062	24154527	+	1	466	41
LNC_002916	XLOC_042107	lincRNA	lncRNA	Chr5	2314027	2314246	-	1	220	73
LNC_002917	XLOC_042117	lincRNA	lncRNA	Chr5	2452798	2457241	-	2	206	68
LNC_002914	XLOC_042096	antisense_lncRNA	lncRNA	Chr5	2220894	2221132	-	1	239	79
LNC_002915	XLOC_042106	lincRNA	lncRNA	Chr5	2313117	2314570	-	2	379	95
LNC_002912	XLOC_042081	lincRNA	lncRNA	Chr5	1979475	1979689	-	1	215	51
LNC_002913	XLOC_042083	antisense_lncRNA	lncRNA	Chr5	2002287	2002532	-	1	246	81
LNC_002910	XLOC_042063	lincRNA	lncRNA	Chr5	1774890	1775153	-	1	264	38
LNC_002911	XLOC_042077	lincRNA	lncRNA	Chr5	1940702	1940904	-	1	203	48
LNC_002292	XLOC_032541	lincRNA	lncRNA	Chr3	28521377	28521586	-	1	210	66
LNC_002919	XLOC_042148	intronic_lncRNA	lncRNA	Chr5	2725288	2727152	-	4	924	208
LNC_001935	XLOC_026672	intronic_lncRNA	lncRNA	Chr3	2626108	2627025	+	3	231	77
LNC_001934	XLOC_026652	intronic_lncRNA	lncRNA	Chr3	2488920	2492985	+	9	2259	578
LNC_001937	XLOC_026745	intronic_lncRNA	lncRNA	Chr3	3209320	3213571	+	9	2845	711
LNC_001936	XLOC_026685	intronic_lncRNA	lncRNA	Chr3	2758219	2758790	+	2	453	52
LNC_001931	XLOC_026647	intronic_lncRNA	lncRNA	Chr3	2467746	2470745	+	2	2300	572
LNC_001930	XLOC_026626	antisense_lncRNA	lncRNA	Chr3	2232077	2232278	+	1	202	55
LNC_001933	XLOC_026651	lincRNA	lncRNA	Chr3	2486808	2488124	+	1	1317	87
LNC_001932	XLOC_026649	intronic_lncRNA	lncRNA	Chr3	2476133	2477107	+	3	241	80
LNC_001939	XLOC_026812	antisense_lncRNA	lncRNA	Chr3	3769415	3769647	+	1	233	77
LNC_001938	XLOC_026745	intronic_lncRNA	lncRNA	Chr3	3209320	3213571	+	9	2842	710
LNC_004037	XLOC_057644	antisense_lncRNA	lncRNA	Chr8	20133345	20133545	-	1	201	42
LNC_004036	XLOC_057642	lincRNA	lncRNA	Chr8	20125141	20126439	-	2	735	108
LNC_004035	XLOC_057641	lincRNA	lncRNA	Chr8	20121217	20121439	-	1	223	52
LNC_004034	XLOC_057638	lincRNA	lncRNA	Chr8	19981791	19982915	-	3	665	102
LNC_004033	XLOC_057637	lincRNA	lncRNA	Chr8	19980424	19981567	-	4	503	78
LNC_004032	XLOC_057624	intronic_lncRNA	lncRNA	Chr8	19770577	19776004	-	13	1994	471
LNC_000048	XLOC_000716	antisense_lncRNA	lncRNA	Chr1	6794084	6794325	+	1	242	80
LNC_000049	XLOC_000752	intronic_lncRNA	lncRNA	Chr1	7211731	7212304	+	3	331	77
LNC_000046	XLOC_000693	lincRNA	lncRNA	Chr1	6653390	6653607	+	1	218	35
LNC_000047	XLOC_000702	antisense_lncRNA	lncRNA	Chr1	6710009	6710209	+	1	201	67
LNC_000044	XLOC_000653	lincRNA	lncRNA	Chr1	6171587	6172269	+	1	683	67
LNC_000045	XLOC_000690	lincRNA	lncRNA	Chr1	6630970	6633534	+	4	772	67
LNC_000042	XLOC_000640	antisense_lncRNA	lncRNA	Chr1	5986879	5993750	+	6	1388	111
LNC_000043	XLOC_000640	antisense_lncRNA	lncRNA	Chr1	5986879	5993750	+	5	3276	110
LNC_000040	XLOC_000600	antisense_lncRNA	lncRNA	Chr1	5624417	5624636	+	1	220	72
LNC_000041	XLOC_000604	lincRNA	lncRNA	Chr1	5649327	5649601	+	1	275	67
LNC_000288	XLOC_004001	antisense_lncRNA	lncRNA	Chr1	42113896	42114173	+	1	278	69
LNC_000289	XLOC_004033	intronic_lncRNA	lncRNA	Chr1	42360500	42362095	+	2	295	88
LNC_003777	XLOC_054355	intronic_lncRNA	lncRNA	Chr8	548464	552982	+	8	1181	318
LNC_003776	XLOC_054355	intronic_lncRNA	lncRNA	Chr8	548464	551688	+	8	1230	250
LNC_003771	XLOC_054298	lincRNA	lncRNA	Chr7	30257392	30257948	-	2	502	51
LNC_003770	XLOC_054265	lincRNA	lncRNA	Chr7	29939425	29939906	-	2	265	81
LNC_003773	XLOC_054300	lincRNA	lncRNA	Chr8	28717	28976	+	1	260	62
LNC_003772	XLOC_054299	lincRNA	lncRNA	Chr7	30259704	30259991	-	1	288	94
LNC_000280	XLOC_003906	lincRNA	lncRNA	Chr1	41260663	41260869	+	1	207	54
LNC_000281	XLOC_003920	intronic_lncRNA	lncRNA	Chr1	41440088	41443830	+	2	2188	515
LNC_000282	XLOC_003935	lincRNA	lncRNA	Chr1	41599704	41599958	+	1	255	54
LNC_000283	XLOC_003954	antisense_lncRNA	lncRNA	Chr1	41730897	41731190	+	1	294	60
LNC_000284	XLOC_003956	lincRNA	lncRNA	Chr1	41745369	41745890	+	1	522	70
LNC_000285	XLOC_003963	lincRNA	lncRNA	Chr1	41806327	41806532	+	1	206	68
LNC_000286	XLOC_003978	intronic_lncRNA	lncRNA	Chr1	41923649	41926374	+	5	1108	133
LNC_000287	XLOC_003984	intronic_lncRNA	lncRNA	Chr1	41958095	41960700	+	6	1569	168
LNC_001801	XLOC_024461	lincRNA	lncRNA	Chr2	18169338	18169868	-	1	531	92
LNC_001800	XLOC_024460	intronic_lncRNA	lncRNA	Chr2	18158276	18160800	-	4	804	159
LNC_001803	XLOC_024497	lincRNA	lncRNA	Chr2	19191982	19192194	-	1	213	31
LNC_001802	XLOC_024471	antisense_lncRNA	lncRNA	Chr2	18804833	18805116	-	1	284	94
LNC_001805	XLOC_024501	antisense_lncRNA	lncRNA	Chr2	19235631	19235834	-	1	204	62
LNC_001804	XLOC_024498	lincRNA	lncRNA	Chr2	19193387	19193595	-	1	209	57
LNC_001807	XLOC_024520	intronic_lncRNA	lncRNA	Chr2	19556492	19557034	-	2	447	148
LNC_001806	XLOC_024517	intronic_lncRNA	lncRNA	Chr2	19547868	19548183	-	2	239	79
LNC_001809	XLOC_024525	intronic_lncRNA	lncRNA	Chr2	19580998	19582828	-	4	735	152
LNC_001808	XLOC_024522	intronic_lncRNA	lncRNA	Chr2	19561342	19563738	-	7	645	215
LNC_002820	XLOC_040473	antisense_lncRNA	lncRNA	Chr5	16718813	16727717	+	2	747	105
LNC_002821	XLOC_040474	lincRNA	lncRNA	Chr5	16735863	16737021	+	1	1159	95
LNC_002826	XLOC_040620	intronic_lncRNA	lncRNA	Chr5	18985961	18986647	+	2	611	203
LNC_002827	XLOC_040621	intronic_lncRNA	lncRNA	Chr5	18988226	18989136	+	4	646	214
LNC_002824	XLOC_040545	intronic_lncRNA	lncRNA	Chr5	17871515	17872217	+	5	316	104
LNC_002825	XLOC_040612	lincRNA	lncRNA	Chr5	18903183	18903994	+	2	464	88
LNC_002137	XLOC_030146	intronic_lncRNA	lncRNA	Chr3	1013568	1016539	-	11	1506	314
LNC_004180	XLOC_059890	intronic_lncRNA	lncRNA	Chr9	21007377	21008301	+	2	575	94
LNC_003410	XLOC_049070	antisense_lncRNA	lncRNA	Chr6	28082521	28082753	-	1	233	43
LNC_001867	XLOC_025477	intronic_lncRNA	lncRNA	Chr2	29895360	29897775	-	3	1178	216
LNC_003412	XLOC_049081	intronic_lncRNA	lncRNA	Chr6	28181058	28181573	-	2	206	68
LNC_003413	XLOC_049100	lincRNA	lncRNA	Chr6	28541445	28541668	-	1	224	74
LNC_003414	XLOC_049180	intronic_lncRNA	lncRNA	Chr6	29206086	29208688	-	3	342	113
LNC_003415	XLOC_049186	intronic_lncRNA	lncRNA	Chr6	29244183	29246035	-	2	1546	150
LNC_003416	XLOC_049190	intronic_lncRNA	lncRNA	Chr6	29291379	29297759	-	19	2541	394
LNC_003417	XLOC_049216	lincRNA	lncRNA	Chr6	29590039	29590256	-	1	218	44
LNC_003418	XLOC_049219	antisense_lncRNA	lncRNA	Chr6	29632584	29632818	-	1	235	47
LNC_003419	XLOC_049243	lincRNA	lncRNA	Chr6	29882254	29883208	-	1	955	98
LNC_003868	XLOC_055585	intronic_lncRNA	lncRNA	Chr8	21540705	21541200	+	2	319	106
LNC_004256	XLOC_061160	intronic_lncRNA	lncRNA	Chr9	16128815	16130748	-	6	430	126
LNC_001866	XLOC_025454	intronic_lncRNA	lncRNA	Chr2	29669724	29670858	-	2	586	111
LNC_000198	XLOC_002856	lincRNA	lncRNA	Chr1	32475535	32475755	+	1	221	35
LNC_000199	XLOC_002882	intronic_lncRNA	lncRNA	Chr1	32642508	32644298	+	2	1263	252
LNC_000194	XLOC_002778	lincRNA	lncRNA	Chr1	31730026	31730227	+	1	202	35
LNC_000195	XLOC_002808	lincRNA	lncRNA	Chr1	31917858	31918067	+	1	210	59
LNC_000196	XLOC_002841	lincRNA	lncRNA	Chr1	32376654	32376871	+	1	218	72
LNC_000197	XLOC_002855	lincRNA	lncRNA	Chr1	32468419	32468631	+	1	213	70
LNC_000190	XLOC_002747	intronic_lncRNA	lncRNA	Chr1	31556796	31562327	+	4	755	117
LNC_000191	XLOC_002757	lincRNA	lncRNA	Chr1	31604729	31605822	+	2	1009	84
LNC_000192	XLOC_002770	lincRNA	lncRNA	Chr1	31691243	31691501	+	1	259	40
LNC_000193	XLOC_002777	lincRNA	lncRNA	Chr1	31728812	31729072	+	1	261	59
LNC_003713	XLOC_053506	intronic_lncRNA	lncRNA	Chr7	23134267	23137130	-	3	852	125
LNC_003866	XLOC_055534	lincRNA	lncRNA	Chr8	21032590	21032809	+	1	220	72
LNC_003712	XLOC_053463	intronic_lncRNA	lncRNA	Chr7	22757187	22760169	-	2	591	133
LNC_003616	XLOC_052464	antisense_lncRNA	lncRNA	Chr7	5920623	5920887	-	1	265	60
LNC_001865	XLOC_025442	intronic_lncRNA	lncRNA	Chr2	29584905	29585404	-	2	401	133
LNC_002174	XLOC_030710	lincRNA	lncRNA	Chr3	5671607	5671892	-	1	286	65
LNC_002175	XLOC_030739	lincRNA	lncRNA	Chr3	5807754	5807959	-	1	206	53
LNC_002176	XLOC_030765	intronic_lncRNA	lncRNA	Chr3	6023104	6023592	-	3	284	94
LNC_002177	XLOC_030766	intronic_lncRNA	lncRNA	Chr3	6023738	6025557	-	5	833	180
LNC_002170	XLOC_030680	intronic_lncRNA	lncRNA	Chr3	5484767	5486897	-	2	305	97
LNC_002171	XLOC_030684	intronic_lncRNA	lncRNA	Chr3	5514079	5518802	-	7	3065	776
LNC_002172	XLOC_030687	lincRNA	lncRNA	Chr3	5523866	5524113	-	1	248	47
LNC_002173	XLOC_030709	lincRNA	lncRNA	Chr3	5669670	5669978	-	1	309	63
LNC_003717	XLOC_053571	lincRNA	lncRNA	Chr7	23823731	23823975	-	1	245	59
LNC_003952	XLOC_056818	intronic_lncRNA	lncRNA	Chr8	4503363	4506366	-	6	684	108
LNC_002178	XLOC_030786	intronic_lncRNA	lncRNA	Chr3	6233848	6234355	-	2	358	58
LNC_002179	XLOC_030794	intronic_lncRNA	lncRNA	Chr3	6298525	6304212	-	2	1449	183
LNC_003976	XLOC_056975	lincRNA	lncRNA	Chr8	6305329	6305876	-	2	413	85
LNC_003716	XLOC_053565	lincRNA	lncRNA	Chr7	23780210	23783585	-	2	203	37
LNC_003564	XLOC_051760	intronic_lncRNA	lncRNA	Chr7	29102499	29110926	+	9	1518	268
LNC_003565	XLOC_051761	intronic_lncRNA	lncRNA	Chr7	29145409	29153487	+	10	2653	124
LNC_003566	XLOC_051784	intronic_lncRNA	lncRNA	Chr7	29362687	29363726	+	2	310	102
LNC_003567	XLOC_051785	intronic_lncRNA	lncRNA	Chr7	29367947	29369579	+	3	1192	359
LNC_003560	XLOC_051686	lincRNA	lncRNA	Chr7	28400218	28402958	+	2	1695	234
LNC_003561	XLOC_051738	antisense_lncRNA	lncRNA	Chr7	28847359	28847605	+	1	247	82
LNC_003562	XLOC_051760	intronic_lncRNA	lncRNA	Chr7	29102234	29110926	+	10	1916	470
LNC_003563	XLOC_051760	intronic_lncRNA	lncRNA	Chr7	29102499	29110926	+	8	2275	388
LNC_003714	XLOC_053513	intronic_lncRNA	lncRNA	Chr7	23226927	23227705	-	4	309	102
LNC_003568	XLOC_051816	antisense_lncRNA	lncRNA	Chr7	29656052	29656439	+	1	388	75
LNC_002639	XLOC_037663	intronic_lncRNA	lncRNA	Chr4	21238247	21240578	-	4	1666	200
LNC_000994	XLOC_014054	lincRNA	lncRNA	Chr11	201429	202621	-	2	965	139
LNC_000995	XLOC_014055	lincRNA	lncRNA	Chr11	204287	204713	-	1	427	98
LNC_000996	XLOC_014069	intronic_lncRNA	lncRNA	Chr11	296310	297833	-	3	429	143
LNC_000997	XLOC_014089	intronic_lncRNA	lncRNA	Chr11	430766	432192	-	3	846	106
LNC_000990	XLOC_014038	intronic_lncRNA	lncRNA	Chr11	74454	77637	-	7	1361	193
LNC_000991	XLOC_014039	intronic_lncRNA	lncRNA	Chr11	83036	84516	-	4	854	176
LNC_000992	XLOC_014047	antisense_lncRNA	lncRNA	Chr11	122047	122261	-	1	215	71
LNC_000993	XLOC_014049	intronic_lncRNA	lncRNA	Chr11	137594	139322	-	2	614	174
LNC_000998	XLOC_014106	antisense_lncRNA	lncRNA	Chr11	588014	588380	-	1	367	109
LNC_000999	XLOC_014118	lincRNA	lncRNA	Chr11	681987	682197	-	1	211	36
LNC_001557	XLOC_021032	intronic_lncRNA	lncRNA	Chr2	17095584	17096473	+	2	795	93
LNC_001556	XLOC_021030	lincRNA	lncRNA	Chr2	17076293	17076551	+	1	259	53
LNC_001555	XLOC_021017	intronic_lncRNA	lncRNA	Chr2	16950369	16953264	+	6	1923	391
LNC_001554	XLOC_020953	lincRNA	lncRNA	Chr2	16135517	16138006	+	2	2358	142
LNC_001553	XLOC_020953	lincRNA	lncRNA	Chr2	16135515	16138006	+	3	895	128
LNC_001552	XLOC_020945	lincRNA	lncRNA	Chr2	16055451	16058657	+	2	1358	112
LNC_001551	XLOC_020938	lincRNA	lncRNA	Chr2	15934070	15934312	+	1	243	35
LNC_001550	XLOC_020933	intronic_lncRNA	lncRNA	Chr2	15654872	15655524	+	2	524	139
LNC_002286	XLOC_032405	antisense_lncRNA	lncRNA	Chr3	26590457	26590730	-	1	274	45
LNC_002287	XLOC_032443	lincRNA	lncRNA	Chr3	27223360	27223593	-	1	234	43
LNC_002284	XLOC_032377	intronic_lncRNA	lncRNA	Chr3	26283950	26284992	-	3	456	108
LNC_002285	XLOC_032378	antisense_lncRNA	lncRNA	Chr3	26306158	26306374	-	1	217	46
LNC_002282	XLOC_032343	lincRNA	lncRNA	Chr3	25698066	25698302	-	1	237	79
LNC_002283	XLOC_032356	intronic_lncRNA	lncRNA	Chr3	26044136	26045237	-	3	698	183
LNC_001559	XLOC_021097	lincRNA	lncRNA	Chr2	18831754	18831966	+	1	213	48
LNC_001558	XLOC_021033	intronic_lncRNA	lncRNA	Chr2	17096599	17097657	+	4	540	127
LNC_002633	XLOC_037581	intronic_lncRNA	lncRNA	Chr4	20383183	20386508	-	7	1149	198
LNC_002632	XLOC_037565	lincRNA	lncRNA	Chr4	20265774	20265981	-	1	208	48
LNC_003615	XLOC_052463	lincRNA	lncRNA	Chr7	5913895	5914116	-	1	222	60
LNC_000868	XLOC_012639	intronic_lncRNA	lncRNA	Chr11	6080375	6085850	+	15	2506	709
LNC_000869	XLOC_012641	lincRNA	lncRNA	Chr11	6098216	6098455	+	1	240	80
LNC_003326	XLOC_047915	antisense_lncRNA	lncRNA	Chr6	9016855	9017252	-	1	398	104
LNC_000860	XLOC_012529	lincRNA	lncRNA	Chr11	4790136	4790390	+	1	255	40
LNC_000861	XLOC_012553	intronic_lncRNA	lncRNA	Chr11	5094492	5097471	+	3	535	89
LNC_000862	XLOC_012563	intronic_lncRNA	lncRNA	Chr11	5206429	5208621	+	4	1006	280
LNC_000863	XLOC_012570	lincRNA	lncRNA	Chr11	5257948	5258168	+	1	221	29
LNC_000864	XLOC_012576	intronic_lncRNA	lncRNA	Chr11	5289741	5291088	+	2	263	87
LNC_000865	XLOC_012618	intronic_lncRNA	lncRNA	Chr11	5873995	5876181	+	4	681	157
LNC_000866	XLOC_012620	intronic_lncRNA	lncRNA	Chr11	5884050	5887117	+	6	703	234
LNC_000867	XLOC_012621	intronic_lncRNA	lncRNA	Chr11	5887291	5888936	+	3	592	174
LNC_000730	XLOC_010695	intronic_lncRNA	lncRNA	Chr10	7935218	7936166	-	3	757	91
LNC_000731	XLOC_010696	lincRNA	lncRNA	Chr10	7941559	7941850	-	1	292	86
LNC_000732	XLOC_010706	intronic_lncRNA	lncRNA	Chr10	8126335	8126639	-	2	222	73
LNC_000733	XLOC_010719	antisense_lncRNA	lncRNA	Chr10	8505404	8505706	-	1	303	101
LNC_000734	XLOC_010720	antisense_lncRNA	lncRNA	Chr10	8604554	8604801	-	1	248	82
LNC_000735	XLOC_010731	lincRNA	lncRNA	Chr10	8813784	8814017	-	1	234	42
LNC_000736	XLOC_010755	lincRNA	lncRNA	Chr10	9595593	9595813	-	1	221	69
LNC_000737	XLOC_010756	intronic_lncRNA	lncRNA	Chr10	9598511	9600342	-	2	719	71
LNC_000738	XLOC_010766	intronic_lncRNA	lncRNA	Chr10	9913211	9913599	-	2	312	104
LNC_000739	XLOC_010768	intronic_lncRNA	lncRNA	Chr10	9932033	9940105	-	3	6769	89
LNC_002592	XLOC_037046	lincRNA	lncRNA	Chr4	10326506	10327169	-	2	455	75
LNC_002593	XLOC_037059	antisense_lncRNA	lncRNA	Chr4	10925709	10925959	-	1	251	61
LNC_002590	XLOC_037027	antisense_lncRNA	lncRNA	Chr4	9892258	9909296	-	2	239	34
LNC_002591	XLOC_037029	lincRNA	lncRNA	Chr4	9906955	9914999	-	3	480	72
LNC_002596	XLOC_037084	lincRNA	lncRNA	Chr4	11458231	11458462	-	1	232	46
LNC_002597	XLOC_037089	lincRNA	lncRNA	Chr4	11598716	11598957	-	1	242	80
LNC_002594	XLOC_037063	lincRNA	lncRNA	Chr4	11134572	11136835	-	2	810	105
LNC_002595	XLOC_037077	antisense_lncRNA	lncRNA	Chr4	11355214	11355570	-	2	297	96
LNC_002598	XLOC_037093	antisense_lncRNA	lncRNA	Chr4	11703427	11711549	-	4	256	84
LNC_002599	XLOC_037104	lincRNA	lncRNA	Chr4	11873183	11878778	-	2	3768	135
LNC_003613	XLOC_052443	lincRNA	lncRNA	Chr7	5758551	5760268	-	2	994	134
LNC_001485	XLOC_020223	intronic_lncRNA	lncRNA	Chr2	5175852	5178697	+	3	2556	541
LNC_001484	XLOC_020204	antisense_lncRNA	lncRNA	Chr2	5017742	5019768	+	3	1525	78
LNC_001487	XLOC_020244	lincRNA	lncRNA	Chr2	5415295	5415501	+	1	207	57
LNC_001486	XLOC_020227	lincRNA	lncRNA	Chr2	5214301	5214521	+	1	221	37
LNC_001481	XLOC_020155	lincRNA	lncRNA	Chr2	4584006	4584265	+	1	260	56
LNC_001480	XLOC_020154	lincRNA	lncRNA	Chr2	4562024	4564319	+	2	1944	65
LNC_001483	XLOC_020195	antisense_lncRNA	lncRNA	Chr2	4920752	4921181	+	2	226	71
LNC_001482	XLOC_020156	intronic_lncRNA	lncRNA	Chr2	4584540	4586565	+	8	599	170
LNC_002354	XLOC_033322	lincRNA	lncRNA	Chr3	36018208	36018440	-	1	233	77
LNC_002355	XLOC_033333	intronic_lncRNA	lncRNA	Chr3	36119161	36119763	-	2	472	157
LNC_002356	XLOC_033356	lincRNA	lncRNA	Chr3	36297418	36297628	-	1	211	70
LNC_002357	XLOC_033374	antisense_lncRNA	lncRNA	Chr3	36446656	36446918	-	1	263	61
LNC_001489	XLOC_020245	antisense_lncRNA	lncRNA	Chr2	5416300	5416895	+	2	427	110
LNC_001488	XLOC_020245	antisense_lncRNA	lncRNA	Chr2	5416300	5416895	+	2	436	113
LNC_002352	XLOC_033287	intronic_lncRNA	lncRNA	Chr3	35755345	35760792	-	13	2496	658
LNC_002353	XLOC_033309	lincRNA	lncRNA	Chr3	35905490	35908209	-	2	1073	121
LNC_003348	XLOC_048218	lincRNA	lncRNA	Chr6	13419613	13421425	-	2	551	85
LNC_003349	XLOC_048234	lincRNA	lncRNA	Chr6	13583440	13583646	-	1	207	67
LNC_003344	XLOC_048158	lincRNA	lncRNA	Chr6	12341124	12341526	-	1	403	71
LNC_003345	XLOC_048164	intronic_lncRNA	lncRNA	Chr6	12441234	12443954	-	3	1310	273
LNC_003346	XLOC_048167	lincRNA	lncRNA	Chr6	12470898	12471137	-	1	240	37
LNC_003347	XLOC_048197	lincRNA	lncRNA	Chr6	12986576	12986843	-	1	268	82
LNC_003340	XLOC_048064	intronic_lncRNA	lncRNA	Chr6	11098429	11105607	-	9	1429	363
LNC_002738	XLOC_039218	lincRNA	lncRNA	Chr4	34898081	34898305	-	1	225	31
LNC_002078	XLOC_029353	lincRNA	lncRNA	Chr3	34106325	34106630	+	1	306	47
LNC_003343	XLOC_048134	lincRNA	lncRNA	Chr6	12040849	12041482	-	1	634	127
LNC_002739	XLOC_039229	intronic_lncRNA	lncRNA	Chr4	34992841	34995163	-	6	1292	193
LNC_003635	XLOC_052674	lincRNA	lncRNA	Chr7	9461284	9461510	-	1	227	44
LNC_000604	XLOC_008735	lincRNA	lncRNA	Chr10	4899923	4900180	+	1	258	77
LNC_000605	XLOC_008736	lincRNA	lncRNA	Chr10	4904987	4905191	+	1	205	42
LNC_000606	XLOC_008787	intronic_lncRNA	lncRNA	Chr10	5759520	5760054	+	2	391	91
LNC_000607	XLOC_008810	lincRNA	lncRNA	Chr10	6225969	6226201	+	1	233	53
LNC_000600	XLOC_008656	antisense_lncRNA	lncRNA	Chr10	3255728	3256815	+	2	511	151
LNC_000601	XLOC_008673	antisense_lncRNA	lncRNA	Chr10	3469117	3547977	+	2	233	77
LNC_000602	XLOC_008708	lincRNA	lncRNA	Chr10	4393021	4394997	+	3	500	76
LNC_000603	XLOC_008728	antisense_lncRNA	lncRNA	Chr10	4695876	4696211	+	1	336	112
LNC_001737	XLOC_023642	antisense_lncRNA	lncRNA	Chr2	6167863	6168152	-	1	290	56
LNC_001736	XLOC_023641	antisense_lncRNA	lncRNA	Chr2	6164306	6164522	-	1	217	72
LNC_001735	XLOC_023632	antisense_lncRNA	lncRNA	Chr2	6093344	6093579	-	1	236	78
LNC_001734	XLOC_023612	lincRNA	lncRNA	Chr2	5882739	5884514	-	2	632	83
LNC_000608	XLOC_008819	lincRNA	lncRNA	Chr10	6377361	6378051	+	2	252	78
LNC_000609	XLOC_008822	intronic_lncRNA	lncRNA	Chr10	6429056	6433253	+	3	3551	896
LNC_001731	XLOC_023569	antisense_lncRNA	lncRNA	Chr2	5445618	5445918	-	1	301	100
LNC_001730	XLOC_023566	intronic_lncRNA	lncRNA	Chr2	5437318	5441790	-	11	1738	357
LNC_004067	XLOC_058080	intronic_lncRNA	lncRNA	Chr8	25545280	25547292	-	4	339	109
LNC_004158	XLOC_059494	lincRNA	lncRNA	Chr9	17064442	17064663	+	1	222	67
LNC_002289	XLOC_032491	intronic_lncRNA	lncRNA	Chr3	27875408	27885385	-	6	1328	235
LNC_003182	XLOC_045997	lincRNA	lncRNA	Chr6	21320754	21321001	+	1	248	40
LNC_003183	XLOC_045999	antisense_lncRNA	lncRNA	Chr6	21346751	21346964	+	1	214	70
LNC_003180	XLOC_045978	intronic_lncRNA	lncRNA	Chr6	20991834	20992680	+	3	548	67
LNC_000518	XLOC_007455	antisense_lncRNA	lncRNA	Chr1	35766751	35774176	-	3	801	87
LNC_000519	XLOC_007474	antisense_lncRNA	lncRNA	Chr1	36023157	36023394	-	1	238	75
LNC_003181	XLOC_045983	antisense_lncRNA	lncRNA	Chr6	21024558	21024783	+	1	226	70
LNC_002769	XLOC_039792	lincRNA	lncRNA	Chr5	4168863	4169069	+	1	207	43
LNC_002768	XLOC_039775	lincRNA	lncRNA	Chr5	4025040	4025264	+	1	225	74
LNC_004254	XLOC_061129	intronic_lncRNA	lncRNA	Chr9	15834973	15838116	-	3	2132	82
LNC_000510	XLOC_007247	lincRNA	lncRNA	Chr1	33776347	33776575	-	1	229	62
LNC_000511	XLOC_007249	lincRNA	lncRNA	Chr1	33780655	33780988	-	1	334	57
LNC_000512	XLOC_007277	intronic_lncRNA	lncRNA	Chr1	34005336	34006166	-	3	626	94
LNC_000513	XLOC_007290	intronic_lncRNA	lncRNA	Chr1	34172902	34173879	-	2	553	138
LNC_000514	XLOC_007300	lincRNA	lncRNA	Chr1	34252507	34252775	-	1	269	79
LNC_000515	XLOC_007334	antisense_lncRNA	lncRNA	Chr1	34584169	34584388	-	1	220	73
LNC_000516	XLOC_007357	lincRNA	lncRNA	Chr1	34749519	34749751	-	1	233	42
LNC_000517	XLOC_007370	intronic_lncRNA	lncRNA	Chr1	34884875	34887985	-	8	1282	344
LNC_001023	XLOC_014463	antisense_lncRNA	lncRNA	Chr11	4018518	4018773	-	1	256	83
LNC_001022	XLOC_014433	lincRNA	lncRNA	Chr11	3553054	3553337	-	1	284	94
LNC_001021	XLOC_014424	intronic_lncRNA	lncRNA	Chr11	3448234	3455083	-	3	916	172
LNC_001020	XLOC_014424	antisense_lncRNA	lncRNA	Chr11	3448234	3452100	-	2	627	172
LNC_001027	XLOC_014498	lincRNA	lncRNA	Chr11	4478287	4478522	-	1	236	48
LNC_001026	XLOC_014492	lincRNA	lncRNA	Chr11	4386177	4388950	-	5	854	122
LNC_001025	XLOC_014487	intronic_lncRNA	lncRNA	Chr11	4298893	4299465	-	2	474	105
LNC_001024	XLOC_014471	intronic_lncRNA	lncRNA	Chr11	4093033	4099425	-	9	2133	573
LNC_001029	XLOC_014553	lincRNA	lncRNA	Chr11	5237214	5237427	-	1	214	71
LNC_001028	XLOC_014514	lincRNA	lncRNA	Chr11	4788016	4788260	-	1	245	40
LNC_002074	XLOC_029239	antisense_lncRNA	lncRNA	Chr3	32944537	32944911	+	1	375	119
LNC_003188	XLOC_046015	lincRNA	lncRNA	Chr6	21548954	21549164	+	1	211	69
LNC_003960	XLOC_056854	antisense_lncRNA	lncRNA	Chr8	5012411	5013697	-	2	1224	219
LNC_003961	XLOC_056855	intronic_lncRNA	lncRNA	Chr8	5016452	5017458	-	3	270	68
LNC_003962	XLOC_056875	intronic_lncRNA	lncRNA	Chr8	5219715	5221814	-	4	348	115
LNC_003189	XLOC_046028	lincRNA	lncRNA	Chr6	21701886	21702101	+	1	216	62
LNC_003964	XLOC_056888	antisense_lncRNA	lncRNA	Chr8	5317036	5317263	-	1	228	75
LNC_003965	XLOC_056889	antisense_lncRNA	lncRNA	Chr8	5318999	5319265	-	1	267	59
LNC_003966	XLOC_056890	lincRNA	lncRNA	Chr8	5320333	5322378	-	2	518	82
LNC_003967	XLOC_056903	intronic_lncRNA	lncRNA	Chr8	5480421	5482048	-	4	285	69
LNC_003968	XLOC_056904	intronic_lncRNA	lncRNA	Chr8	5482140	5483542	-	2	468	109
LNC_002350	XLOC_033283	lincRNA	lncRNA	Chr3	35737293	35737527	-	1	235	31
LNC_004291	XLOC_061652	intronic_lncRNA	lncRNA	Chr9	20786700	20787332	-	2	461	87
LNC_003439	XLOC_049604	intronic_lncRNA	lncRNA	Chr7	720901	723896	+	3	495	164
LNC_003919	XLOC_056371	intronic_lncRNA	lncRNA	Chr8	29563142	29572368	+	30	4088	524
LNC_004296	XLOC_061733	lincRNA	lncRNA	Chr9	21448526	21451005	-	2	653	105
LNC_004295	XLOC_061723	intronic_lncRNA	lncRNA	Chr9	21312544	21313716	-	2	635	139
LNC_002351	XLOC_033286	lincRNA	lncRNA	Chr3	35754562	35754791	-	1	230	63
LNC_001128	XLOC_015745	antisense_lncRNA	lncRNA	Chr11	27320829	27321063	-	1	235	78
LNC_001129	XLOC_015757	lincRNA	lncRNA	Chr11	27520818	27523424	-	2	455	104
LNC_001126	XLOC_015733	lincRNA	lncRNA	Chr11	27204948	27205157	-	1	210	52
LNC_001127	XLOC_015735	lincRNA	lncRNA	Chr11	27207693	27207937	-	1	245	67
LNC_001124	XLOC_015708	intronic_lncRNA	lncRNA	Chr11	26720287	26724375	-	5	1492	264
LNC_001125	XLOC_015716	lincRNA	lncRNA	Chr11	26828574	26828789	-	1	216	72
LNC_001122	XLOC_015661	intronic_lncRNA	lncRNA	Chr11	26203491	26205057	-	3	317	103
LNC_001123	XLOC_015675	lincRNA	lncRNA	Chr11	26463001	26463331	-	1	331	52
LNC_001120	XLOC_015641	intronic_lncRNA	lncRNA	Chr11	25992555	25994257	-	2	222	74
LNC_001121	XLOC_015652	lincRNA	lncRNA	Chr11	26118372	26118583	-	1	212	53
LNC_002611	XLOC_037271	lincRNA	lncRNA	Chr4	15744071	15744298	-	1	228	42
LNC_002610	XLOC_037232	antisense_lncRNA	lncRNA	Chr4	14796123	14796408	-	1	286	95
LNC_002613	XLOC_037305	intronic_lncRNA	lncRNA	Chr4	16296488	16301412	-	7	1912	590
LNC_002612	XLOC_037305	intronic_lncRNA	lncRNA	Chr4	16296488	16301296	-	7	1766	573
LNC_000468	XLOC_006564	intronic_lncRNA	lncRNA	Chr1	27406210	27407863	-	2	922	257
LNC_000469	XLOC_006574	lincRNA	lncRNA	Chr1	27518809	27520167	-	3	1078	100
LNC_002617	XLOC_037326	antisense_lncRNA	lncRNA	Chr4	16548296	16548564	-	1	269	89
LNC_002616	XLOC_037317	intronic_lncRNA	lncRNA	Chr4	16426178	16426680	-	2	422	119
LNC_000464	XLOC_006523	intronic_lncRNA	lncRNA	Chr1	26950321	26952003	-	2	634	95
LNC_000465	XLOC_006534	antisense_lncRNA	lncRNA	Chr1	27077252	27078252	-	1	1001	168
LNC_000466	XLOC_006552	intronic_lncRNA	lncRNA	Chr1	27283544	27284754	-	2	225	71
LNC_000467	XLOC_006553	antisense_lncRNA	lncRNA	Chr1	27285720	27285951	-	1	232	77
LNC_000460	XLOC_006477	lincRNA	lncRNA	Chr1	26435273	26438359	-	6	519	173
LNC_000461	XLOC_006479	intronic_lncRNA	lncRNA	Chr1	26461346	26464529	-	5	1269	217
LNC_000462	XLOC_006482	lincRNA	lncRNA	Chr1	26487369	26487607	-	1	239	57
LNC_000463	XLOC_006484	intronic_lncRNA	lncRNA	Chr1	26497056	26498546	-	4	397	132
LNC_003711	XLOC_053434	antisense_lncRNA	lncRNA	Chr7	22466443	22466745	-	1	303	70
LNC_002367	XLOC_033554	intronic_lncRNA	lncRNA	Chr3	37744374	37747583	-	6	1402	344
LNC_004159	XLOC_059514	lincRNA	lncRNA	Chr9	17330944	17331787	+	2	735	76
LNC_003710	XLOC_053409	lincRNA	lncRNA	Chr7	22202064	22202288	-	1	225	35
LNC_002366	XLOC_033547	intronic_lncRNA	lncRNA	Chr3	37709539	37712066	-	8	1175	275
LNC_003324	XLOC_047910	intronic_lncRNA	lncRNA	Chr6	8937503	8937854	-	2	269	89
LNC_001232	XLOC_016850	antisense_lncRNA	lncRNA	Chr12	9836820	9844839	+	2	936	73
LNC_001233	XLOC_016858	lincRNA	lncRNA	Chr12	10062209	10064676	+	2	1661	90
LNC_001230	XLOC_016800	antisense_lncRNA	lncRNA	Chr12	8503970	8504180	+	1	211	70
LNC_001231	XLOC_016802	lincRNA	lncRNA	Chr12	8512683	8512920	+	1	238	78
LNC_001236	XLOC_016922	antisense_lncRNA	lncRNA	Chr12	11646103	11646418	+	1	316	49
LNC_001237	XLOC_016925	lincRNA	lncRNA	Chr12	11674728	11674968	+	1	241	60
LNC_001234	XLOC_016911	lincRNA	lncRNA	Chr12	11449841	11451843	+	3	1811	95
LNC_001235	XLOC_016916	intronic_lncRNA	lncRNA	Chr12	11477461	11481795	+	6	1648	273
LNC_003170	XLOC_045817	antisense_lncRNA	lncRNA	Chr6	18132100	18132317	+	1	218	45
LNC_001238	XLOC_016960	intronic_lncRNA	lncRNA	Chr12	12350171	12350717	+	2	462	82
LNC_001239	XLOC_016964	lincRNA	lncRNA	Chr12	12407648	12407865	+	1	218	49
LNC_004246	XLOC_060932	intronic_lncRNA	lncRNA	Chr9	13080358	13082443	-	8	979	212
LNC_003341	XLOC_048088	lincRNA	lncRNA	Chr6	11402440	11402747	-	1	308	47
LNC_002905	XLOC_041985	intronic_lncRNA	lncRNA	Chr5	1018686	1021204	-	2	852	101
LNC_002904	XLOC_041983	lincRNA	lncRNA	Chr5	996436	996756	-	1	321	70
LNC_002907	XLOC_042002	lincRNA	lncRNA	Chr5	1136180	1136415	-	1	236	57
LNC_002906	XLOC_042000	lincRNA	lncRNA	Chr5	1132418	1132765	-	2	221	54
LNC_002901	XLOC_041976	antisense_lncRNA	lncRNA	Chr5	925564	925781	-	1	218	72
LNC_002900	XLOC_041941	lincRNA	lncRNA	Chr5	619457	619678	-	1	222	59
LNC_002903	XLOC_041978	intronic_lncRNA	lncRNA	Chr5	960970	961580	-	3	296	69
LNC_002902	XLOC_041977	intronic_lncRNA	lncRNA	Chr5	959176	959993	-	3	285	95
LNC_003915	XLOC_056271	lincRNA	lncRNA	Chr8	28771513	28773533	+	4	631	91
LNC_002909	XLOC_042055	intronic_lncRNA	lncRNA	Chr5	1696412	1701097	-	16	2272	520
LNC_002908	XLOC_042040	intronic_lncRNA	lncRNA	Chr5	1559521	1560666	-	2	509	63
LNC_003914	XLOC_056271	lincRNA	lncRNA	Chr8	28771513	28773533	+	2	1817	118
LNC_004014	XLOC_057479	antisense_lncRNA	lncRNA	Chr8	16599326	16599554	-	1	229	53
LNC_004204	XLOC_060317	antisense_lncRNA	lncRNA	Chr9	15770	24926	-	2	404	93
LNC_003748	XLOC_054010	antisense_lncRNA	lncRNA	Chr7	27828340	27840073	-	3	209	69
LNC_003749	XLOC_054042	lincRNA	lncRNA	Chr7	28091670	28091979	-	1	310	52
LNC_000059	XLOC_000860	intronic_lncRNA	lncRNA	Chr1	8269959	8271707	+	5	931	157
LNC_000058	XLOC_000860	intronic_lncRNA	lncRNA	Chr1	8269721	8274047	+	10	1372	221
LNC_003918	XLOC_056337	intronic_lncRNA	lncRNA	Chr8	29273268	29282793	+	19	3320	889
LNC_000055	XLOC_000804	lincRNA	lncRNA	Chr1	7706316	7706599	+	1	284	64
LNC_000054	XLOC_000796	lincRNA	lncRNA	Chr1	7606124	7606422	+	1	299	99
LNC_000057	XLOC_000851	antisense_lncRNA	lncRNA	Chr1	8162117	8162344	+	1	228	76
LNC_000056	XLOC_000826	intronic_lncRNA	lncRNA	Chr1	7897397	7902043	+	12	2311	502
LNC_000051	XLOC_000784	intronic_lncRNA	lncRNA	Chr1	7512332	7514248	+	2	938	88
LNC_000050	XLOC_000780	intronic_lncRNA	lncRNA	Chr1	7482063	7482882	+	2	708	78
LNC_000053	XLOC_000789	antisense_lncRNA	lncRNA	Chr1	7547088	7547406	+	1	319	105
LNC_000052	XLOC_000787	intronic_lncRNA	lncRNA	Chr1	7533649	7536577	+	6	928	246
LNC_003988	XLOC_057121	intronic_lncRNA	lncRNA	Chr8	9127940	9128515	-	2	366	108
LNC_003989	XLOC_057141	lincRNA	lncRNA	Chr8	9431733	9432931	-	1	1199	87
LNC_000299	XLOC_004127	lincRNA	lncRNA	Chr1	43204539	43204758	+	1	220	66
LNC_000298	XLOC_004108	antisense_lncRNA	lncRNA	Chr1	43047571	43047805	+	1	235	61
LNC_000297	XLOC_004094	intronic_lncRNA	lncRNA	Chr1	42928155	42930482	+	7	919	254
LNC_000296	XLOC_004083	intronic_lncRNA	lncRNA	Chr1	42881245	42883897	+	5	1344	154
LNC_000295	XLOC_004082	lincRNA	lncRNA	Chr1	42880796	42881040	+	1	245	81
LNC_000294	XLOC_004080	lincRNA	lncRNA	Chr1	42870464	42870832	+	2	252	52
LNC_000293	XLOC_004076	lincRNA	lncRNA	Chr1	42821383	42821647	+	1	265	69
LNC_000292	XLOC_004075	intronic_lncRNA	lncRNA	Chr1	42809589	42810751	+	3	849	106
LNC_000291	XLOC_004073	lincRNA	lncRNA	Chr1	42791471	42791689	+	1	219	31
LNC_000290	XLOC_004065	intronic_lncRNA	lncRNA	Chr1	42714853	42720090	+	14	2096	374
LNC_001834	XLOC_024978	intronic_lncRNA	lncRNA	Chr2	24708182	24710872	-	6	1039	137
LNC_001835	XLOC_024983	intronic_lncRNA	lncRNA	Chr2	24733114	24736844	-	7	899	148
LNC_001836	XLOC_024993	intronic_lncRNA	lncRNA	Chr2	24794352	24796711	-	4	668	158
LNC_001837	XLOC_025020	intronic_lncRNA	lncRNA	Chr2	25057628	25061733	-	6	905	160
LNC_001830	XLOC_024811	lincRNA	lncRNA	Chr2	22940339	22940558	-	1	220	27
LNC_001831	XLOC_024905	intronic_lncRNA	lncRNA	Chr2	24042435	24043202	-	2	400	107
LNC_001832	XLOC_024906	intronic_lncRNA	lncRNA	Chr2	24043341	24045374	-	3	867	89
LNC_001833	XLOC_024939	antisense_lncRNA	lncRNA	Chr2	24351072	24351315	-	1	244	47
LNC_002831	XLOC_040653	intronic_lncRNA	lncRNA	Chr5	19409666	19410777	+	3	626	131
LNC_002830	XLOC_040637	antisense_lncRNA	lncRNA	Chr5	19118897	19119196	+	1	300	94
LNC_002833	XLOC_040686	intronic_lncRNA	lncRNA	Chr5	19927054	19927665	+	2	335	83
LNC_002832	XLOC_040660	lincRNA	lncRNA	Chr5	19517228	19517544	+	1	317	73
LNC_001838	XLOC_025048	intronic_lncRNA	lncRNA	Chr2	25304031	25305124	-	2	249	83
LNC_001839	XLOC_025052	intronic_lncRNA	lncRNA	Chr2	25336176	25341479	-	6	1434	173
LNC_002837	XLOC_040724	antisense_lncRNA	lncRNA	Chr5	20372412	20377238	+	4	4395	551
LNC_002836	XLOC_040723	antisense_lncRNA	lncRNA	Chr5	20366710	20366965	+	1	256	85
LNC_001216	XLOC_016687	lincRNA	lncRNA	Chr12	6276282	6276523	+	1	242	80
LNC_003407	XLOC_049022	intronic_lncRNA	lncRNA	Chr6	27639180	27644505	-	2	2550	672
LNC_003406	XLOC_048992	antisense_lncRNA	lncRNA	Chr6	27353865	27354095	-	1	231	61
LNC_003405	XLOC_048968	antisense_lncRNA	lncRNA	Chr6	27110626	27112396	-	2	1625	105
LNC_001217	XLOC_016702	intronic_lncRNA	lncRNA	Chr12	6559583	6561544	+	2	1164	130
LNC_003403	XLOC_048962	intronic_lncRNA	lncRNA	Chr6	27050029	27051486	-	2	1013	134
LNC_003402	XLOC_048959	antisense_lncRNA	lncRNA	Chr6	27032891	27033128	-	1	238	74
LNC_003401	XLOC_048905	lincRNA	lncRNA	Chr6	26289111	26289349	-	1	239	79
LNC_003400	XLOC_048902	intronic_lncRNA	lncRNA	Chr6	26274780	26275897	-	2	453	82
LNC_003409	XLOC_049048	lincRNA	lncRNA	Chr6	27885084	27885360	-	1	277	91
LNC_003408	XLOC_049047	lincRNA	lncRNA	Chr6	27884267	27884576	-	1	310	55
LNC_004198	XLOC_060248	lincRNA	lncRNA	Chr9	24110532	24110756	+	1	225	74
LNC_004199	XLOC_060259	antisense_lncRNA	lncRNA	Chr9	24261629	24261858	+	1	230	40
LNC_002679	XLOC_038300	intronic_lncRNA	lncRNA	Chr4	26718049	26718655	-	3	359	108
LNC_002882	XLOC_041682	antisense_lncRNA	lncRNA	Chr5	29680872	29681185	+	1	314	72
LNC_004190	XLOC_060081	antisense_lncRNA	lncRNA	Chr9	22671525	22673251	+	3	687	122
LNC_004191	XLOC_060081	antisense_lncRNA	lncRNA	Chr9	22671525	22673251	+	2	1508	267
LNC_004192	XLOC_060099	lincRNA	lncRNA	Chr9	22792278	22792501	+	1	224	66
LNC_002883	XLOC_041687	intronic_lncRNA	lncRNA	Chr5	29724397	29725262	+	2	329	92
LNC_004194	XLOC_060185	intronic_lncRNA	lncRNA	Chr9	23552516	23553587	+	3	920	306
LNC_004195	XLOC_060186	intronic_lncRNA	lncRNA	Chr9	23557033	23557535	+	4	221	73
LNC_004196	XLOC_060200	intronic_lncRNA	lncRNA	Chr9	23644651	23645772	+	3	318	72
LNC_004197	XLOC_060214	lincRNA	lncRNA	Chr9	23777982	23778182	+	1	201	55
LNC_000183	XLOC_002603	intronic_lncRNA	lncRNA	Chr1	30216995	30221469	+	4	1127	196
LNC_000182	XLOC_002563	intronic_lncRNA	lncRNA	Chr1	29895819	29899469	+	2	345	75
LNC_000181	XLOC_002464	intronic_lncRNA	lncRNA	Chr1	29072194	29072887	+	2	398	103
LNC_000180	XLOC_002423	lincRNA	lncRNA	Chr1	28697481	28697690	+	1	210	43
LNC_000187	XLOC_002681	intronic_lncRNA	lncRNA	Chr1	31007528	31013041	+	12	3347	310
LNC_000186	XLOC_002675	lincRNA	lncRNA	Chr1	30958878	30959561	+	2	442	89
LNC_000185	XLOC_002605	lincRNA	lncRNA	Chr1	30221609	30224809	+	3	592	80
LNC_000184	XLOC_002605	lincRNA	lncRNA	Chr1	30221609	30224809	+	3	1055	96
LNC_001900	XLOC_026131	antisense_lncRNA	lncRNA	Chr2	35768046	35768254	-	1	209	69
LNC_001901	XLOC_026165	lincRNA	lncRNA	Chr2	36127411	36129511	-	3	808	96
LNC_000189	XLOC_002681	intronic_lncRNA	lncRNA	Chr1	31007531	31013041	+	11	1798	308
LNC_000188	XLOC_002681	intronic_lncRNA	lncRNA	Chr1	31007528	31013041	+	10	3565	308
LNC_001904	XLOC_026203	lincRNA	lncRNA	Chr2	36506989	36507552	-	1	564	65
[truncated: 2,323 more rows]

## Sheet: Table S3
Supplementary Table 3: mRNA information
mRNA_ID	mRNA_Gene_ID	MSU_Locus	mRNA_Gene_Description	Gene_Type	Status	Chromosome	Start	End	Strand	Exon_number	Length	ORF
OsR498G1119685000.01.T01	OsR498G1119685000.01	LOC_Os11g13750	gnl|BL_ORD_ID|531741 sp|Q9M015|Y5161_ARATH Uncharacterized protein At5g01610 OS=Arabidopsis thaliana OX=3702 GN=At5g01610 PE=1 SV=1//1.10686e-07	protein_coding	mRNA	Chr11	7381382	7382217	-	1	836	153
OsR498G0100081900.01.T01	OsR498G0100081900.01	LOC_Os01g03360	gnl|BL_ORD_ID|186213 sp|Q0JR25|IBBR_ORYSJ Bowman-Birk type bran trypsin inhibitor OS=Oryza sativa subsp. japonica OX=39947 GN=RBBI3.3 PE=1 SV=2//1.13001e-116	protein_coding	mRNA	Chr1	1266011	1266998	+	2	862	142
OsR498G0611974200.01.T01	OsR498G0611974200.01	LOC_Os06g13390	gnl|BL_ORD_ID|3571 sp|D9J100|AAMT3_MAIZE Anthranilate O-methyltransferase 3 OS=Zea mays OX=4577 GN=AAMT3 PE=1 SV=1//1.84472e-145	protein_coding	mRNA	Chr6	7474495	7476354	-	3	1106	348
OsR498G0305222100.01.T01	OsR498G0305222100.01	LOC_Os03g05160	gnl|BL_ORD_ID|143234 sp|Q9SV30|GATA8_ARATH GATA transcription factor 8 OS=Arabidopsis thaliana OX=3702 GN=GATA8 PE=2 SV=1//1.26546e-29	protein_coding	mRNA	Chr3	2590322	2591675	+	2	1254	219
OsR498G0612666700.01.T01	OsR498G0612666700.01	LOC_Os06g33570	gnl|BL_ORD_ID|69307 sp|O65717|CNGC1_ARATH Cyclic nucleotide-gated ion channel 1 OS=Arabidopsis thaliana OX=3702 GN=CNGC1 PE=1 SV=1//0	protein_coding	mRNA	Chr6	20343086	20354567	+	8	1953	384
OsR498G0612666700.01.T03	OsR498G0612666700.01	LOC_Os06g33570	gnl|BL_ORD_ID|69307 sp|O65717|CNGC1_ARATH Cyclic nucleotide-gated ion channel 1 OS=Arabidopsis thaliana OX=3702 GN=CNGC1 PE=1 SV=1//0	protein_coding	mRNA	Chr6	20343086	20351997	+	7	1725	263
OsR498G0612666700.01.T02	OsR498G0612666700.01	LOC_Os06g33570	gnl|BL_ORD_ID|69307 sp|O65717|CNGC1_ARATH Cyclic nucleotide-gated ion channel 1 OS=Arabidopsis thaliana OX=3702 GN=CNGC1 PE=1 SV=1//0	protein_coding	mRNA	Chr6	20343086	20353551	+	9	2204	579
OsR498G0612666700.01.T05	OsR498G0612666700.01	LOC_Os06g33570	gnl|BL_ORD_ID|69307 sp|O65717|CNGC1_ARATH Cyclic nucleotide-gated ion channel 1 OS=Arabidopsis thaliana OX=3702 GN=CNGC1 PE=1 SV=1//0	protein_coding	mRNA	Chr6	20343086	20346093	+	3	1233	242
OsR498G0612666700.01.T04	OsR498G0612666700.01	LOC_Os06g33570	gnl|BL_ORD_ID|69307 sp|O65717|CNGC1_ARATH Cyclic nucleotide-gated ion channel 1 OS=Arabidopsis thaliana OX=3702 GN=CNGC1 PE=1 SV=1//0	protein_coding	mRNA	Chr6	20343086	20348591	+	6	1720	263
OsR498G0816104600.01.T05	OsR498G0816104600.01	LOC_Os08g32690	gnl|BL_ORD_ID|230944 sp|F4KF27|MDA2_ARATH Mediator-associated protein 2 OS=Arabidopsis thaliana OX=3702 GN=At5g64680 PE=1 SV=1//1.38681e-08	protein_coding	mRNA	Chr8	21619122	21622307	-	2	853	182
OsR498G0816153900.01.T05	OsR498G0816153900.01	LOC_Os08g33740	gnl|BL_ORD_ID|79563 sp|Q6YWK8|CSLAB_ORYSJ Probable mannan synthase 11 OS=Oryza sativa subsp. japonica OX=39947 GN=CSLA11 PE=2 SV=1//0	protein_coding	mRNA	Chr8	22441585	22443472	+	4	842	125
OsR498G0917734400.01.T01	OsR498G0917734400.01	LOC_Os09g31490	gnl|BL_ORD_ID|56465 sp|Q6K9A2|CCR1_ORYSJ Cinnamoyl-CoA reductase 1 OS=Oryza sativa subsp. japonica OX=39947 GN=CCR1 PE=1 SV=1//4.18751e-59	protein_coding	mRNA	Chr9	20543625	20545668	-	6	1244	220
OsR498G0511111600.01.T01	OsR498G0511111600.01	LOC_Os05g41970	gnl|BL_ORD_ID|149744 sp|P29835|GL19_ORYSJ 19 kDa globulin OS=Oryza sativa subsp. japonica OX=39947 GN=Os05g0499100 PE=1 SV=2//9.02833e-79	protein_coding	mRNA	Chr5	25900243	25901082	-	1	840	186
OsR498G0305389600.01.T01	OsR498G0305389600.01	.	-//-	protein_coding	mRNA	Chr3	5108117	5109130	-	1	1014	177
OsR498G0816108500.01.T01	OsR498G0816108500.01	LOC_Os08g32840	gnl|BL_ORD_ID|31094 sp|Q8L817|ATCA7_ARATH Alpha carbonic anhydrase 7 OS=Arabidopsis thaliana OX=3702 GN=ACA7 PE=2 SV=1//6.20389e-67	protein_coding	mRNA	Chr8	21716701	21719646	+	4	1236	277
OsR498G0101964500.01.T04	OsR498G0101964500.01	LOC_Os01g53720	gnl|BL_ORD_ID|538123 sp|Q8L5Z4|YBEY_ARATH Endoribonuclease YBEY, chloroplastic OS=Arabidopsis thaliana OX=3702 GN=YBEY PE=1 SV=1//5.47723e-168	protein_coding	mRNA	Chr1	31908302	31909960	+	2	1008	297
OsR498G0407853000.01.T01	OsR498G0407853000.01	.	gnl|BL_ORD_ID|121323 sp|Q9LTC5|ERF98_ARATH Ethylene-responsive transcription factor ERF098 OS=Arabidopsis thaliana OX=3702 GN=ERF098 PE=1 SV=1//3.44293e-19	protein_coding	mRNA	Chr4	9982681	9983627	-	1	947	140
OsR498G0204096700.01.T04	OsR498G0204096700.01	LOC_Os02g34690	gnl|BL_ORD_ID|475672 sp|Q940G0|TMN1_ARATH Transmembrane 9 superfamily member 1 OS=Arabidopsis thaliana OX=3702 GN=TMN1 PE=1 SV=1//0	protein_coding	mRNA	Chr2	22047127	22048764	+	5	756	173
OsR498G0204149200.01.T01	OsR498G0204149200.01	LOC_Os02g36190	gnl|BL_ORD_ID|48665 sp|Q6YV88|C71Z7_ORYSJ Ent-cassadiene C2-hydroxylase OS=Oryza sativa subsp. japonica OX=39947 GN=CYP71Z7 PE=1 SV=1//0	protein_coding	mRNA	Chr2	23014545	23017671	-	2	1890	518
OsR498G0917684000.01.T06	OsR498G0917684000.01	LOC_Os09g30120	gnl|BL_ORD_ID|79602 sp|Q651X7|CSLE1_ORYSJ Cellulose synthase-like protein E1 OS=Oryza sativa subsp. japonica OX=39947 GN=CSLE1 PE=2 SV=2//0	protein_coding	mRNA	Chr9	19791027	19791810	-	1	784	104
OsR498G0511433100.01.T01	OsR498G0511433100.01	LOC_Os05g51100	-//-	protein_coding	mRNA	Chr5	30713456	30714002	+	1	547	165
OsR498G0306442800.01.T01	OsR498G0306442800.01	LOC_Os03g38284	gnl|BL_ORD_ID|310917 sp|P23074|POL_SFV1 Pro-Pol polyprotein OS=Simian foamy virus type 1 OX=338478 GN=pol PE=1 SV=3//5.2334e-20	protein_coding	mRNA	Chr3	23384504	23385988	-	1	1485	494
OsR498G1120539400.01.T02	OsR498G1120539400.01	LOC_Os11g40780	gnl|BL_ORD_ID|337232 sp|Q9LRR4|R13L1_ARATH Putative disease resistance RPP13-like protein 1 OS=Arabidopsis thaliana OX=3702 GN=RPPL1 PE=3 SV=1//1.18951e-87	protein_coding	mRNA	Chr11	26930452	26935911	-	4	3847	990
OsR498G0204480900.01.T01	OsR498G0204480900.01	LOC_Os02g44670	gnl|BL_ORD_ID|269468 sp|Q9ZVD2|NHL13_ARATH NDR1/HIN1-like protein 13 OS=Arabidopsis thaliana OX=3702 GN=NHL13 PE=2 SV=1//4.1116e-09	protein_coding	mRNA	Chr2	28715480	28716353	+	1	874	197
OsR498G0307361200.01.T01	OsR498G0307361200.01	.	-//-	protein_coding	mRNA	Chr3	38661528	38661966	-	1	439	135
OsR498G0916703100.01.T01	OsR498G0916703100.01	LOC_Os09g02920	-//-	protein_coding	mRNA	Chr9	1363195	1363489	+	1	295	87
OsR498G1120539400.01.T01	OsR498G1120539400.01	LOC_Os11g40780	gnl|BL_ORD_ID|337232 sp|Q9LRR4|R13L1_ARATH Putative disease resistance RPP13-like protein 1 OS=Arabidopsis thaliana OX=3702 GN=RPPL1 PE=3 SV=1//1.18951e-87	protein_coding	mRNA	Chr11	26928501	26935911	-	5	4123	990
OsR498G1220979400.01.T03	OsR498G1220979400.01	LOC_Os12g06160	gnl|BL_ORD_ID|285273 sp|Q94CV1|OFP8_ORYSJ Transcription repressor OFP8 OS=Oryza sativa subsp. japonica OX=39947 GN=OFP8 PE=1 SV=1//3.97476e-12	protein_coding	mRNA	Chr12	2969383	2970621	-	4	983	215
OsR498G0408763700.01.T01	OsR498G0408763700.01	LOC_Os04g40070	gnl|BL_ORD_ID|48202 sp|Q9FGS8|C2GR2_ARATH C2 and GRAM domain-containing protein At5g50170 OS=Arabidopsis thaliana OX=3702 GN=At5g50170 PE=2 SV=1//0	protein_coding	mRNA	Chr4	23963900	23970317	+	9	3006	801
OsR498G1220979400.01.T01	OsR498G1220979400.01	LOC_Os12g06160	gnl|BL_ORD_ID|285273 sp|Q94CV1|OFP8_ORYSJ Transcription repressor OFP8 OS=Oryza sativa subsp. japonica OX=39947 GN=OFP8 PE=1 SV=1//3.97476e-12	protein_coding	mRNA	Chr12	2969293	2970621	-	3	1136	236
OsR498G0409461000.01.T06	OsR498G0409461000.01	LOC_Os04g57400	gnl|BL_ORD_ID|251380 sp|Q7XR61|MTK1_ORYSJ Methylthioribose kinase 1 OS=Oryza sativa subsp. japonica OX=39947 GN=MTK1 PE=2 SV=1//0	protein_coding	mRNA	Chr4	34429807	34432959	-	6	1736	430
OsR498G0100608500.01.T01	OsR498G0100608500.01	LOC_Os01g15950	-//-	protein_coding	mRNA	Chr1	9069641	9070784	+	1	1144	205
OsR498G1120188500.01.T02	OsR498G1120188500.01	LOC_Os11g30560	gnl|BL_ORD_ID|180955 sp|P0DKC6|HSD1B_ARATH 11-beta-hydroxysteroid dehydrogenase 1B OS=Arabidopsis thaliana OX=3702 GN=HSD1 PE=1 SV=1//3.81141e-95	protein_coding	mRNA	Chr11	20044569	20051245	+	5	1122	270
OsR498G0102702100.01.T01	OsR498G0102702100.01	LOC_Os01g72140	gnl|BL_ORD_ID|163329 sp|P32110|GSTX6_SOYBN Probable glutathione S-transferase OS=Glycine max OX=3847 GN=HSP26-A PE=2 SV=1//6.16953e-60	protein_coding	mRNA	Chr1	42900284	42901579	+	2	859	231
OsR498G0203502800.01.T01	OsR498G0203502800.01	.	-//-	protein_coding	mRNA	Chr2	11486573	11487371	-	2	640	157
OsR498G0102662000.01.T04	OsR498G0102662000.01	LOC_Os01g71114	gnl|BL_ORD_ID|348056 sp|Q7XA40|RGA3_SOLBU Putative disease resistance protein RGA3 OS=Solanum bulbocastanum OX=147425 GN=RGA3 PE=2 SV=2//9.13177e-11	protein_coding	mRNA	Chr1	42244464	42252332	-	5	2464	496
OsR498G1120651300.01.T01	OsR498G1120651300.01	LOC_Os11g43040	-//-	protein_coding	mRNA	Chr11	28722983	28723432	+	1	450	149
OsR498G0102662000.01.T05	OsR498G0102662000.01	LOC_Os01g71114	gnl|BL_ORD_ID|348056 sp|Q7XA40|RGA3_SOLBU Putative disease resistance protein RGA3 OS=Solanum bulbocastanum OX=147425 GN=RGA3 PE=2 SV=2//9.13177e-11	protein_coding	mRNA	Chr1	42244956	42252332	-	5	2542	495
OsR498G0307356900.01.T06	OsR498G0307356900.01	LOC_Os03g62750	gnl|BL_ORD_ID|13545 sp|Q9FYL3|ALB4_ARATH ALBINO3-like protein 1, chloroplastic OS=Arabidopsis thaliana OX=3702 GN=ALB4 PE=1 SV=3//1.8283e-162	protein_coding	mRNA	Chr3	38595735	38599343	+	3	1906	182
OsR498G0307356900.01.T04	OsR498G0307356900.01	LOC_Os03g62750	gnl|BL_ORD_ID|13545 sp|Q9FYL3|ALB4_ARATH ALBINO3-like protein 1, chloroplastic OS=Arabidopsis thaliana OX=3702 GN=ALB4 PE=1 SV=3//1.8283e-162	protein_coding	mRNA	Chr3	38595735	38601072	+	10	1544	462
OsR498G0307356900.01.T05	OsR498G0307356900.01	LOC_Os03g62750	gnl|BL_ORD_ID|13545 sp|Q9FYL3|ALB4_ARATH ALBINO3-like protein 1, chloroplastic OS=Arabidopsis thaliana OX=3702 GN=ALB4 PE=1 SV=3//1.8283e-162	protein_coding	mRNA	Chr3	38595735	38600847	+	9	1600	420
OsR498G0307356900.01.T02	OsR498G0307356900.01	LOC_Os03g62750	gnl|BL_ORD_ID|13545 sp|Q9FYL3|ALB4_ARATH ALBINO3-like protein 1, chloroplastic OS=Arabidopsis thaliana OX=3702 GN=ALB4 PE=1 SV=3//1.8283e-162	protein_coding	mRNA	Chr3	38595735	38601667	+	12	1959	489
OsR498G0307356900.01.T03	OsR498G0307356900.01	LOC_Os03g62750	gnl|BL_ORD_ID|13545 sp|Q9FYL3|ALB4_ARATH ALBINO3-like protein 1, chloroplastic OS=Arabidopsis thaliana OX=3702 GN=ALB4 PE=1 SV=3//1.8283e-162	protein_coding	mRNA	Chr3	38595735	38601304	+	11	1690	489
OsR498G0307356900.01.T01	OsR498G0307356900.01	LOC_Os03g62750	gnl|BL_ORD_ID|13545 sp|Q9FYL3|ALB4_ARATH ALBINO3-like protein 1, chloroplastic OS=Arabidopsis thaliana OX=3702 GN=ALB4 PE=1 SV=3//1.8283e-162	protein_coding	mRNA	Chr3	38595735	38601841	+	12	2091	510
OsR498G0204160200.01.T01	OsR498G0204160200.01	LOC_Os02g36400	gnl|BL_ORD_ID|493529 sp|O24454|UBP3_ARATH Ubiquitin carboxyl-terminal hydrolase 3 OS=Arabidopsis thaliana OX=3702 GN=UBP3 PE=1 SV=1//0	protein_coding	mRNA	Chr2	23213466	23218177	-	6	1771	415
OsR498G0204160200.01.T02	OsR498G0204160200.01	LOC_Os02g36400	gnl|BL_ORD_ID|493529 sp|O24454|UBP3_ARATH Ubiquitin carboxyl-terminal hydrolase 3 OS=Arabidopsis thaliana OX=3702 GN=UBP3 PE=1 SV=1//0	protein_coding	mRNA	Chr2	23213614	23215960	-	4	1521	258
OsR498G0204160200.01.T03	OsR498G0204160200.01	LOC_Os02g36400	gnl|BL_ORD_ID|493529 sp|O24454|UBP3_ARATH Ubiquitin carboxyl-terminal hydrolase 3 OS=Arabidopsis thaliana OX=3702 GN=UBP3 PE=1 SV=1//0	protein_coding	mRNA	Chr2	23214436	23215960	-	3	1006	125
OsR498G0204160200.01.T04	OsR498G0204160200.01	LOC_Os02g36400	gnl|BL_ORD_ID|493529 sp|O24454|UBP3_ARATH Ubiquitin carboxyl-terminal hydrolase 3 OS=Arabidopsis thaliana OX=3702 GN=UBP3 PE=1 SV=1//0	protein_coding	mRNA	Chr2	23215180	23218177	-	3	883	184
OsR498G0917684000.01.T05	OsR498G0917684000.01	LOC_Os09g30120	gnl|BL_ORD_ID|79602 sp|Q651X7|CSLE1_ORYSJ Cellulose synthase-like protein E1 OS=Oryza sativa subsp. japonica OX=39947 GN=CSLE1 PE=2 SV=2//0	protein_coding	mRNA	Chr9	19788085	19791810	-	2	995	208
OsR498G1018284600.01.T01	OsR498G1018284600.01	LOC_Os10g10290	-//-	protein_coding	mRNA	Chr10	6384001	6386404	-	1	2404	122
OsR498G0510740300.01.T02	OsR498G0510740300.01	LOC_Os05g31760	gnl|BL_ORD_ID|17615 sp|Q9SE45|ANXD3_ARATH Annexin D3 OS=Arabidopsis thaliana OX=3702 GN=ANN3 PE=2 SV=2//4.84702e-75	protein_coding	mRNA	Chr5	19637063	19638060	+	2	659	140
OsR498G0917705500.01.T05	OsR498G0917705500.01	LOC_Os09g30478	-//-	protein_coding	mRNA	Chr9	20055069	20057404	+	5	1157	161
OsR498G0917705500.01.T04	OsR498G0917705500.01	LOC_Os09g30478	-//-	protein_coding	mRNA	Chr9	20055069	20057897	+	7	958	179
OsR498G0510328400.01.T02	OsR498G0510328400.01	LOC_Os05g22260	gnl|BL_ORD_ID|78496 sp|P63155|CRNL1_RAT Crooked neck-like protein 1 OS=Rattus norvegicus OX=10116 GN=Crnkl1 PE=2 SV=1//0	protein_coding	mRNA	Chr5	12864263	12868818	-	4	1701	526
OsR498G0510328400.01.T03	OsR498G0510328400.01	LOC_Os05g22260	gnl|BL_ORD_ID|78496 sp|P63155|CRNL1_RAT Crooked neck-like protein 1 OS=Rattus norvegicus OX=10116 GN=Crnkl1 PE=2 SV=1//0	protein_coding	mRNA	Chr5	12864339	12868818	-	3	2396	715
OsR498G0510328400.01.T04	OsR498G0510328400.01	LOC_Os05g22260	gnl|BL_ORD_ID|78496 sp|P63155|CRNL1_RAT Crooked neck-like protein 1 OS=Rattus norvegicus OX=10116 GN=Crnkl1 PE=2 SV=1//0	protein_coding	mRNA	Chr5	12865053	12868818	-	2	2004	581
OsR498G0510740300.01.T01	OsR498G0510740300.01	LOC_Os05g31760	gnl|BL_ORD_ID|17615 sp|Q9SE45|ANXD3_ARATH Annexin D3 OS=Arabidopsis thaliana OX=3702 GN=ANN3 PE=2 SV=2//4.84702e-75	protein_coding	mRNA	Chr5	19637048	19639662	+	4	1692	373
OsR498G0917705500.01.T03	OsR498G0917705500.01	LOC_Os09g30478	-//-	protein_coding	mRNA	Chr9	20055069	20058968	+	9	1318	208
OsR498G0917705500.01.T02	OsR498G0917705500.01	LOC_Os09g30478	-//-	protein_coding	mRNA	Chr9	20055061	20056169	+	2	963	99
OsR498G1119493000.01.T01	OsR498G1119493000.01	.	-//-	protein_coding	mRNA	Chr11	3512385	3513074	-	1	690	121
OsR498G0613194000.01.T01	OsR498G0613194000.01	LOC_Os06g46730	-//-	protein_coding	mRNA	Chr6	29826226	29828348	-	5	1465	347
OsR498G0305713000.01.T01	OsR498G0305713000.01	LOC_Os03g17634	gnl|BL_ORD_ID|477005 sp|Q0DSV9|TOP6A_ORYSJ Topoisomerase 6 subunit A3 OS=Oryza sativa subsp. japonica OX=39947 GN=SPO11-3 PE=2 SV=2//0	protein_coding	mRNA	Chr3	10137723	10141325	-	4	2905	195
OsR498G0100843200.01.T01	OsR498G0100843200.01	LOC_Os01g22670	gnl|BL_ORD_ID|46729 sp|O23791|BROM1_ANACO Fruit bromelain OS=Ananas comosus OX=4615 PE=1 SV=1//2.86199e-76	protein_coding	mRNA	Chr1	12977816	12979352	-	2	1448	357
OsR498G0306342800.01.T04	OsR498G0306342800.01	LOC_Os03g35340	-//-	protein_coding	mRNA	Chr3	21284011	21295996	-	21	4559	1380
OsR498G0306342800.01.T01	OsR498G0306342800.01	LOC_Os03g35340	-//-	protein_coding	mRNA	Chr3	21282500	21291640	-	15	4539	1343
OsR498G0306342800.01.T03	OsR498G0306342800.01	LOC_Os03g35340	-//-	protein_coding	mRNA	Chr3	21283393	21302216	-	25	7762	1179
OsR498G0306342800.01.T02	OsR498G0306342800.01	LOC_Os03g35340	-//-	protein_coding	mRNA	Chr3	21282833	21291640	-	14	4365	1379
OsR498G0100671100.01.T01	OsR498G0100671100.01	LOC_Os01g17260	gnl|BL_ORD_ID|468693 sp|Q0JNL3|TGA23_ORYSJ Transcription factor TGA2.3 OS=Oryza sativa subsp. japonica OX=39947 GN=TGA2.3 PE=1 SV=1//0	protein_coding	mRNA	Chr1	10076740	10079973	+	4	1218	50
OsR498G0100671100.01.T03	OsR498G0100671100.01	LOC_Os01g17260	gnl|BL_ORD_ID|468693 sp|Q0JNL3|TGA23_ORYSJ Transcription factor TGA2.3 OS=Oryza sativa subsp. japonica OX=39947 GN=TGA2.3 PE=1 SV=1//0	protein_coding	mRNA	Chr1	10076753	10083511	+	9	1816	329
OsR498G0100671100.01.T02	OsR498G0100671100.01	LOC_Os01g17260	gnl|BL_ORD_ID|468693 sp|Q0JNL3|TGA23_ORYSJ Transcription factor TGA2.3 OS=Oryza sativa subsp. japonica OX=39947 GN=TGA2.3 PE=1 SV=1//0	protein_coding	mRNA	Chr1	10076740	10078383	+	3	904	84
OsR498G0100671100.01.T05	OsR498G0100671100.01	LOC_Os01g17260	gnl|BL_ORD_ID|468693 sp|Q0JNL3|TGA23_ORYSJ Transcription factor TGA2.3 OS=Oryza sativa subsp. japonica OX=39947 GN=TGA2.3 PE=1 SV=1//0	protein_coding	mRNA	Chr1	10076937	10082621	+	8	1372	262
OsR498G0510664200.01.T02	OsR498G0510664200.01	LOC_Os05g30010	gnl|BL_ORD_ID|217250 sp|C6L7U1|LIN1_LOTJA Putative E3 ubiquitin-protein ligase LIN-1 OS=Lotus japonicus OX=34305 GN=CERBERUS PE=2 SV=2//1.44954e-78	protein_coding	mRNA	Chr5	18292874	18300446	-	17	4407	1298
OsR498G0510664200.01.T01	OsR498G0510664200.01	LOC_Os05g30010	gnl|BL_ORD_ID|217250 sp|C6L7U1|LIN1_LOTJA Putative E3 ubiquitin-protein ligase LIN-1 OS=Lotus japonicus OX=34305 GN=CERBERUS PE=2 SV=2//1.44954e-78	protein_coding	mRNA	Chr5	18292840	18300446	-	17	4446	1025
OsR498G0100671100.01.T06	OsR498G0100671100.01	LOC_Os01g17260	gnl|BL_ORD_ID|468693 sp|Q0JNL3|TGA23_ORYSJ Transcription factor TGA2.3 OS=Oryza sativa subsp. japonica OX=39947 GN=TGA2.3 PE=1 SV=1//0	protein_coding	mRNA	Chr1	10076937	10081998	+	7	897	130
OsR498G0917482400.01.T04	OsR498G0917482400.01	LOC_Os09g25580	gnl|BL_ORD_ID|236987 sp|Q69QJ7|MGDG1_ORYSJ Probable monogalactosyldiacylglycerol synthase 1, chloroplastic OS=Oryza sativa subsp. japonica OX=39947 GN=MGD1 PE=2 SV=1//0	protein_coding	mRNA	Chr9	16669049	16673534	-	3	1156	298
OsR498G0917482400.01.T02	OsR498G0917482400.01	LOC_Os09g25580	gnl|BL_ORD_ID|236987 sp|Q69QJ7|MGDG1_ORYSJ Probable monogalactosyldiacylglycerol synthase 1, chloroplastic OS=Oryza sativa subsp. japonica OX=39947 GN=MGD1 PE=2 SV=1//0	protein_coding	mRNA	Chr9	16667760	16673534	-	7	1750	468
OsR498G0160274800.01.t1	OsR498G0160274800.01	LOC_Os01g14630	gnl|BL_ORD_ID|149127 sp|Q94ID7|GGPPS_HEVBR Geranylgeranyl pyrophosphate synthase, chloroplastic OS=Hevea brasiliensis OX=3981 GN=GGPS PE=1 SV=1//6.17337e-92	protein_coding	mRNA	Chr1	8281969	8283219	+	1	1251	416
OsR498G0917482400.01.T01	OsR498G0917482400.01	LOC_Os09g25580	gnl|BL_ORD_ID|236987 sp|Q69QJ7|MGDG1_ORYSJ Probable monogalactosyldiacylglycerol synthase 1, chloroplastic OS=Oryza sativa subsp. japonica OX=39947 GN=MGD1 PE=2 SV=1//0	protein_coding	mRNA	Chr9	16666939	16673534	-	8	1978	535
OsR498G0714765300.01.T02	OsR498G0714765300.01	LOC_Os07g42730	-//-	protein_coding	mRNA	Chr7	26113040	26116679	+	3	1623	91
OsR498G0714765300.01.T03	OsR498G0714765300.01	LOC_Os07g42730	-//-	protein_coding	mRNA	Chr7	26113040	26116544	+	5	1336	91
OsR498G0714765300.01.T01	OsR498G0714765300.01	LOC_Os07g42730	-//-	protein_coding	mRNA	Chr7	26113040	26116973	+	4	1570	90
OsR498G0714765300.01.T06	OsR498G0714765300.01	LOC_Os07g42730	-//-	protein_coding	mRNA	Chr7	26113040	26113827	+	2	702	34
OsR498G0714765300.01.T04	OsR498G0714765300.01	LOC_Os07g42730	-//-	protein_coding	mRNA	Chr7	26113040	26115428	+	4	397	34
OsR498G0714765300.01.T05	OsR498G0714765300.01	LOC_Os07g42730	-//-	protein_coding	mRNA	Chr7	26113040	26114051	+	3	623	69
OsR498G0565833900.01.t1	OsR498G0565833900.01	LOC_Os05g50650	-//-	protein_coding	mRNA	Chr5	30415063	30417135	-	3	1326	441
OsR498G1120764000.01.T01	OsR498G1120764000.01	LOC_Os11g47600	gnl|BL_ORD_ID|511451 sp|Q7GCM7|XIP1_ORYSJ Xylanase inhibitor protein 1 OS=Oryza sativa subsp. japonica OX=39947 GN=RIXI PE=1 SV=1//1.02212e-86	protein_coding	mRNA	Chr11	31302194	31303461	-	1	1268	301
OsR498G0511105200.01.T01	OsR498G0511105200.01	LOC_Os05g41780	gnl|BL_ORD_ID|121308 sp|Q9FE67|ERF80_ARATH Ethylene-responsive transcription factor 9 OS=Arabidopsis thaliana OX=3702 GN=ERF9 PE=2 SV=1//3.23378e-17	protein_coding	mRNA	Chr5	25756825	25757954	-	1	1130	236
OsR498G0511105200.01.T02	OsR498G0511105200.01	LOC_Os05g41780	gnl|BL_ORD_ID|121308 sp|Q9FE67|ERF80_ARATH Ethylene-responsive transcription factor 9 OS=Arabidopsis thaliana OX=3702 GN=ERF9 PE=2 SV=1//3.23378e-17	protein_coding	mRNA	Chr5	25756866	25757942	-	2	650	85
OsR498G0714877400.01.T05	OsR498G0714877400.01	LOC_Os07g46130	-//-	protein_coding	mRNA	Chr7	27975020	27976953	-	4	1086	62
OsR498G0714877400.01.T04	OsR498G0714877400.01	LOC_Os07g46130	-//-	protein_coding	mRNA	Chr7	27974573	27976953	-	5	1432	64
OsR498G0714877400.01.T06	OsR498G0714877400.01	LOC_Os07g46130	-//-	protein_coding	mRNA	Chr7	27975308	27976953	-	4	841	40
OsR498G0714877400.01.T01	OsR498G0714877400.01	LOC_Os07g46130	-//-	protein_coding	mRNA	Chr7	27973083	27974862	-	3	1029	156
OsR498G0714877400.01.T03	OsR498G0714877400.01	LOC_Os07g46130	-//-	protein_coding	mRNA	Chr7	27974031	27976953	-	6	1283	48
OsR498G0714877400.01.T02	OsR498G0714877400.01	LOC_Os07g46130	-//-	protein_coding	mRNA	Chr7	27973686	27974337	-	1	652	191
OsR498G0510029500.01.T01	OsR498G0510029500.01	LOC_Os05g12570	gnl|BL_ORD_ID|348056 sp|Q7XA40|RGA3_SOLBU Putative disease resistance protein RGA3 OS=Solanum bulbocastanum OX=147425 GN=RGA3 PE=2 SV=2//1.63421e-88	protein_coding	mRNA	Chr5	7507702	7510275	+	1	2574	744
OsR498G0917684000.01.T01	OsR498G0917684000.01	LOC_Os09g30120	gnl|BL_ORD_ID|79602 sp|Q651X7|CSLE1_ORYSJ Cellulose synthase-like protein E1 OS=Oryza sativa subsp. japonica OX=39947 GN=CSLE1 PE=2 SV=2//0	protein_coding	mRNA	Chr9	19785445	19791810	-	7	2461	737
OsR498G0815184400.01.T01	OsR498G0815184400.01	LOC_Os08g05270	gnl|BL_ORD_ID|284785 sp|Q9LHQ6|OCT4_ARATH Organic cation/carnitine transporter 4 OS=Arabidopsis thaliana OX=3702 GN=OCT4 PE=2 SV=1//2.33442e-35	protein_coding	mRNA	Chr8	2723746	2724503	-	3	650	174
OsR498G1120383600.01.T03	OsR498G1120383600.01	LOC_Os11g36140	gnl|BL_ORD_ID|510801 sp|Q2R2D5|XA21_ORYSJ Receptor kinase-like protein Xa21 OS=Oryza sativa subsp. japonica OX=39947 GN=XA21 PE=1 SV=1//7.38131e-19	protein_coding	mRNA	Chr11	24040691	24042515	-	3	867	204
OsR498G1221045700.01.T04	OsR498G1221045700.01	LOC_Os12g07970	gnl|BL_ORD_ID|304411 sp|Q2QWW7|PHT47_ORYSJ Probable anion transporter 7 OS=Oryza sativa subsp. japonica OX=39947 GN=PHT4;7 PE=2 SV=1//0	protein_coding	mRNA	Chr12	4100377	4102981	+	3	1539	358
OsR498G0101370700.01.T01	OsR498G0101370700.01	LOC_Os01g39010	gnl|BL_ORD_ID|375295 sp|A5WBC0|RL34_PSYWF 50S ribosomal protein L34 OS=Psychrobacter sp. (strain PRwf-1) OX=349106 GN=rpmH PE=3 SV=1//4.9077e-12	protein_coding	mRNA	Chr1	22840222	22843021	+	3	860	143
OsR498G0101370700.01.T02	OsR498G0101370700.01	LOC_Os01g39010	gnl|BL_ORD_ID|375295 sp|A5WBC0|RL34_PSYWF 50S ribosomal protein L34 OS=Psychrobacter sp. (strain PRwf-1) OX=349106 GN=rpmH PE=3 SV=1//4.9077e-12	protein_coding	mRNA	Chr1	22840279	22843432	+	3	719	140
OsR498G0101370700.01.T03	OsR498G0101370700.01	LOC_Os01g39010	gnl|BL_ORD_ID|375295 sp|A5WBC0|RL34_PSYWF 50S ribosomal protein L34 OS=Psychrobacter sp. (strain PRwf-1) OX=349106 GN=rpmH PE=3 SV=1//4.9077e-12	protein_coding	mRNA	Chr1	22840279	22842515	+	2	550	121
OsR498G0407751400.01.T01	OsR498G0407751400.01	.	-//-	protein_coding	mRNA	Chr4	7078114	7079083	-	1	970	160
OsR498G0408916400.01.T01	OsR498G0408916400.01	LOC_Os04g43990	-//-	protein_coding	mRNA	Chr4	26209203	26210382	-	1	1180	174
OsR498G0815825400.01.T02	OsR498G0815825400.01	LOC_Os08g25090	gnl|BL_ORD_ID|237002 sp|Q8LB47|MGE2_ARATH GrpE protein homolog 2, mitochondrial OS=Arabidopsis thaliana OX=3702 GN=Mge2 PE=1 SV=1//3.19711e-69	protein_coding	mRNA	Chr8	15897348	15899545	-	3	1376	267
OsR498G0203579600.01.T01	OsR498G0203579600.01	LOC_Os02g21900	gnl|BL_ORD_ID|415564 sp|Q9XET4|RS7_SECCE 40S ribosomal protein S7 OS=Secale cereale OX=4550 GN=RPS7 PE=2 SV=1//2.74306e-20	protein_coding	mRNA	Chr2	13017416	13018800	-	4	491	112
OsR498G0815825400.01.T01	OsR498G0815825400.01	LOC_Os08g25090	gnl|BL_ORD_ID|237002 sp|Q8LB47|MGE2_ARATH GrpE protein homolog 2, mitochondrial OS=Arabidopsis thaliana OX=3702 GN=Mge2 PE=1 SV=1//3.19711e-69	protein_coding	mRNA	Chr8	15896132	15899597	-	5	1527	335
OsR498G0101379000.01.T01	OsR498G0101379000.01	LOC_Os01g39270	gnl|BL_ORD_ID|156375 sp|F4I907|GLYR2_ARATH Glyoxylate/succinic semialdehyde reductase 2, chloroplastic OS=Arabidopsis thaliana OX=3702 GN=GLYR2 PE=1 SV=1//2.42859e-141	protein_coding	mRNA	Chr1	22983188	22987219	-	11	2482	341
OsR498G0101379000.01.T02	OsR498G0101379000.01	LOC_Os01g39270	gnl|BL_ORD_ID|156375 sp|F4I907|GLYR2_ARATH Glyoxylate/succinic semialdehyde reductase 2, chloroplastic OS=Arabidopsis thaliana OX=3702 GN=GLYR2 PE=1 SV=1//2.42859e-141	protein_coding	mRNA	Chr1	22983340	22986914	-	12	1961	139
OsR498G0101379000.01.T03	OsR498G0101379000.01	LOC_Os01g39270	gnl|BL_ORD_ID|156375 sp|F4I907|GLYR2_ARATH Glyoxylate/succinic semialdehyde reductase 2, chloroplastic OS=Arabidopsis thaliana OX=3702 GN=GLYR2 PE=1 SV=1//2.42859e-141	protein_coding	mRNA	Chr1	22984488	22986985	-	10	1373	255
OsR498G0101379000.01.T04	OsR498G0101379000.01	LOC_Os01g39270	gnl|BL_ORD_ID|156375 sp|F4I907|GLYR2_ARATH Glyoxylate/succinic semialdehyde reductase 2, chloroplastic OS=Arabidopsis thaliana OX=3702 GN=GLYR2 PE=1 SV=1//2.42859e-141	protein_coding	mRNA	Chr1	22984583	22986914	-	10	921	122
OsR498G0101379000.01.T05	OsR498G0101379000.01	LOC_Os01g39270	gnl|BL_ORD_ID|156375 sp|F4I907|GLYR2_ARATH Glyoxylate/succinic semialdehyde reductase 2, chloroplastic OS=Arabidopsis thaliana OX=3702 GN=GLYR2 PE=1 SV=1//2.42859e-141	protein_coding	mRNA	Chr1	22985660	22986866	-	1	1207	145
OsR498G0306919200.01.T01	OsR498G0306919200.01	LOC_Os03g50470	-//-	protein_coding	mRNA	Chr3	31706826	31712119	-	6	1808	184
OsR498G0100195500.01.T01	OsR498G0100195500.01	LOC_Os01g06210	gnl|BL_ORD_ID|83118 sp|Q9FG13|CXE15_ARATH Probable carboxylesterase 15 OS=Arabidopsis thaliana OX=3702 GN=CXE15 PE=2 SV=1//1.23867e-57	protein_coding	mRNA	Chr1	2946519	2947583	+	1	1065	279
OsR498G0203421800.01.T01	OsR498G0203421800.01	LOC_Os02g18180	gnl|BL_ORD_ID|3945 sp|Q8LPJ4|AB2E_ARATH ABC transporter E family member 2 OS=Arabidopsis thaliana OX=3702 GN=ABCE2 PE=2 SV=1//0	protein_coding	mRNA	Chr2	10231844	10238679	-	14	2533	607
OsR498G0409476600.01.T01	OsR498G0409476600.01	LOC_Os04g57730	gnl|BL_ORD_ID|495447 sp|Q9LIH6|UNG_ARATH Uracil-DNA glycosylase, mitochondrial OS=Arabidopsis thaliana OX=3702 GN=UNG PE=1 SV=1//2.49771e-43	protein_coding	mRNA	Chr4	34652062	34656399	-	6	1730	210
OsR498G0409476600.01.T02	OsR498G0409476600.01	LOC_Os04g57730	gnl|BL_ORD_ID|495447 sp|Q9LIH6|UNG_ARATH Uracil-DNA glycosylase, mitochondrial OS=Arabidopsis thaliana OX=3702 GN=UNG PE=1 SV=1//2.49771e-43	protein_coding	mRNA	Chr4	34652169	34656399	-	7	1232	303
OsR498G0714906300.01.T01	OsR498G0714906300.01	LOC_Os07g46860	gnl|BL_ORD_ID|245468 sp|Q7FAE1|MOMAS_ORYSJ Momilactone A synthase OS=Oryza sativa subsp. japonica OX=39947 GN=Os04g0179200 PE=2 SV=1//1.16788e-48	protein_coding	mRNA	Chr7	28436486	28438073	+	2	1172	310
OsR498G0305796000.01.T02	OsR498G0305796000.01	LOC_Os03g19570	gnl|BL_ORD_ID|132502 sp|F4KDH9|FIPS5_ARATH FIP1[V]-like protein OS=Arabidopsis thaliana OX=3702 GN=FIPS5 PE=1 SV=1//3.92076e-20	protein_coding	mRNA	Chr3	11311957	11318933	-	10	2879	879
OsR498G0305796000.01.T01	OsR498G0305796000.01	LOC_Os03g19570	gnl|BL_ORD_ID|132502 sp|F4KDH9|FIPS5_ARATH FIP1[V]-like protein OS=Arabidopsis thaliana OX=3702 GN=FIPS5 PE=1 SV=1//3.92076e-20	protein_coding	mRNA	Chr3	11311383	11318933	-	9	3361	1069
OsR498G0511206700.01.T03	OsR498G0511206700.01	LOC_Os05g44760	gnl|BL_ORD_ID|185315 sp|Q5W676|HXK5_ORYSJ Hexokinase-5 OS=Oryza sativa subsp. japonica OX=39947 GN=HXK5 PE=2 SV=1//0	protein_coding	mRNA	Chr5	27359244	27363307	+	5	2022	291
OsR498G0511206700.01.T02	OsR498G0511206700.01	LOC_Os05g44760	gnl|BL_ORD_ID|185315 sp|Q5W676|HXK5_ORYSJ Hexokinase-5 OS=Oryza sativa subsp. japonica OX=39947 GN=HXK5 PE=2 SV=1//0	protein_coding	mRNA	Chr5	27359244	27363962	+	7	2389	223
OsR498G0306004500.01.T01	OsR498G0306004500.01	LOC_Os03g24960	-//-	protein_coding	mRNA	Chr3	14851864	14852599	+	3	544	106
OsR498G0305438700.01.T01	OsR498G0305438700.01	LOC_Os03g11130	-//-	protein_coding	mRNA	Chr3	5841084	5845105	+	6	1144	114
OsR498G0305438700.01.T03	OsR498G0305438700.01	LOC_Os03g11130	-//-	protein_coding	mRNA	Chr3	5841084	5843194	+	4	762	114
OsR498G0305438700.01.T02	OsR498G0305438700.01	LOC_Os03g11130	-//-	protein_coding	mRNA	Chr3	5841084	5844190	+	5	1116	114
OsR498G0305438700.01.T04	OsR498G0305438700.01	LOC_Os03g11130	-//-	protein_coding	mRNA	Chr3	5841130	5843727	+	5	603	199
OsR498G0204033800.01.T03	OsR498G0204033800.01	LOC_Os02g33680	gnl|BL_ORD_ID|326271 sp|Q9LSA6|PUB29_ARATH U-box domain-containing protein 29 OS=Arabidopsis thaliana OX=3702 GN=PUB29 PE=1 SV=1//7.5142e-21	protein_coding	mRNA	Chr2	21305382	21306736	-	2	1288	418
OsR498G1018466900.01.T01	OsR498G1018466900.01	.	gnl|BL_ORD_ID|472133 sp|Q8LMI4|THT2_ORYSJ Tryptamine hydroxycinnamoyltransferase 2 OS=Oryza sativa subsp. japonica OX=39947 GN=THT2 PE=1 SV=1//5.66731e-177	protein_coding	mRNA	Chr10	10943626	10945091	+	2	1324	347
OsR498G0204033800.01.T01	OsR498G0204033800.01	LOC_Os02g33680	gnl|BL_ORD_ID|326271 sp|Q9LSA6|PUB29_ARATH U-box domain-containing protein 29 OS=Arabidopsis thaliana OX=3702 GN=PUB29 PE=1 SV=1//7.5142e-21	protein_coding	mRNA	Chr2	21305095	21306832	-	1	1738	536
OsR498G1119649800.01.T01	OsR498G1119649800.01	LOC_Os11g12040	gnl|BL_ORD_ID|392463 sp|Q39214|RPM1_ARATH Disease resistance protein RPM1 OS=Arabidopsis thaliana OX=3702 GN=RPM1 PE=1 SV=1//5.38691e-09	protein_coding	mRNA	Chr11	6758688	6761989	-	3	2711	127
OsR498G0100180500.01.T04	OsR498G0100180500.01	LOC_Os01g05744	gnl|BL_ORD_ID|166730 sp|Q7XSZ4|HACDA_ORYSJ Very-long-chain (3R)-3-hydroxyacyl-CoA dehydratase PASTICCINO 2A OS=Oryza sativa subsp. japonica OX=39947 GN=PAS2A PE=2 SV=2//6.90191e-18	protein_coding	mRNA	Chr1	2693249	2695877	+	7	1217	126
OsR498G0100180500.01.T02	OsR498G0100180500.01	LOC_Os01g05744	gnl|BL_ORD_ID|166730 sp|Q7XSZ4|HACDA_ORYSJ Very-long-chain (3R)-3-hydroxyacyl-CoA dehydratase PASTICCINO 2A OS=Oryza sativa subsp. japonica OX=39947 GN=PAS2A PE=2 SV=2//6.90191e-18	protein_coding	mRNA	Chr1	2693249	2696951	+	8	1986	124
OsR498G0100180500.01.T03	OsR498G0100180500.01	LOC_Os01g05744	gnl|BL_ORD_ID|166730 sp|Q7XSZ4|HACDA_ORYSJ Very-long-chain (3R)-3-hydroxyacyl-CoA dehydratase PASTICCINO 2A OS=Oryza sativa subsp. japonica OX=39947 GN=PAS2A PE=2 SV=2//6.90191e-18	protein_coding	mRNA	Chr1	2693249	2696786	+	10	1586	167
OsR498G0100180500.01.T01	OsR498G0100180500.01	LOC_Os01g05744	gnl|BL_ORD_ID|166730 sp|Q7XSZ4|HACDA_ORYSJ Very-long-chain (3R)-3-hydroxyacyl-CoA dehydratase PASTICCINO 2A OS=Oryza sativa subsp. japonica OX=39947 GN=PAS2A PE=2 SV=2//6.90191e-18	protein_coding	mRNA	Chr1	2693214	2696546	+	10	1323	241
OsR498G1120386500.01.T01	OsR498G1120386500.01	LOC_Os11g36200	gnl|BL_ORD_ID|510800 sp|Q1MX30|XA21_ORYSI Receptor kinase-like protein Xa21 OS=Oryza sativa subsp. indica OX=39946 GN=XA21 PE=1 SV=1//0	protein_coding	mRNA	Chr11	24114848	24125491	+	3	3816	534
OsR498G0714987100.01.T02	OsR498G0714987100.01	LOC_Os07g48660	gnl|BL_ORD_ID|12561 sp|Q9C5Q2|AI5L3_ARATH ABSCISIC ACID-INSENSITIVE 5-like protein 3 OS=Arabidopsis thaliana OX=3702 GN=DPBF4 PE=1 SV=1//1.06418e-39	protein_coding	mRNA	Chr7	29687746	29689959	+	4	1346	278
OsR498G0204103800.01.T01	OsR498G0204103800.01	LOC_Os02g34870	-//-	protein_coding	mRNA	Chr2	22166637	22167879	-	2	1151	215
OsR498G0100065000.01.T04	OsR498G0100065000.01	LOC_Os01g03030	gnl|BL_ORD_ID|13506 sp|O57734|ALAXL_PYRHO Alanyl-tRNA editing protein AlaX-L OS=Pyrococcus horikoshii (strain ATCC 700860 / DSM 12428 / JCM 9974 / NBRC 100139 / OT-3) OX=70601 GN=alaXL PE=3 SV=1//2.33699e-18	protein_coding	mRNA	Chr1	1068991	1070843	-	4	942	167
OsR498G0306225800.01.T01	OsR498G0306225800.01	LOC_Os03g30610	gnl|BL_ORD_ID|267260 sp|Q42577|NDUS7_ARATH NADH dehydrogenase [ubiquinone] iron-sulfur protein 7, mitochondrial OS=Arabidopsis thaliana OX=3702 GN=At5g11770 PE=1 SV=1//6.52319e-31	protein_coding	mRNA	Chr3	18266567	18266986	-	1	420	139
OsR498G0510357800.01.T01	OsR498G0510357800.01	LOC_Os05g22910	-//-	protein_coding	mRNA	Chr5	13279112	13280605	-	1	1494	497
OsR498G0407674500.01.T02	OsR498G0407674500.01	LOC_Os04g11040	-//-	protein_coding	mRNA	Chr4	5558375	5561712	+	2	754	106
OsR498G0407674500.01.T03	OsR498G0407674500.01	LOC_Os04g11040	-//-	protein_coding	mRNA	Chr4	5560897	5561797	+	2	786	89
OsR498G0714472500.01.T01	OsR498G0714472500.01	LOC_Os07g34280	gnl|BL_ORD_ID|172522 sp|Q5NUF4|HIDM_GLYEC 2-hydroxyisoflavanone dehydratase OS=Glycyrrhiza echinata OX=46348 GN=HIDM PE=1 SV=1//1.40277e-53	protein_coding	mRNA	Chr7	21018401	21020141	+	1	1741	461
OsR498G0407674500.01.T01	OsR498G0407674500.01	LOC_Os04g11040	-//-	protein_coding	mRNA	Chr4	5558303	5558847	+	1	545	72
OsR498G0202880700.01.T02	OsR498G0202880700.01	LOC_Os02g03370	-//-	protein_coding	mRNA	Chr2	1310692	1312574	+	3	542	121
OsR498G0202880700.01.T01	OsR498G0202880700.01	LOC_Os02g03370	-//-	protein_coding	mRNA	Chr2	1310692	1313745	+	4	886	161
OsR498G0409287800.01.T01	OsR498G0409287800.01	LOC_Os04g52720	gnl|BL_ORD_ID|149774 sp|Q7XSN6|GL41_ORYSJ Germin-like protein 4-1 OS=Oryza sativa subsp. japonica OX=39947 GN=Os04g0617900 PE=2 SV=2//5.13646e-139	protein_coding	mRNA	Chr4	31756934	31758756	-	2	1088	254
OsR498G1119584600.01.T01	OsR498G1119584600.01	.	gnl|BL_ORD_ID|277025 sp|P0CD17|NU2C2_ORYNI NAD(P)H-quinone oxidoreductase subunit 2 B, chloroplastic OS=Oryza nivara OX=4536 GN=ndhB2 PE=3 SV=1//2.17091e-148	protein_coding	mRNA	Chr11	5322258	5322957	-	1	700	213
OsR498G0917948100.01.T02	OsR498G0917948100.01	LOC_Os09g38720	gnl|BL_ORD_ID|250992 sp|F4IHL3|MTEF2_ARATH Transcription termination factor MTERF2, chloroplastic OS=Arabidopsis thaliana OX=3702 GN=MTERF2 PE=3 SV=1//2.54209e-11	protein_coding	mRNA	Chr9	23944785	23949159	+	8	2465	608
OsR498G0917948100.01.T03	OsR498G0917948100.01	LOC_Os09g38720	gnl|BL_ORD_ID|250992 sp|F4IHL3|MTEF2_ARATH Transcription termination factor MTERF2, chloroplastic OS=Arabidopsis thaliana OX=3702 GN=MTERF2 PE=3 SV=1//2.54209e-11	protein_coding	mRNA	Chr9	23944785	23947125	+	5	1444	432
OsR498G0917948100.01.T01	OsR498G0917948100.01	LOC_Os09g38720	gnl|BL_ORD_ID|250992 sp|F4IHL3|MTEF2_ARATH Transcription termination factor MTERF2, chloroplastic OS=Arabidopsis thaliana OX=3702 GN=MTERF2 PE=3 SV=1//2.54209e-11	protein_coding	mRNA	Chr9	23944785	23949391	+	9	2266	608
OsR498G0917948100.01.T04	OsR498G0917948100.01	LOC_Os09g38720	gnl|BL_ORD_ID|250992 sp|F4IHL3|MTEF2_ARATH Transcription termination factor MTERF2, chloroplastic OS=Arabidopsis thaliana OX=3702 GN=MTERF2 PE=3 SV=1//2.54209e-11	protein_coding	mRNA	Chr9	23944785	23946607	+	3	1149	339
OsR498G0203542000.01.T01	OsR498G0203542000.01	LOC_Os02g20934	-//-	protein_coding	mRNA	Chr2	12176613	12177911	-	3	1104	166
OsR498G0102448800.01.T02	OsR498G0102448800.01	LOC_Os01g65730	gnl|BL_ORD_ID|355017 sp|P38222|RKM3_YEAST Ribosomal lysine N-methyltransferase 3 OS=Saccharomyces cerevisiae (strain ATCC 204508 / S288c) OX=559292 GN=RKM3 PE=1 SV=1//1.53058e-16	protein_coding	mRNA	Chr1	39115785	39117749	-	4	1461	266
OsR498G1221868800.01.T02	OsR498G1221868800.01	LOC_Os12g37100	gnl|BL_ORD_ID|311711 sp|Q9LSQ2|PP239_ARATH Putative pentatricopeptide repeat-containing protein At3g16890, mitochondrial OS=Arabidopsis thaliana OX=3702 GN=PPR40 PE=3 SV=1//0	protein_coding	mRNA	Chr12	21482775	21486477	-	3	2992	696
OsR498G1221868800.01.T01	OsR498G1221868800.01	LOC_Os12g37100	gnl|BL_ORD_ID|311711 sp|Q9LSQ2|PP239_ARATH Putative pentatricopeptide repeat-containing protein At3g16890, mitochondrial OS=Arabidopsis thaliana OX=3702 GN=PPR40 PE=3 SV=1//0	protein_coding	mRNA	Chr12	21482233	21486477	-	5	3508	696
OsR498G0102448800.01.T01	OsR498G0102448800.01	LOC_Os01g65730	gnl|BL_ORD_ID|355017 sp|P38222|RKM3_YEAST Ribosomal lysine N-methyltransferase 3 OS=Saccharomyces cerevisiae (strain ATCC 204508 / S288c) OX=559292 GN=RKM3 PE=1 SV=1//1.53058e-16	protein_coding	mRNA	Chr1	39115282	39117749	-	6	1738	495
OsR498G1221868800.01.T04	OsR498G1221868800.01	LOC_Os12g37100	gnl|BL_ORD_ID|311711 sp|Q9LSQ2|PP239_ARATH Putative pentatricopeptide repeat-containing protein At3g16890, mitochondrial OS=Arabidopsis thaliana OX=3702 GN=PPR40 PE=3 SV=1//0	protein_coding	mRNA	Chr12	21484310	21485579	-	2	1168	383
OsR498G0203116900.01.T01	OsR498G0203116900.01	LOC_Os02g09390	gnl|BL_ORD_ID|48756 sp|A6YIH8|C7D55_HYOMU Premnaspirodiene oxygenase OS=Hyoscyamus muticus OX=35626 GN=CYP71D55 PE=1 SV=1//2.00276e-113	protein_coding	mRNA	Chr2	4784993	4786611	+	2	1539	509
OsR498G0101422600.01.T01	OsR498G0101422600.01	LOC_Os01g40400	-//-	protein_coding	mRNA	Chr1	23701393	23702010	-	1	618	148
OsR498G0408692700.01.T04	OsR498G0408692700.01	LOC_Os04g38540	gnl|BL_ORD_ID|142745 sp|Q66HG4|GALM_RAT Aldose 1-epimerase OS=Rattus norvegicus OX=10116 GN=Galm PE=1 SV=1//6.39007e-74	protein_coding	mRNA	Chr4	22970842	22972013	+	2	1076	194
OsR498G0408692700.01.T01	OsR498G0408692700.01	LOC_Os04g38540	gnl|BL_ORD_ID|142745 sp|Q66HG4|GALM_RAT Aldose 1-epimerase OS=Rattus norvegicus OX=10116 GN=Galm PE=1 SV=1//6.39007e-74	protein_coding	mRNA	Chr4	22970842	22974413	+	5	1867	438
OsR498G0408692700.01.T03	OsR498G0408692700.01	LOC_Os04g38540	gnl|BL_ORD_ID|142745 sp|Q66HG4|GALM_RAT Aldose 1-epimerase OS=Rattus norvegicus OX=10116 GN=Galm PE=1 SV=1//6.39007e-74	protein_coding	mRNA	Chr4	22970842	22973773	+	5	947	239
OsR498G0408692700.01.T02	OsR498G0408692700.01	LOC_Os04g38540	gnl|BL_ORD_ID|142745 sp|Q66HG4|GALM_RAT Aldose 1-epimerase OS=Rattus norvegicus OX=10116 GN=Galm PE=1 SV=1//6.39007e-74	protein_coding	mRNA	Chr4	22970842	22974098	+	6	1463	411
OsR498G1221042700.01.T01	OsR498G1221042700.01	LOC_Os12g07860	gnl|BL_ORD_ID|449375 sp|A2ZIM4|SWT7C_ORYSI Bidirectional sugar transporter SWEET7c OS=Oryza sativa subsp. indica OX=39946 GN=SWEET7C PE=3 SV=1//1.65047e-16	protein_coding	mRNA	Chr12	4031587	4032422	+	1	836	209
OsR498G1220917400.01.T04	OsR498G1220917400.01	LOC_Os12g04740	-//-	protein_coding	mRNA	Chr12	2106885	2110321	-	5	1255	154
OsR498G1220917400.01.T03	OsR498G1220917400.01	LOC_Os12g04740	-//-	protein_coding	mRNA	Chr12	2106841	2110384	-	4	1442	228
OsR498G1220917400.01.T02	OsR498G1220917400.01	LOC_Os12g04740	-//-	protein_coding	mRNA	Chr12	2106841	2110384	-	5	1565	228
OsR498G0612376300.01.T01	OsR498G0612376300.01	LOC_Os06g28780	-//-	protein_coding	mRNA	Chr6	14266368	14269012	+	2	2482	284
OsR498G0102134700.01.T04	OsR498G0102134700.01	LOC_Os01g58280	gnl|BL_ORD_ID|427441 sp|Q9SZY3|SBT38_ARATH Subtilisin-like protease SBT3.8 OS=Arabidopsis thaliana OX=3702 GN=SBT3.8 PE=3 SV=1//7.90791e-180	protein_coding	mRNA	Chr1	34658582	34660603	+	6	1302	380
OsR498G0305487500.01.T01	OsR498G0305487500.01	LOC_Os03g12440	-//-	protein_coding	mRNA	Chr3	6705463	6707738	+	3	741	179
OsR498G0510431800.01.T01	OsR498G0510431800.01	LOC_Os05g24420	-//-	protein_coding	mRNA	Chr5	14499733	14500838	-	1	1106	108
OsR498G1019053300.01.T01	OsR498G1019053300.01	LOC_Os10g37530	gnl|BL_ORD_ID|472404 sp|Q38820|TI232_ARATH Mitochondrial import inner membrane translocase subunit TIM23-2 OS=Arabidopsis thaliana OX=3702 GN=TIM23-2 PE=1 SV=1//1.01426e-36	protein_coding	mRNA	Chr10	22234922	22235952	+	1	1031	126
OsR498G0917271000.01.T01	OsR498G0917271000.01	LOC_Os09g20284	gnl|BL_ORD_ID|293070 sp|O64411|PAO_MAIZE Polyamine oxidase OS=Zea mays OX=4577 GN=PAO PE=1 SV=1//0	protein_coding	mRNA	Chr9	13433456	13442077	-	10	1954	496
OsR498G0408804800.01.T03	OsR498G0408804800.01	LOC_Os04g41200	-//-	protein_coding	mRNA	Chr4	24497700	24504559	-	11	2415	358
OsR498G0305255700.01.T04	OsR498G0305255700.01	LOC_Os03g06190	gnl|BL_ORD_ID|391441 sp|A9LLI7|RP6L2_ARATH Protein RRP6-like 2 OS=Arabidopsis thaliana OX=3702 GN=RRP6L2 PE=2 SV=1//8.80989e-08	protein_coding	mRNA	Chr3	3187344	3190985	+	9	1357	403
OsR498G0305255700.01.T05	OsR498G0305255700.01	LOC_Os03g06190	gnl|BL_ORD_ID|391441 sp|A9LLI7|RP6L2_ARATH Protein RRP6-like 2 OS=Arabidopsis thaliana OX=3702 GN=RRP6L2 PE=2 SV=1//8.80989e-08	protein_coding	mRNA	Chr3	3187344	3188821	+	2	869	172
OsR498G1119410000.01.T02	OsR498G1119410000.01	LOC_Os11g05000	-//-	protein_coding	mRNA	Chr11	2081487	2084346	-	9	1363	313
OsR498G1119410000.01.T03	OsR498G1119410000.01	LOC_Os11g05000	-//-	protein_coding	mRNA	Chr11	2081487	2084346	-	9	1353	371
OsR498G1119410000.01.T04	OsR498G1119410000.01	LOC_Os11g05000	-//-	protein_coding	mRNA	Chr11	2081873	2084346	-	6	1616	294
OsR498G0305255700.01.T01	OsR498G0305255700.01	LOC_Os03g06190	gnl|BL_ORD_ID|391441 sp|A9LLI7|RP6L2_ARATH Protein RRP6-like 2 OS=Arabidopsis thaliana OX=3702 GN=RRP6L2 PE=2 SV=1//8.80989e-08	protein_coding	mRNA	Chr3	3186986	3192824	+	14	2591	599
OsR498G0305255700.01.T02	OsR498G0305255700.01	LOC_Os03g06190	gnl|BL_ORD_ID|391441 sp|A9LLI7|RP6L2_ARATH Protein RRP6-like 2 OS=Arabidopsis thaliana OX=3702 GN=RRP6L2 PE=2 SV=1//8.80989e-08	protein_coding	mRNA	Chr3	3187344	3192881	+	13	2428	458
OsR498G0305255700.01.T03	OsR498G0305255700.01	LOC_Os03g06190	gnl|BL_ORD_ID|391441 sp|A9LLI7|RP6L2_ARATH Protein RRP6-like 2 OS=Arabidopsis thaliana OX=3702 GN=RRP6L2 PE=2 SV=1//8.80989e-08	protein_coding	mRNA	Chr3	3187344	3191380	+	3	2638	232
OsR498G0101938700.01.T01	OsR498G0101938700.01	.	-//-	protein_coding	mRNA	Chr1	31538737	31540046	+	1	1310	103
OsR498G0714045900.01.T01	OsR498G0714045900.01	LOC_Os07g20310	-//-	protein_coding	mRNA	Chr7	12194485	12195168	+	1	684	227
OsR498G0917968800.01.T03	OsR498G0917968800.01	LOC_Os09g39430	gnl|BL_ORD_ID|148250 sp|Q9LZS7|GDL71_ARATH GDSL esterase/lipase At5g03610 OS=Arabidopsis thaliana OX=3702 GN=At5g03610 PE=2 SV=1//4.61964e-65	protein_coding	mRNA	Chr9	24431112	24433739	-	3	1035	125
OsR498G0917968800.01.T02	OsR498G0917968800.01	LOC_Os09g39430	gnl|BL_ORD_ID|148250 sp|Q9LZS7|GDL71_ARATH GDSL esterase/lipase At5g03610 OS=Arabidopsis thaliana OX=3702 GN=At5g03610 PE=2 SV=1//4.61964e-65	protein_coding	mRNA	Chr9	24429725	24433660	-	4	1577	382
OsR498G0917968800.01.T01	OsR498G0917968800.01	LOC_Os09g39430	gnl|BL_ORD_ID|148250 sp|Q9LZS7|GDL71_ARATH GDSL esterase/lipase At5g03610 OS=Arabidopsis thaliana OX=3702 GN=At5g03610 PE=2 SV=1//4.61964e-65	protein_coding	mRNA	Chr9	24429091	24434290	-	5	2110	436
OsR498G0917741400.01.T01	OsR498G0917741400.01	LOC_Os09g32180	-//-	protein_coding	mRNA	Chr9	20689208	20690953	-	4	640	129
OsR498G0816142000.01.T01	OsR498G0816142000.01	LOC_Os08g33530	gnl|BL_ORD_ID|466668 sp|A1YKT1|TCP18_ARATH Transcription factor TCP18 OS=Arabidopsis thaliana OX=3702 GN=TCP18 PE=1 SV=1//6.85928e-22	protein_coding	mRNA	Chr8	22290810	22291379	-	1	570	176
OsR498G1220979400.01.T02	OsR498G1220979400.01	LOC_Os12g06160	gnl|BL_ORD_ID|285273 sp|Q94CV1|OFP8_ORYSJ Transcription repressor OFP8 OS=Oryza sativa subsp. japonica OX=39947 GN=OFP8 PE=1 SV=1//3.97476e-12	protein_coding	mRNA	Chr12	2969319	2970638	-	1	1320	255
OsR498G0408652100.01.T02	OsR498G0408652100.01	LOC_Os04g36830	gnl|BL_ORD_ID|220252 sp|Q9ZUF7|LOR6_ARATH Protein LURP-one-related 6 OS=Arabidopsis thaliana OX=3702 GN=At2g05910 PE=2 SV=1//5.86617e-58	protein_coding	mRNA	Chr4	22329740	22332915	+	4	1070	199
OsR498G0408652100.01.T01	OsR498G0408652100.01	LOC_Os04g36830	gnl|BL_ORD_ID|220252 sp|Q9ZUF7|LOR6_ARATH Protein LURP-one-related 6 OS=Arabidopsis thaliana OX=3702 GN=At2g05910 PE=2 SV=1//5.86617e-58	protein_coding	mRNA	Chr4	22324586	22332351	+	3	6271	199
OsR498G0917742400.01.T01	OsR498G0917742400.01	LOC_Os09g32140	-//-	protein_coding	mRNA	Chr9	20700384	20702023	-	4	560	132
OsR498G0305405700.01.T01	OsR498G0305405700.01	LOC_Os03g10240	gnl|BL_ORD_ID|491171 sp|Q10QE9|U496A_ORYSJ UPF0496 protein 1 OS=Oryza sativa subsp. japonica OX=39947 GN=Os03g0199100 PE=2 SV=1//0	protein_coding	mRNA	Chr3	5320083	5324385	+	3	2681	388
OsR498G0509574900.01.T01	OsR498G0509574900.01	LOC_Os05g01610	gnl|BL_ORD_ID|314220 sp|Q947D2|PRAF1_ARATH PH, RCC1 and FYVE domains-containing protein 1 OS=Arabidopsis thaliana OX=3702 GN=PRAF1 PE=1 SV=1//0	protein_coding	mRNA	Chr5	389837	395132	+	7	3656	917
OsR498G0816079100.01.T01	OsR498G0816079100.01	LOC_Os08g31910	-//-	protein_coding	mRNA	Chr8	21168212	21169395	+	2	1183	300
OsR498G0204625700.01.T04	OsR498G0204625700.01	LOC_Os02g47860	gnl|BL_ORD_ID|493822 sp|Q54R62|UCKC_DICDI Uridine-cytidine kinase C OS=Dictyostelium discoideum OX=44689 GN=udkC PE=3 SV=1//2.31659e-123	protein_coding	mRNA	Chr2	30969211	30973245	+	7	2063	221
OsR498G0510534000.01.T01	OsR498G0510534000.01	LOC_Os05g26902	gnl|BL_ORD_ID|99852 sp|P0DO03|DJA8_ORYSJ Chaperone protein dnaJ A8, chloroplastic OS=Oryza sativa subsp. japonica OX=39947 GN=DJA8 PE=1 SV=1//0	protein_coding	mRNA	Chr5	16246945	16250498	-	7	1850	447
OsR498G0510534000.01.T02	OsR498G0510534000.01	LOC_Os05g26902	gnl|BL_ORD_ID|99852 sp|P0DO03|DJA8_ORYSJ Chaperone protein dnaJ A8, chloroplastic OS=Oryza sativa subsp. japonica OX=39947 GN=DJA8 PE=1 SV=1//0	protein_coding	mRNA	Chr5	16246945	16250498	-	7	1847	446
OsR498G1119279700.01.T01	OsR498G1119279700.01	LOC_Os11g01260	-//-	protein_coding	mRNA	Chr11	126870	128349	+	2	832	81
OsR498G0305155000.01.T01	OsR498G0305155000.01	.	-//-	protein_coding	mRNA	Chr3	1477886	1478797	-	2	836	110
OsR498G0307345400.01.T01	OsR498G0307345400.01	LOC_Os03g62370	gnl|BL_ORD_ID|476432 sp|Q3B584|TOLB_CHLL7 Protein TolB homolog OS=Chlorobium luteolum (strain DSM 273 / 2530) OX=319225 GN=Plut_0614 PE=3 SV=2//3.19652e-07	protein_coding	mRNA	Chr3	38405985	38408354	-	1	2370	230
OsR498G0305723500.01.T01	OsR498G0305723500.01	LOC_Os03g17840	-//-	protein_coding	mRNA	Chr3	10273280	10276426	+	3	1952	503
OsR498G0305723500.01.T02	OsR498G0305723500.01	LOC_Os03g17840	-//-	protein_coding	mRNA	Chr3	10273280	10274998	+	2	641	39
OsR498G0305723500.01.T03	OsR498G0305723500.01	LOC_Os03g17840	-//-	protein_coding	mRNA	Chr3	10273576	10279852	+	7	2522	728
OsR498G0305723500.01.T04	OsR498G0305723500.01	LOC_Os03g17840	-//-	protein_coding	mRNA	Chr3	10273576	10277510	+	6	2248	535
OsR498G0100738600.01.T01	OsR498G0100738600.01	.	-//-	protein_coding	mRNA	Chr1	11151967	11153219	-	1	1253	127
OsR498G0100738600.01.T02	OsR498G0100738600.01	.	-//-	protein_coding	mRNA	Chr1	11152577	11153219	-	2	533	72
OsR498G0714086600.01.T05	OsR498G0714086600.01	LOC_Os07g22700	gnl|BL_ORD_ID|472408 sp|Q5XF06|TI442_ARATH Mitochondrial import inner membrane translocase subunit TIM44-2 OS=Arabidopsis thaliana OX=3702 GN=TIM44-2 PE=1 SV=1//5.08145e-09	protein_coding	mRNA	Chr7	13196076	13200257	-	7	1909	304
OsR498G0611726300.01.T01	OsR498G0611726300.01	LOC_Os06g08340	gnl|BL_ORD_ID|121206 sp|Q94AW5|ERF03_ARATH Ethylene-responsive transcription factor ERF003 OS=Arabidopsis thaliana OX=3702 GN=ERF003 PE=2 SV=1//1.42698e-25	protein_coding	mRNA	Chr6	3868562	3869681	+	2	1013	204
OsR498G1019170000.01.T01	OsR498G1019170000.01	.	-//-	protein_coding	mRNA	Chr10	24030778	24031425	-	1	648	210
OsR498G0611726300.01.T02	OsR498G0611726300.01	LOC_Os06g08340	gnl|BL_ORD_ID|121206 sp|Q94AW5|ERF03_ARATH Ethylene-responsive transcription factor ERF003 OS=Arabidopsis thaliana OX=3702 GN=ERF003 PE=2 SV=1//1.42698e-25	protein_coding	mRNA	Chr6	3868562	3869460	+	3	714	237
OsR498G0714086600.01.T04	OsR498G0714086600.01	LOC_Os07g22700	gnl|BL_ORD_ID|472408 sp|Q5XF06|TI442_ARATH Mitochondrial import inner membrane translocase subunit TIM44-2 OS=Arabidopsis thaliana OX=3702 GN=TIM44-2 PE=1 SV=1//5.08145e-09	protein_coding	mRNA	Chr7	13195503	13200257	-	11	1719	432
OsR498G0102085200.01.T01	OsR498G0102085200.01	.	-//-	protein_coding	mRNA	Chr1	33885737	33886506	-	1	770	137
OsR498G0511143000.01.T01	OsR498G0511143000.01	LOC_Os05g43120	gnl|BL_ORD_ID|148263 sp|Q9FJ45|GDL83_ARATH GDSL esterase/lipase At5g45910 OS=Arabidopsis thaliana OX=3702 GN=At5g45910 PE=2 SV=1//8.49246e-83	protein_coding	mRNA	Chr5	26410054	26412667	-	5	1263	375
OsR498G1120337200.01.T01	OsR498G1120337200.01	LOC_Os11g35040	gnl|BL_ORD_ID|260360 sp|Q9ST02|NAATA_HORVU Nicotianamine aminotransferase A OS=Hordeum vulgare OX=4513 GN=naat-A PE=1 SV=2//1.25965e-164	protein_coding	mRNA	Chr11	22993398	22997879	-	7	2396	442
OsR498G0510441500.01.T01	OsR498G0510441500.01	LOC_Os05g24650	gnl|BL_ORD_ID|220254 sp|Q9ZVI6|LOR8_ARATH Protein LURP-one-related 8 OS=Arabidopsis thaliana OX=3702 GN=At2g38640 PE=2 SV=1//8.41386e-33	protein_coding	mRNA	Chr5	14690032	14691365	+	2	1230	215
OsR498G0100128300.01.T01	OsR498G0100128300.01	LOC_Os01g04490	gnl|BL_ORD_ID|223371 sp|Q9FF31|LRL21_ARATH LEAF RUST 10 DISEASE-RESISTANCE LOCUS RECEPTOR-LIKE PROTEIN KINASE-like 2.1 OS=Arabidopsis thaliana OX=3702 GN=LRK10L-2.1 PE=3 SV=1//3.68306e-114	protein_coding	mRNA	Chr1	1950056	1951699	+	2	1556	415
OsR498G0408088500.01.T01	OsR498G0408088500.01	LOC_Os04g25680	-//-	protein_coding	mRNA	Chr4	14900189	14900896	+	1	708	169
OsR498G1221087100.01.T04	OsR498G1221087100.01	LOC_Os12g09570	gnl|BL_ORD_ID|476281 sp|Q6S5G3|TOC90_ARATH Translocase of chloroplast 90, chloroplastic OS=Arabidopsis thaliana OX=3702 GN=TOC90 PE=1 SV=1//0	protein_coding	mRNA	Chr12	4888416	4889019	+	2	399	91
OsR498G1221087100.01.T01	OsR498G1221087100.01	LOC_Os12g09570	gnl|BL_ORD_ID|476281 sp|Q6S5G3|TOC90_ARATH Translocase of chloroplast 90, chloroplastic OS=Arabidopsis thaliana OX=3702 GN=TOC90 PE=1 SV=1//0	protein_coding	mRNA	Chr12	4885734	4889457	+	2	3068	785
OsR498G1221087100.01.T03	OsR498G1221087100.01	LOC_Os12g09570	gnl|BL_ORD_ID|476281 sp|Q6S5G3|TOC90_ARATH Translocase of chloroplast 90, chloroplastic OS=Arabidopsis thaliana OX=3702 GN=TOC90 PE=1 SV=1//0	protein_coding	mRNA	Chr12	4885734	4886558	+	2	664	64
OsR498G1221087100.01.T02	OsR498G1221087100.01	LOC_Os12g09570	gnl|BL_ORD_ID|476281 sp|Q6S5G3|TOC90_ARATH Translocase of chloroplast 90, chloroplastic OS=Arabidopsis thaliana OX=3702 GN=TOC90 PE=1 SV=1//0	protein_coding	mRNA	Chr12	4885734	4889457	+	3	2907	785
OsR498G1018931200.01.T01	OsR498G1018931200.01	LOC_Os10g34170	-//-	protein_coding	mRNA	Chr10	20342016	20346874	-	6	2537	705
OsR498G1018931200.01.T02	OsR498G1018931200.01	LOC_Os10g34170	-//-	protein_coding	mRNA	Chr10	20342039	20346634	-	7	2022	523
OsR498G0101786500.01.T01	OsR498G0101786500.01	LOC_Os01g49240	gnl|BL_ORD_ID|149227 sp|V5LLZ9|GGT_QUERO Gallate 1-beta-glucosyltransferase OS=Quercus robur OX=38942 GN=UGT84A13 PE=1 SV=1//5.91277e-66	protein_coding	mRNA	Chr1	29306433	29308281	+	1	1849	478
OsR498G0815342400.01.T01	OsR498G0815342400.01	LOC_Os08g09100	gnl|BL_ORD_ID|340936 sp|Q9LEB4|RBP45_NICPL Polyadenylate-binding protein RBP45 OS=Nicotiana plumbaginifolia OX=4092 GN=RBP45 PE=1 SV=1//6.64139e-146	protein_coding	mRNA	Chr8	5118670	5123809	-	7	1713	421
OsR498G0815342400.01.T02	OsR498G0815342400.01	LOC_Os08g09100	gnl|BL_ORD_ID|340936 sp|Q9LEB4|RBP45_NICPL Polyadenylate-binding protein RBP45 OS=Nicotiana plumbaginifolia OX=4092 GN=RBP45 PE=1 SV=1//6.64139e-146	protein_coding	mRNA	Chr8	5118743	5123809	-	7	1649	424
OsR498G0815342400.01.T03	OsR498G0815342400.01	LOC_Os08g09100	gnl|BL_ORD_ID|340936 sp|Q9LEB4|RBP45_NICPL Polyadenylate-binding protein RBP45 OS=Nicotiana plumbaginifolia OX=4092 GN=RBP45 PE=1 SV=1//6.64139e-146	protein_coding	mRNA	Chr8	5118826	5123809	-	8	1650	278
OsR498G0815342400.01.T04	OsR498G0815342400.01	LOC_Os08g09100	gnl|BL_ORD_ID|340936 sp|Q9LEB4|RBP45_NICPL Polyadenylate-binding protein RBP45 OS=Nicotiana plumbaginifolia OX=4092 GN=RBP45 PE=1 SV=1//6.64139e-146	protein_coding	mRNA	Chr8	5119460	5123809	-	6	1513	428
OsR498G0815342400.01.T05	OsR498G0815342400.01	LOC_Os08g09100	gnl|BL_ORD_ID|340936 sp|Q9LEB4|RBP45_NICPL Polyadenylate-binding protein RBP45 OS=Nicotiana plumbaginifolia OX=4092 GN=RBP45 PE=1 SV=1//6.64139e-146	protein_coding	mRNA	Chr8	5119964	5123809	-	4	1357	278
OsR498G0815342400.01.T06	OsR498G0815342400.01	LOC_Os08g09100	gnl|BL_ORD_ID|340936 sp|Q9LEB4|RBP45_NICPL Polyadenylate-binding protein RBP45 OS=Nicotiana plumbaginifolia OX=4092 GN=RBP45 PE=1 SV=1//6.64139e-146	protein_coding	mRNA	Chr8	5121543	5123809	-	3	1354	278
OsR498G1221580000.01.T01	OsR498G1221580000.01	.	-//-	protein_coding	mRNA	Chr12	16486829	16488127	-	2	1013	200
OsR498G0409526800.01.T05	OsR498G0409526800.01	LOC_Os04g59040	gnl|BL_ORD_ID|194942 sp|O48556|IPYR_MAIZE Soluble inorganic pyrophosphatase OS=Zea mays OX=4577 GN=IPP PE=2 SV=1//1.77679e-145	protein_coding	mRNA	Chr4	35435943	35436962	-	2	543	81
OsR498G0409526800.01.T04	OsR498G0409526800.01	LOC_Os04g59040	gnl|BL_ORD_ID|194942 sp|O48556|IPYR_MAIZE Soluble inorganic pyrophosphatase OS=Zea mays OX=4577 GN=IPP PE=2 SV=1//1.77679e-145	protein_coding	mRNA	Chr4	35435530	35436962	-	3	870	70
OsR498G1120227300.01.T03	OsR498G1120227300.01	LOC_Os11g31740	-//-	protein_coding	mRNA	Chr11	20975250	20977289	+	5	647	135
OsR498G0101747200.01.T02	OsR498G0101747200.01	LOC_Os01g48370	gnl|BL_ORD_ID|474411 sp|Q5QM27|TLP1_ORYSJ Tubby-like F-box protein 1 OS=Oryza sativa subsp. japonica OX=39947 GN=TULP1 PE=2 SV=1//0	protein_coding	mRNA	Chr1	28693736	28696814	-	3	732	171
OsR498G0409526800.01.T01	OsR498G0409526800.01	LOC_Os04g59040	gnl|BL_ORD_ID|194942 sp|O48556|IPYR_MAIZE Soluble inorganic pyrophosphatase OS=Zea mays OX=4577 GN=IPP PE=2 SV=1//1.77679e-145	protein_coding	mRNA	Chr4	35433284	35436962	-	9	1246	213
OsR498G0409526800.01.T03	OsR498G0409526800.01	LOC_Os04g59040	gnl|BL_ORD_ID|194942 sp|O48556|IPYR_MAIZE Soluble inorganic pyrophosphatase OS=Zea mays OX=4577 GN=IPP PE=2 SV=1//1.77679e-145	protein_coding	mRNA	Chr4	35433814	35436962	-	5	1281	133
OsR498G0409526800.01.T02	OsR498G0409526800.01	LOC_Os04g59040	gnl|BL_ORD_ID|194942 sp|O48556|IPYR_MAIZE Soluble inorganic pyrophosphatase OS=Zea mays OX=4577 GN=IPP PE=2 SV=1//1.77679e-145	protein_coding	mRNA	Chr4	35433315	35436962	-	9	1403	213
OsR498G0612960500.01.T02	OsR498G0612960500.01	LOC_Os06g41440	gnl|BL_ORD_ID|348236 sp|Q92546|RGP1_HUMAN RAB6A-GEF complex partner protein 2 OS=Homo sapiens OX=9606 GN=RGP1 PE=1 SV=1//7.60441e-09	protein_coding	mRNA	Chr6	26171920	26180161	+	14	2442	551
OsR498G0612960500.01.T03	OsR498G0612960500.01	LOC_Os06g41440	gnl|BL_ORD_ID|348236 sp|Q92546|RGP1_HUMAN RAB6A-GEF complex partner protein 2 OS=Homo sapiens OX=9606 GN=RGP1 PE=1 SV=1//7.60441e-09	protein_coding	mRNA	Chr6	26171934	26180348	+	14	2684	367
OsR498G0612960500.01.T01	OsR498G0612960500.01	LOC_Os06g41440	gnl|BL_ORD_ID|348236 sp|Q92546|RGP1_HUMAN RAB6A-GEF complex partner protein 2 OS=Homo sapiens OX=9606 GN=RGP1 PE=1 SV=1//7.60441e-09	protein_coding	mRNA	Chr6	26171920	26180348	+	14	2701	551
OsR498G0612960500.01.T06	OsR498G0612960500.01	LOC_Os06g41440	gnl|BL_ORD_ID|348236 sp|Q92546|RGP1_HUMAN RAB6A-GEF complex partner protein 2 OS=Homo sapiens OX=9606 GN=RGP1 PE=1 SV=1//7.60441e-09	protein_coding	mRNA	Chr6	26172086	26180150	+	13	2662	327
OsR498G0612960500.01.T07	OsR498G0612960500.01	LOC_Os06g41440	gnl|BL_ORD_ID|348236 sp|Q92546|RGP1_HUMAN RAB6A-GEF complex partner protein 2 OS=Homo sapiens OX=9606 GN=RGP1 PE=1 SV=1//7.60441e-09	protein_coding	mRNA	Chr6	26172086	26177607	+	10	2290	327
OsR498G0612960500.01.T04	OsR498G0612960500.01	LOC_Os06g41440	gnl|BL_ORD_ID|348236 sp|Q92546|RGP1_HUMAN RAB6A-GEF complex partner protein 2 OS=Homo sapiens OX=9606 GN=RGP1 PE=1 SV=1//7.60441e-09	protein_coding	mRNA	Chr6	26171934	26179256	+	13	2244	551
OsR498G0612960500.01.T05	OsR498G0612960500.01	LOC_Os06g41440	gnl|BL_ORD_ID|348236 sp|Q92546|RGP1_HUMAN RAB6A-GEF complex partner protein 2 OS=Homo sapiens OX=9606 GN=RGP1 PE=1 SV=1//7.60441e-09	protein_coding	mRNA	Chr6	26172086	26180161	+	13	2552	357
OsR498G0816264700.01.T01	OsR498G0816264700.01	LOC_Os08g36310	gnl|BL_ORD_ID|48708 sp|Q6YTF5|C76M5_ORYSJ Cytochrome P450 76M5 OS=Oryza sativa subsp. japonica OX=39947 GN=CYP76M5 PE=1 SV=1//1.92745e-175	protein_coding	mRNA	Chr8	24268567	24271810	+	2	2412	500
OsR498G0816264700.01.T03	OsR498G0816264700.01	LOC_Os08g36310	gnl|BL_ORD_ID|48708 sp|Q6YTF5|C76M5_ORYSJ Cytochrome P450 76M5 OS=Oryza sativa subsp. japonica OX=39947 GN=CYP76M5 PE=1 SV=1//1.92745e-175	protein_coding	mRNA	Chr8	24268579	24270106	+	2	1411	461
OsR498G0816264700.01.T02	OsR498G0816264700.01	LOC_Os08g36310	gnl|BL_ORD_ID|48708 sp|Q6YTF5|C76M5_ORYSJ Cytochrome P450 76M5 OS=Oryza sativa subsp. japonica OX=39947 GN=CYP76M5 PE=1 SV=1//1.92745e-175	protein_coding	mRNA	Chr8	24268579	24270272	+	1	1694	500
OsR498G1221169000.01.T05	OsR498G1221169000.01	LOC_Os12g13270	-//-	protein_coding	mRNA	Chr12	6555391	6564712	-	10	3976	359
OsR498G1221169000.01.T04	OsR498G1221169000.01	LOC_Os12g13270	-//-	protein_coding	mRNA	Chr12	6554004	6564712	-	13	3839	359
OsR498G1221169000.01.T03	OsR498G1221169000.01	LOC_Os12g13270	-//-	protein_coding	mRNA	Chr12	6552931	6564712	-	16	4192	359
OsR498G1221169000.01.T02	OsR498G1221169000.01	LOC_Os12g13270	-//-	protein_coding	mRNA	Chr12	6551714	6564789	-	17	2885	649
OsR498G1221169000.01.T01	OsR498G1221169000.01	LOC_Os12g13270	-//-	protein_coding	mRNA	Chr12	6551453	6564712	-	16	4236	359
OsR498G0815045600.01.T01	OsR498G0815045600.01	LOC_Os08g01690	-//-	protein_coding	mRNA	Chr8	437049	438330	-	1	1282	339
OsR498G1221366900.01.T01	OsR498G1221366900.01	LOC_Os12g21710	gnl|BL_ORD_ID|554802 sp|B4FHU1|ZCIS_MAIZE 15-cis-zeta-carotene isomerase, chloroplastic OS=Zea mays OX=4577 PE=1 SV=1//2.90533e-179	protein_coding	mRNA	Chr12	11436548	11439838	+	4	1454	367
OsR498G1221366900.01.T03	OsR498G1221366900.01	LOC_Os12g21710	gnl|BL_ORD_ID|554802 sp|B4FHU1|ZCIS_MAIZE 15-cis-zeta-carotene isomerase, chloroplastic OS=Zea mays OX=4577 PE=1 SV=1//2.90533e-179	protein_coding	mRNA	Chr12	11436548	11438953	+	2	800	214
OsR498G1221366900.01.T02	OsR498G1221366900.01	LOC_Os12g21710	gnl|BL_ORD_ID|554802 sp|B4FHU1|ZCIS_MAIZE 15-cis-zeta-carotene isomerase, chloroplastic OS=Zea mays OX=4577 PE=1 SV=1//2.90533e-179	protein_coding	mRNA	Chr12	11436548	11439305	+	3	1065	271
OsR498G0409506200.01.T01	OsR498G0409506200.01	LOC_Os04g58590	gnl|BL_ORD_ID|290584 sp|Q9FXA2|PABP8_ARATH Polyadenylate-binding protein 8 OS=Arabidopsis thaliana OX=3702 GN=PAB8 PE=1 SV=1//5.37794e-17	protein_coding	mRNA	Chr4	35114524	35119803	-	3	3392	1003
OsR498G0204019400.01.T05	OsR498G0204019400.01	LOC_Os02g33490	gnl|BL_ORD_ID|39608 sp|Q9FWR2|AVPX_ARATH Pyrophosphate-energized membrane proton pump 3 OS=Arabidopsis thaliana OX=3702 GN=AVPL2 PE=3 SV=1//0	protein_coding	mRNA	Chr2	21138096	21143159	-	8	1609	351
OsR498G0204019400.01.T04	OsR498G0204019400.01	LOC_Os02g33490	gnl|BL_ORD_ID|39608 sp|Q9FWR2|AVPX_ARATH Pyrophosphate-energized membrane proton pump 3 OS=Arabidopsis thaliana OX=3702 GN=AVPL2 PE=3 SV=1//0	protein_coding	mRNA	Chr2	21137261	21143159	-	9	1922	417
OsR498G0204019400.01.T03	OsR498G0204019400.01	LOC_Os02g33490	gnl|BL_ORD_ID|39608 sp|Q9FWR2|AVPX_ARATH Pyrophosphate-energized membrane proton pump 3 OS=Arabidopsis thaliana OX=3702 GN=AVPL2 PE=3 SV=1//0	protein_coding	mRNA	Chr2	21135361	21143222	-	13	2810	771
OsR498G0204019400.01.T02	OsR498G0204019400.01	LOC_Os02g33490	gnl|BL_ORD_ID|39608 sp|Q9FWR2|AVPX_ARATH Pyrophosphate-energized membrane proton pump 3 OS=Arabidopsis thaliana OX=3702 GN=AVPL2 PE=3 SV=1//0	protein_coding	mRNA	Chr2	21134843	21143159	-	14	3171	767
OsR498G0204019400.01.T01	OsR498G0204019400.01	LOC_Os02g33490	gnl|BL_ORD_ID|39608 sp|Q9FWR2|AVPX_ARATH Pyrophosphate-energized membrane proton pump 3 OS=Arabidopsis thaliana OX=3702 GN=AVPL2 PE=3 SV=1//0	protein_coding	mRNA	Chr2	21134407	21143222	-	15	3299	799
OsR498G0815842100.01.T01	OsR498G0815842100.01	LOC_Os08g25460	gnl|BL_ORD_ID|462986 sp|P36100|T2EA_YEAST Transcription initiation factor IIE subunit alpha OS=Saccharomyces cerevisiae (strain ATCC 204508 / S288c) OX=559292 GN=TFA1 PE=1 SV=1//1.38504e-12	protein_coding	mRNA	Chr8	16182078	16189758	+	10	2158	462
OsR498G0815842100.01.T02	OsR498G0815842100.01	LOC_Os08g25460	gnl|BL_ORD_ID|462986 sp|P36100|T2EA_YEAST Transcription initiation factor IIE subunit alpha OS=Saccharomyces cerevisiae (strain ATCC 204508 / S288c) OX=559292 GN=TFA1 PE=1 SV=1//1.38504e-12	protein_coding	mRNA	Chr8	16182078	16182826	+	2	608	50
OsR498G0815842100.01.T03	OsR498G0815842100.01	LOC_Os08g25460	gnl|BL_ORD_ID|462986 sp|P36100|T2EA_YEAST Transcription initiation factor IIE subunit alpha OS=Saccharomyces cerevisiae (strain ATCC 204508 / S288c) OX=559292 GN=TFA1 PE=1 SV=1//1.38504e-12	protein_coding	mRNA	Chr8	16182147	16188964	+	10	1852	441
OsR498G0815842100.01.T04	OsR498G0815842100.01	LOC_Os08g25460	gnl|BL_ORD_ID|462986 sp|P36100|T2EA_YEAST Transcription initiation factor IIE subunit alpha OS=Saccharomyces cerevisiae (strain ATCC 204508 / S288c) OX=559292 GN=TFA1 PE=1 SV=1//1.38504e-12	protein_coding	mRNA	Chr8	16182147	16185649	+	6	1080	245
OsR498G0815842100.01.T05	OsR498G0815842100.01	LOC_Os08g25460	gnl|BL_ORD_ID|462986 sp|P36100|T2EA_YEAST Transcription initiation factor IIE subunit alpha OS=Saccharomyces cerevisiae (strain ATCC 204508 / S288c) OX=559292 GN=TFA1 PE=1 SV=1//1.38504e-12	protein_coding	mRNA	Chr8	16182147	16184124	+	4	859	151
OsR498G1119585000.01.T01	OsR498G1119585000.01	.	gnl|BL_ORD_ID|398398 sp|A1E9W9|RR7_SORBI 30S ribosomal protein S7, chloroplastic OS=Sorghum bicolor OX=4558 GN=rps7-A PE=3 SV=1//8.5377e-91	protein_coding	mRNA	Chr11	5323222	5325488	-	2	1727	156
OsR498G1119515000.01.T01	OsR498G1119515000.01	LOC_Os11g07680	gnl|BL_ORD_ID|99625 sp|Q9FI66|DIR3_ARATH Dirigent protein 3 OS=Arabidopsis thaliana OX=3702 GN=DIR3 PE=3 SV=1//7.21815e-42	protein_coding	mRNA	Chr11	3882205	3882945	-	1	741	178
OsR498G0713962200.01.T01	OsR498G0713962200.01	LOC_Os07g16750	gnl|BL_ORD_ID|310724 sp|Q94HW2|POLR1_ARATH Retrovirus-related Pol polyprotein from transposon RE1 OS=Arabidopsis thaliana OX=3702 GN=RE1 PE=2 SV=1//1.62666e-22	protein_coding	mRNA	Chr7	10029332	10031050	-	2	1546	280
OsR498G0463959800.01.t1	OsR498G0463959800.01	LOC_Os04g12060	gnl|BL_ORD_ID|78600 sp|Q9LRJ9|CRR38_ARATH Cysteine-rich repeat secretory protein 38 OS=Arabidopsis thaliana OX=3702 GN=CRRSP38 PE=2 SV=1//2.22947e-20	protein_coding	mRNA	Chr4	6135584	6136246	+	1	663	220
OsR498G0713584600.01.T01	OsR498G0713584600.01	LOC_Os07g07230	gnl|BL_ORD_ID|526576 sp|Q8LFN2|Y3037_ARATH Probable inactive leucine-rich repeat receptor-like protein kinase At3g03770 OS=Arabidopsis thaliana OX=3702 GN=At3g03770 PE=2 SV=1//4.53238e-20	protein_coding	mRNA	Chr7	3578356	3580852	-	1	2497	127
OsR498G0713584600.01.T02	OsR498G0713584600.01	LOC_Os07g07230	gnl|BL_ORD_ID|526576 sp|Q8LFN2|Y3037_ARATH Probable inactive leucine-rich repeat receptor-like protein kinase At3g03770 OS=Arabidopsis thaliana OX=3702 GN=At3g03770 PE=2 SV=1//4.53238e-20	protein_coding	mRNA	Chr7	3578356	3579526	-	2	1075	33
OsR498G0306201600.01.T01	OsR498G0306201600.01	LOC_Os03g30110	gnl|BL_ORD_ID|310917 sp|P23074|POL_SFV1 Pro-Pol polyprotein OS=Simian foamy virus type 1 OX=338478 GN=pol PE=1 SV=3//1.80123e-20	protein_coding	mRNA	Chr3	17985087	17987163	-	1	2077	679
OsR498G1017988700.01.T01	OsR498G1017988700.01	.	gnl|BL_ORD_ID|28446 sp|Q8TGM5|ART3_YEAST Putative uncharacterized protein ART3 OS=Saccharomyces cerevisiae (strain ATCC 204508 / S288c) OX=559292 GN=ART3 PE=5 SV=1//2.02519e-09	protein_coding	mRNA	Chr10	46732	48049	+	4	646	125
OsR498G1120658700.01.T01	OsR498G1120658700.01	.	-//-	protein_coding	mRNA	Chr11	28970092	28971305	+	1	1214	130
OsR498G0408286300.01.T01	OsR498G0408286300.01	.	-//-	protein_coding	mRNA	Chr4	17225217	17225642	+	1	426	141
OsR498G0815101200.01.T01	OsR498G0815101200.01	LOC_Os08g03270	-//-	protein_coding	mRNA	Chr8	1379637	1382571	-	2	972	238
OsR498G0408084200.01.T01	OsR498G0408084200.01	LOC_Os04g25610	-//-	protein_coding	mRNA	Chr4	14854194	14854910	-	1	717	238
OsR498G0714544200.01.T04	OsR498G0714544200.01	.	gnl|BL_ORD_ID|441452 sp|Q8L7L1|SPHK1_ARATH Sphingosine kinase 1 OS=Arabidopsis thaliana OX=3702 GN=SPHK1 PE=1 SV=1//8.29901e-09	protein_coding	mRNA	Chr7	22591939	22592904	-	1	966	120
OsR498G0714544200.01.T05	OsR498G0714544200.01	.	gnl|BL_ORD_ID|441452 sp|Q8L7L1|SPHK1_ARATH Sphingosine kinase 1 OS=Arabidopsis thaliana OX=3702 GN=SPHK1 PE=1 SV=1//8.29901e-09	protein_coding	mRNA	Chr7	22596671	22598831	-	4	917	166
OsR498G0305526700.01.T01	OsR498G0305526700.01	LOC_Os03g13140	gnl|BL_ORD_ID|167978 sp|O04986|HBL1_ORYSJ Non-symbiotic hemoglobin 1 OS=Oryza sativa subsp. japonica OX=39947 GN=HB1 PE=1 SV=1//6.86676e-116	protein_coding	mRNA	Chr3	7230825	7232113	+	4	963	166
OsR498G0714544200.01.T01	OsR498G0714544200.01	.	gnl|BL_ORD_ID|441452 sp|Q8L7L1|SPHK1_ARATH Sphingosine kinase 1 OS=Arabidopsis thaliana OX=3702 GN=SPHK1 PE=1 SV=1//8.29901e-09	protein_coding	mRNA	Chr7	22588789	22598831	-	13	3156	207
OsR498G0714544200.01.T02	OsR498G0714544200.01	.	gnl|BL_ORD_ID|441452 sp|Q8L7L1|SPHK1_ARATH Sphingosine kinase 1 OS=Arabidopsis thaliana OX=3702 GN=SPHK1 PE=1 SV=1//8.29901e-09	protein_coding	mRNA	Chr7	22590440	22598831	-	11	2830	207
OsR498G0714544200.01.T03	OsR498G0714544200.01	.	gnl|BL_ORD_ID|441452 sp|Q8L7L1|SPHK1_ARATH Sphingosine kinase 1 OS=Arabidopsis thaliana OX=3702 GN=SPHK1 PE=1 SV=1//8.29901e-09	protein_coding	mRNA	Chr7	22590442	22598831	-	13	2218	207
OsR498G0100240600.01.T03	OsR498G0100240600.01	LOC_Os01g07700	-//-	protein_coding	mRNA	Chr1	3688154	3691645	-	8	1967	338
OsR498G0815062200.01.T02	OsR498G0815062200.01	LOC_Os08g02080	gnl|BL_ORD_ID|429292 sp|Q6ZCC4|SDH6_ORYSJ Succinate dehydrogenase subunit 6, mitochondrial OS=Oryza sativa subsp. japonica OX=39947 GN=SDH6 PE=1 SV=1//1.02242e-83	protein_coding	mRNA	Chr8	704438	705240	-	2	703	186
OsR498G0815062200.01.T01	OsR498G0815062200.01	LOC_Os08g02080	gnl|BL_ORD_ID|429292 sp|Q6ZCC4|SDH6_ORYSJ Succinate dehydrogenase subunit 6, mitochondrial OS=Oryza sativa subsp. japonica OX=39947 GN=SDH6 PE=1 SV=1//1.02242e-83	protein_coding	mRNA	Chr8	703585	705198	-	4	949	142
OsR498G0509602700.01.T01	OsR498G0509602700.01	.	-//-	protein_coding	mRNA	Chr5	835970	838811	+	2	738	126
OsR498G0511401700.01.T02	OsR498G0511401700.01	LOC_Os05g50360	gnl|BL_ORD_ID|18492 sp|Q9ZPW2|APC10_ARATH Anaphase-promoting complex subunit 10 OS=Arabidopsis thaliana OX=3702 GN=APC10 PE=1 SV=2//9.63957e-97	protein_coding	mRNA	Chr5	30207328	30208417	+	3	891	127
OsR498G0511401700.01.T03	OsR498G0511401700.01	LOC_Os05g50360	gnl|BL_ORD_ID|18492 sp|Q9ZPW2|APC10_ARATH Anaphase-promoting complex subunit 10 OS=Arabidopsis thaliana OX=3702 GN=APC10 PE=1 SV=2//9.63957e-97	protein_coding	mRNA	Chr5	30207332	30209500	+	5	905	179
OsR498G0409453600.01.T04	OsR498G0409453600.01	LOC_Os04g57140	gnl|BL_ORD_ID|207576 sp|Q7XPJ0|KN14I_ORYSJ Kinesin-like protein KIN-14I OS=Oryza sativa subsp. japonica OX=39947 GN=KIN14I PE=2 SV=1//0	protein_coding	mRNA	Chr4	34317334	34325044	-	18	3771	1070
OsR498G0409453600.01.T05	OsR498G0409453600.01	LOC_Os04g57140	gnl|BL_ORD_ID|207576 sp|Q7XPJ0|KN14I_ORYSJ Kinesin-like protein KIN-14I OS=Oryza sativa subsp. japonica OX=39947 GN=KIN14I PE=2 SV=1//0	protein_coding	mRNA	Chr4	34317800	34324920	-	17	3268	931
OsR498G0409453600.01.T02	OsR498G0409453600.01	LOC_Os04g57140	gnl|BL_ORD_ID|207576 sp|Q7XPJ0|KN14I_ORYSJ Kinesin-like protein KIN-14I OS=Oryza sativa subsp. japonica OX=39947 GN=KIN14I PE=2 SV=1//0	protein_coding	mRNA	Chr4	34316158	34324920	-	21	4114	1169
OsR498G0816508200.01.T02	OsR498G0816508200.01	LOC_Os08g41680	-//-	protein_coding	mRNA	Chr8	27717761	27719182	-	2	649	75
OsR498G0816508200.01.T01	OsR498G0816508200.01	LOC_Os08g41680	-//-	protein_coding	mRNA	Chr8	27717424	27719182	-	3	941	60
OsR498G0409453600.01.T01	OsR498G0409453600.01	LOC_Os04g57140	gnl|BL_ORD_ID|207576 sp|Q7XPJ0|KN14I_ORYSJ Kinesin-like protein KIN-14I OS=Oryza sativa subsp. japonica OX=39947 GN=KIN14I PE=2 SV=1//0	protein_coding	mRNA	Chr4	34314859	34325044	-	23	4797	1274
OsR498G0611873300.01.T01	OsR498G0611873300.01	LOC_Os06g11720	gnl|BL_ORD_ID|491443 sp|Q9LME8|U85A7_ARATH UDP-glycosyltransferase 85A7 OS=Arabidopsis thaliana OX=3702 GN=UGT85A7 PE=2 SV=1//1.81817e-130	protein_coding	mRNA	Chr6	6049728	6051736	+	2	1872	499
OsR498G0713792000.01.T01	OsR498G0713792000.01	LOC_Os07g12130	gnl|BL_ORD_ID|229643 sp|Q0JHU7|MB3R2_ORYSJ Transcription factor MYB3R-2 OS=Oryza sativa subsp. japonica OX=39947 GN=MYB3R-2 PE=2 SV=1//9.56805e-13	protein_coding	mRNA	Chr7	6696778	6697528	-	1	751	117
OsR498G1119312900.01.T01	OsR498G1119312900.01	LOC_Os11g02165	-//-	protein_coding	mRNA	Chr11	588731	590718	+	3	1766	249
OsR498G0408455600.01.T04	OsR498G0408455600.01	LOC_Os04g32490	gnl|BL_ORD_ID|295317 sp|P44439|PCNB_HAEIN Poly(A) polymerase I OS=Haemophilus influenzae (strain ATCC 51907 / DSM 11121 / KW20 / Rd) OX=71421 GN=pcnB PE=3 SV=1//6.71701e-25	protein_coding	mRNA	Chr4	19586898	19589760	-	7	989	275
OsR498G0408455600.01.T03	OsR498G0408455600.01	LOC_Os04g32490	gnl|BL_ORD_ID|295317 sp|P44439|PCNB_HAEIN Poly(A) polymerase I OS=Haemophilus influenzae (strain ATCC 51907 / DSM 11121 / KW20 / Rd) OX=71421 GN=pcnB PE=3 SV=1//6.71701e-25	protein_coding	mRNA	Chr4	19583896	19588227	-	9	2029	250
OsR498G0408455600.01.T02	OsR498G0408455600.01	LOC_Os04g32490	gnl|BL_ORD_ID|295317 sp|P44439|PCNB_HAEIN Poly(A) polymerase I OS=Haemophilus influenzae (strain ATCC 51907 / DSM 11121 / KW20 / Rd) OX=71421 GN=pcnB PE=3 SV=1//6.71701e-25	protein_coding	mRNA	Chr4	19583232	19589760	-	12	2763	264
OsR498G0408455600.01.T01	OsR498G0408455600.01	LOC_Os04g32490	gnl|BL_ORD_ID|295317 sp|P44439|PCNB_HAEIN Poly(A) polymerase I OS=Haemophilus influenzae (strain ATCC 51907 / DSM 11121 / KW20 / Rd) OX=71421 GN=pcnB PE=3 SV=1//6.71701e-25	protein_coding	mRNA	Chr4	19583232	19589760	-	13	2653	542
OsR498G0204160200.01.T05	OsR498G0204160200.01	LOC_Os02g36400	gnl|BL_ORD_ID|493529 sp|O24454|UBP3_ARATH Ubiquitin carboxyl-terminal hydrolase 3 OS=Arabidopsis thaliana OX=3702 GN=UBP3 PE=1 SV=1//0	protein_coding	mRNA	Chr2	23216142	23218177	-	2	678	137
OsR498G0916770100.01.T01	OsR498G0916770100.01	LOC_Os09g05030	-//-	protein_coding	mRNA	Chr9	3026714	3030845	+	1	4132	415
OsR498G0510886600.01.T01	OsR498G0510886600.01	.	-//-	protein_coding	mRNA	Chr5	22305657	22306064	-	1	408	105
OsR498G0102261500.01.T01	OsR498G0102261500.01	LOC_Os01g61420	gnl|BL_ORD_ID|387348 sp|Q09463|RNF5_CAEEL RING finger protein 5 OS=Caenorhabditis elegans OX=6239 GN=rnf-5 PE=1 SV=1//4.96788e-21	protein_coding	mRNA	Chr1	36510270	36514308	+	1	4039	120
OsR498G0100748200.01.T01	OsR498G0100748200.01	LOC_Os01g19670	-//-	protein_coding	mRNA	Chr1	11340579	11341279	-	1	701	185
OsR498G0916742000.01.T03	OsR498G0916742000.01	LOC_Os09g04210	gnl|BL_ORD_ID|9887 sp|Q6PAT0|ADAT3_MOUSE Probable inactive tRNA-specific adenosine deaminase-like protein 3 OS=Mus musculus OX=10090 GN=Adat3 PE=1 SV=1//2.02604e-19	protein_coding	mRNA	Chr9	2400029	2409187	-	11	1755	356
OsR498G0713765800.01.T01	OsR498G0713765800.01	LOC_Os07g11440	gnl|BL_ORD_ID|63525 sp|Q8H4L3|CHS2_ORYSJ Chalcone synthase 2 OS=Oryza sativa subsp. japonica OX=39947 GN=CHS2 PE=3 SV=1//0	protein_coding	mRNA	Chr7	6338681	6340388	-	2	1227	403
OsR498G0202898200.01.T02	OsR498G0202898200.01	LOC_Os02g03760	gnl|BL_ORD_ID|46509 sp|Q9FHE4|BRG1_ARATH BOI-related E3 ubiquitin-protein ligase 1 OS=Arabidopsis thaliana OX=3702 GN=BRG1 PE=1 SV=1//2.31669e-14	protein_coding	mRNA	Chr2	1520438	1524210	-	4	1762	279
OsR498G0202898200.01.T03	OsR498G0202898200.01	LOC_Os02g03760	gnl|BL_ORD_ID|46509 sp|Q9FHE4|BRG1_ARATH BOI-related E3 ubiquitin-protein ligase 1 OS=Arabidopsis thaliana OX=3702 GN=BRG1 PE=1 SV=1//2.31669e-14	protein_coding	mRNA	Chr2	1520884	1524257	-	5	1608	343
OsR498G1221720100.01.T01	OsR498G1221720100.01	LOC_Os12g33220	gnl|BL_ORD_ID|129396 sp|Q3EC97|FBL14_ARATH F-box/LRR-repeat protein 14 OS=Arabidopsis thaliana OX=3702 GN=FBL14 PE=2 SV=1//1.02682e-91	protein_coding	mRNA	Chr12	19339343	19340875	+	1	1533	482
OsR498G0202898200.01.T01	OsR498G0202898200.01	LOC_Os02g03760	gnl|BL_ORD_ID|46509 sp|Q9FHE4|BRG1_ARATH BOI-related E3 ubiquitin-protein ligase 1 OS=Arabidopsis thaliana OX=3702 GN=BRG1 PE=1 SV=1//2.31669e-14	protein_coding	mRNA	Chr2	1520416	1524257	-	4	2170	343
OsR498G0202898200.01.T04	OsR498G0202898200.01	LOC_Os02g03760	gnl|BL_ORD_ID|46509 sp|Q9FHE4|BRG1_ARATH BOI-related E3 ubiquitin-protein ligase 1 OS=Arabidopsis thaliana OX=3702 GN=BRG1 PE=1 SV=1//2.31669e-14	protein_coding	mRNA	Chr2	1523397	1524257	-	1	861	65
OsR498G1120300300.01.T01	OsR498G1120300300.01	LOC_Os11g33430	gnl|BL_ORD_ID|528579 sp|Q9SD53|Y3720_ARATH UPF0481 protein At3g47200 OS=Arabidopsis thaliana OX=3702 GN=At3g47200 PE=2 SV=1//4.2936e-12	protein_coding	mRNA	Chr11	22260366	22260842	+	2	475	144
OsR498G1018192100.01.T01	OsR498G1018192100.01	LOC_Os10g07290	gnl|BL_ORD_ID|110196 sp|Q8L868|E1311_ARATH Glucan endo-1,3-beta-glucosidase 11 OS=Arabidopsis thaliana OX=3702 GN=At1g32860 PE=1 SV=1//1.9331e-38	protein_coding	mRNA	Chr10	4499966	4501389	+	4	693	182
OsR498G0409409800.01.T01	OsR498G0409409800.01	.	-//-	protein_coding	mRNA	Chr4	33705123	33705419	-	1	297	59
OsR498G0510332600.01.T01	OsR498G0510332600.01	LOC_Os05g22350	-//-	protein_coding	mRNA	Chr5	12916709	12917165	-	1	457	129
OsR498G0203037900.01.T01	OsR498G0203037900.01	.	-//-	protein_coding	mRNA	Chr2	3499163	3500122	+	1	960	319
OsR498G1222098700.01.T02	OsR498G1222098700.01	LOC_Os12g41940	gnl|BL_ORD_ID|345587 sp|Q7XII4|REM41_ORYSJ Remorin 4.1 OS=Oryza sativa subsp. japonica OX=39947 GN=REM4.1 PE=1 SV=1//7.73423e-07	protein_coding	mRNA	Chr12	25040878	25044185	+	6	1502	421
OsR498G1222098700.01.T01	OsR498G1222098700.01	LOC_Os12g41940	gnl|BL_ORD_ID|345587 sp|Q7XII4|REM41_ORYSJ Remorin 4.1 OS=Oryza sativa subsp. japonica OX=39947 GN=REM4.1 PE=1 SV=1//7.73423e-07	protein_coding	mRNA	Chr12	25040878	25044270	+	5	1645	423
OsR498G1220880500.01.T01	OsR498G1220880500.01	LOC_Os12g03650	gnl|BL_ORD_ID|207890 sp|P17801|KPRO_MAIZE Putative receptor protein kinase ZmPK1 OS=Zea mays OX=4577 GN=PK1 PE=2 SV=2//0	protein_coding	mRNA	Chr12	1549433	1552109	+	1	2677	816
OsR498G0100278700.01.T02	OsR498G0100278700.01	LOC_Os01g08690	-//-	protein_coding	mRNA	Chr1	4321132	4322165	+	2	622	93
OsR498G0408737000.01.T01	OsR498G0408737000.01	LOC_Os04g39380	-//-	protein_coding	mRNA	Chr4	23504861	23505697	-	2	689	132
OsR498G0611618800.01.T01	OsR498G0611618800.01	LOC_Os06g05340	gnl|BL_ORD_ID|510391 sp|Q6X5Y6|WRI1_ARATH Ethylene-responsive transcription factor WRI1 OS=Arabidopsis thaliana OX=3702 GN=WRI1 PE=2 SV=1//6.11091e-07	protein_coding	mRNA	Chr6	2277969	2280060	-	4	849	282
OsR498G0101823900.01.T01	OsR498G0101823900.01	.	-//-	protein_coding	mRNA	Chr1	29851477	29854589	+	2	2809	933
OsR498G1220819500.01.T01	OsR498G1220819500.01	LOC_Os12g02130	-//-	protein_coding	mRNA	Chr12	721850	728038	+	3	3330	806
OsR498G0511090900.01.T01	OsR498G0511090900.01	LOC_Os05g41290	gnl|BL_ORD_ID|348056 sp|Q7XA40|RGA3_SOLBU Putative disease resistance protein RGA3 OS=Solanum bulbocastanum OX=147425 GN=RGA3 PE=2 SV=2//2.15614e-09	protein_coding	mRNA	Chr5	25536055	25540274	+	2	3787	823
OsR498G0510328400.01.T01	OsR498G0510328400.01	LOC_Os05g22260	gnl|BL_ORD_ID|78496 sp|P63155|CRNL1_RAT Crooked neck-like protein 1 OS=Rattus norvegicus OX=10116 GN=Crnkl1 PE=2 SV=1//0	protein_coding	mRNA	Chr5	12863811	12868818	-	4	2744	723
OsR498G0408811800.01.T01	OsR498G0408811800.01	LOC_Os04g41370	gnl|BL_ORD_ID|348053 sp|Q7XBQ9|RGA2_SOLBU Disease resistance protein RGA2 OS=Solanum bulbocastanum OX=147425 GN=RGA2 PE=1 SV=1//6.89016e-35	protein_coding	mRNA	Chr4	24615878	24617332	-	1	1455	479
OsR498G0509597700.01.T01	OsR498G0509597700.01	.	gnl|BL_ORD_ID|10680 sp|Q0DLA3|ADF7_ORYSJ Actin-depolymerizing factor 7 OS=Oryza sativa subsp. japonica OX=39947 GN=ADF7 PE=3 SV=2//4.13097e-79	protein_coding	mRNA	Chr5	739758	742490	+	3	930	139
OsR498G0815515800.01.T01	OsR498G0815515800.01	.	-//-	protein_coding	mRNA	Chr8	8689363	8690100	-	3	732	205
OsR498G0917705500.01.T01	OsR498G0917705500.01	LOC_Os09g30478	-//-	protein_coding	mRNA	Chr9	20055061	20059389	+	12	1424	318
OsR498G1221722900.01.T01	OsR498G1221722900.01	LOC_Os12g34300	-//-	protein_coding	mRNA	Chr12	19432819	19433207	+	1	389	94
OsR498G0815022800.01.T01	OsR498G0815022800.01	LOC_Os08g01030	gnl|BL_ORD_ID|556851 sp|Q940Q3|ZTP29_ARATH Zinc transporter ZTP29 OS=Arabidopsis thaliana OX=3702 GN=ZTP29 PE=2 SV=1//6.06963e-97	protein_coding	mRNA	Chr8	41537	47755	-	13	1436	282
OsR498G0815022800.01.T03	OsR498G0815022800.01	LOC_Os08g01030	gnl|BL_ORD_ID|556851 sp|Q940Q3|ZTP29_ARATH Zinc transporter ZTP29 OS=Arabidopsis thaliana OX=3702 GN=ZTP29 PE=2 SV=1//6.06963e-97	protein_coding	mRNA	Chr8	42562	47755	-	13	1287	282
OsR498G0815022800.01.T02	OsR498G0815022800.01	LOC_Os08g01030	gnl|BL_ORD_ID|556851 sp|Q940Q3|ZTP29_ARATH Zinc transporter ZTP29 OS=Arabidopsis thaliana OX=3702 GN=ZTP29 PE=2 SV=1//6.06963e-97	protein_coding	mRNA	Chr8	42289	47755	-	12	1825	282
OsR498G0815022800.01.T04	OsR498G0815022800.01	LOC_Os08g01030	gnl|BL_ORD_ID|556851 sp|Q940Q3|ZTP29_ARATH Zinc transporter ZTP29 OS=Arabidopsis thaliana OX=3702 GN=ZTP29 PE=2 SV=1//6.06963e-97	protein_coding	mRNA	Chr8	44710	47755	-	8	1160	215
OsR498G0203901500.01.T01	OsR498G0203901500.01	.	-//-	protein_coding	mRNA	Chr2	19248524	19249353	+	2	740	245
OsR498G1018057400.01.T11	OsR498G1018057400.01	LOC_Os10g02930	gnl|BL_ORD_ID|432360 sp|Q00416|SEN1_YEAST Helicase SEN1 OS=Saccharomyces cerevisiae (strain ATCC 204508 / S288c) OX=559292 GN=SEN1 PE=1 SV=2//2.72507e-75	protein_coding	mRNA	Chr10	1715010	1719959	-	4	2196	512
OsR498G0102240200.01.T01	OsR498G0102240200.01	LOC_Os01g60870	-//-	protein_coding	mRNA	Chr1	36232391	36233459	-	1	1069	207
OsR498G0203491300.01.T01	OsR498G0203491300.01	LOC_Os02g19750	gnl|BL_ORD_ID|396400 sp|Q9M667|RPP13_ARATH Disease resistance protein RPP13 OS=Arabidopsis thaliana OX=3702 GN=RPP13 PE=2 SV=2//4.51803e-51	protein_coding	mRNA	Chr2	11279670	11282209	+	2	1847	606
OsR498G0916758200.01.T01	OsR498G0916758200.01	LOC_Os09g04730	gnl|BL_ORD_ID|478545 sp|H9BFQ2|TPRL3_ERYCB Tropinone reductase-like 3 OS=Erythroxylum coca OX=289672 PE=2 SV=1//4.19074e-10	protein_coding	mRNA	Chr9	2812260	2817876	-	7	1236	253
OsR498G0306671900.01.T04	OsR498G0306671900.01	LOC_Os03g44660	gnl|BL_ORD_ID|2352 sp|Q9D020|5NT3A_MOUSE Cytosolic 5&apos;-nucleotidase 3A OS=Mus musculus OX=10090 GN=Nt5c3a PE=1 SV=4//2.23115e-16	protein_coding	mRNA	Chr3	27821045	27821900	+	3	655	156
OsR498G0203726800.01.T01	OsR498G0203726800.01	LOC_Os02g25940	gnl|BL_ORD_ID|166379 sp|Q9HDN1|H3_MORAP Histone H3 OS=Mortierella alpina OX=64518 GN=H3.1 PE=3 SV=3//1.34311e-43	protein_coding	mRNA	Chr2	15564995	15565644	-	4	285	94
OsR498G0306671900.01.T01	OsR498G0306671900.01	LOC_Os03g44660	gnl|BL_ORD_ID|2352 sp|Q9D020|5NT3A_MOUSE Cytosolic 5&apos;-nucleotidase 3A OS=Mus musculus OX=10090 GN=Nt5c3a PE=1 SV=4//2.23115e-16	protein_coding	mRNA	Chr3	27821045	27824931	+	9	1537	355
OsR498G0305247900.01.T01	OsR498G0305247900.01	LOC_Os03g05910	gnl|BL_ORD_ID|244104 sp|O81816|MO2_ARATH Monooxygenase 2 OS=Arabidopsis thaliana OX=3702 GN=MO2 PE=2 SV=1//8.27653e-107	protein_coding	mRNA	Chr3	3047239	3049801	+	6	1528	416
OsR498G0306671900.01.T02	OsR498G0306671900.01	LOC_Os03g44660	gnl|BL_ORD_ID|2352 sp|Q9D020|5NT3A_MOUSE Cytosolic 5&apos;-nucleotidase 3A OS=Mus musculus OX=10090 GN=Nt5c3a PE=1 SV=4//2.23115e-16	protein_coding	mRNA	Chr3	27821045	27824790	+	8	1850	208
OsR498G0306093000.01.T01	OsR498G0306093000.01	LOC_Os03g27480	gnl|BL_ORD_ID|428413 sp|Q67Y83|SCP51_ARATH Serine carboxypeptidase-like 51 OS=Arabidopsis thaliana OX=3702 GN=SCPL51 PE=2 SV=2//1.91553e-167	protein_coding	mRNA	Chr3	16437405	16441305	-	12	1748	470
OsR498G0306093000.01.T02	OsR498G0306093000.01	LOC_Os03g27480	gnl|BL_ORD_ID|428413 sp|Q67Y83|SCP51_ARATH Serine carboxypeptidase-like 51 OS=Arabidopsis thaliana OX=3702 GN=SCPL51 PE=2 SV=2//1.91553e-167	protein_coding	mRNA	Chr3	16437730	16441305	-	12	1420	469
OsR498G0916758200.01.T02	OsR498G0916758200.01	LOC_Os09g04730	gnl|BL_ORD_ID|478545 sp|H9BFQ2|TPRL3_ERYCB Tropinone reductase-like 3 OS=Erythroxylum coca OX=289672 PE=2 SV=1//4.19074e-10	protein_coding	mRNA	Chr9	2813006	2817868	-	6	1252	253
OsR498G0101717400.01.T01	OsR498G0101717400.01	LOC_Os01g47660	gnl|BL_ORD_ID|361023 sp|Q943F3|RL18A_ORYSJ 60S ribosomal protein L18a OS=Oryza sativa subsp. japonica OX=39947 GN=RPL18A PE=1 SV=1//4.83631e-123	protein_coding	mRNA	Chr1	28282918	28284838	-	4	948	178
OsR498G0612184900.01.T01	OsR498G0612184900.01	LOC_Os06g19210	-//-	protein_coding	mRNA	Chr6	10566871	10568576	+	3	1480	351
OsR498G0612067600.01.T01	OsR498G0612067600.01	.	-//-	protein_coding	mRNA	Chr6	8888202	8895776	-	3	698	130
OsR498G0509992300.01.T06	OsR498G0509992300.01	LOC_Os05g11770	gnl|BL_ORD_ID|495231 sp|Q8L7S0|ULP2B_ARATH Probable ubiquitin-like-specific protease 2B OS=Arabidopsis thaliana OX=3702 GN=ULP2B PE=1 SV=3//4.19309e-122	protein_coding	mRNA	Chr5	6896752	6901356	+	5	1635	208
OsR498G0509992300.01.T07	OsR498G0509992300.01	LOC_Os05g11770	gnl|BL_ORD_ID|495231 sp|Q8L7S0|ULP2B_ARATH Probable ubiquitin-like-specific protease 2B OS=Arabidopsis thaliana OX=3702 GN=ULP2B PE=1 SV=3//4.19309e-122	protein_coding	mRNA	Chr5	6896752	6899537	+	4	682	154
OsR498G0509992300.01.T04	OsR498G0509992300.01	LOC_Os05g11770	gnl|BL_ORD_ID|495231 sp|Q8L7S0|ULP2B_ARATH Probable ubiquitin-like-specific protease 2B OS=Arabidopsis thaliana OX=3702 GN=ULP2B PE=1 SV=3//4.19309e-122	protein_coding	mRNA	Chr5	6896603	6900745	+	7	1005	238
OsR498G0509992300.01.T05	OsR498G0509992300.01	LOC_Os05g11770	gnl|BL_ORD_ID|495231 sp|Q8L7S0|ULP2B_ARATH Probable ubiquitin-like-specific protease 2B OS=Arabidopsis thaliana OX=3702 GN=ULP2B PE=1 SV=3//4.19309e-122	protein_coding	mRNA	Chr5	6896752	6906542	+	14	2207	490
OsR498G0509992300.01.T02	OsR498G0509992300.01	LOC_Os05g11770	gnl|BL_ORD_ID|495231 sp|Q8L7S0|ULP2B_ARATH Probable ubiquitin-like-specific protease 2B OS=Arabidopsis thaliana OX=3702 GN=ULP2B PE=1 SV=3//4.19309e-122	protein_coding	mRNA	Chr5	6896603	6910855	+	18	3288	991
OsR498G0509992300.01.T03	OsR498G0509992300.01	LOC_Os05g11770	gnl|BL_ORD_ID|495231 sp|Q8L7S0|ULP2B_ARATH Probable ubiquitin-like-specific protease 2B OS=Arabidopsis thaliana OX=3702 GN=ULP2B PE=1 SV=3//4.19309e-122	protein_coding	mRNA	Chr5	6896603	6910588	+	17	3380	991
OsR498G0509992300.01.T01	OsR498G0509992300.01	LOC_Os05g11770	gnl|BL_ORD_ID|495231 sp|Q8L7S0|ULP2B_ARATH Probable ubiquitin-like-specific protease 2B OS=Arabidopsis thaliana OX=3702 GN=ULP2B PE=1 SV=3//4.19309e-122	protein_coding	mRNA	Chr5	6896603	6910855	+	17	3365	856
OsR498G0102039800.01.T01	OsR498G0102039800.01	LOC_Os01g55530	-//-	protein_coding	mRNA	Chr1	33119505	33123881	-	2	3673	1002
OsR498G1019085800.01.T01	OsR498G1019085800.01	LOC_Os10g38800	gnl|BL_ORD_ID|515322 sp|C0LGE4|Y1124_ARATH Probable LRR receptor-like serine/threonine-protein kinase At1g12460 OS=Arabidopsis thaliana OX=3702 GN=At1g12460 PE=2 SV=1//0	protein_coding	mRNA	Chr10	22819307	22821991	-	1	2685	802
OsR498G1019085800.01.T02	OsR498G1019085800.01	LOC_Os10g38800	gnl|BL_ORD_ID|515322 sp|C0LGE4|Y1124_ARATH Probable LRR receptor-like serine/threonine-protein kinase At1g12460 OS=Arabidopsis thaliana OX=3702 GN=At1g12460 PE=2 SV=1//0	protein_coding	mRNA	Chr10	22819577	22821392	-	3	1668	458
OsR498G0307018200.01.T01	OsR498G0307018200.01	LOC_Os03g52950	-//-	protein_coding	mRNA	Chr3	33436996	33437437	-	1	442	146
OsR498G0511321900.01.T04	OsR498G0511321900.01	LOC_Os05g48310	gnl|BL_ORD_ID|337391 sp|Q9FZH0|R35A2_ARATH 60S ribosomal protein L35a-2 OS=Arabidopsis thaliana OX=3702 GN=RPL35AB PE=3 SV=1//5.25935e-60	protein_coding	mRNA	Chr5	29000355	29001263	+	3	697	111
OsR498G0511321900.01.T01	OsR498G0511321900.01	LOC_Os05g48310	gnl|BL_ORD_ID|337391 sp|Q9FZH0|R35A2_ARATH 60S ribosomal protein L35a-2 OS=Arabidopsis thaliana OX=3702 GN=RPL35AB PE=3 SV=1//5.25935e-60	protein_coding	mRNA	Chr5	29000301	29002519	+	4	966	111
OsR498G0511321900.01.T03	OsR498G0511321900.01	LOC_Os05g48310	gnl|BL_ORD_ID|337391 sp|Q9FZH0|R35A2_ARATH 60S ribosomal protein L35a-2 OS=Arabidopsis thaliana OX=3702 GN=RPL35AB PE=3 SV=1//5.25935e-60	protein_coding	mRNA	Chr5	29000355	29002333	+	3	838	110
OsR498G0511321900.01.T02	OsR498G0511321900.01	LOC_Os05g48310	gnl|BL_ORD_ID|337391 sp|Q9FZH0|R35A2_ARATH 60S ribosomal protein L35a-2 OS=Arabidopsis thaliana OX=3702 GN=RPL35AB PE=3 SV=1//5.25935e-60	protein_coding	mRNA	Chr5	29000327	29002246	+	5	783	111
OsR498G0511101500.01.T01	OsR498G0511101500.01	LOC_Os05g41610	gnl|BL_ORD_ID|110246 sp|Q02439|E13F_HORVU Putative glucan endo-1,3-beta-glucosidase GVI (Fragment) OS=Hordeum vulgare OX=4513 PE=3 SV=1//1.5377e-164	protein_coding	mRNA	Chr5	25688028	25691758	+	2	1548	350
OsR498G1120746600.01.T01	OsR498G1120746600.01	.	gnl|BL_ORD_ID|527851 sp|C0LGP4|Y3475_ARATH Probable LRR receptor-like serine/threonine-protein kinase At3g47570 OS=Arabidopsis thaliana OX=3702 GN=At3g47570 PE=2 SV=1//9.36348e-12	protein_coding	mRNA	Chr11	30878892	30881363	-	2	2368	733
OsR498G1119645400.01.T01	OsR498G1119645400.01	LOC_Os11g11920	gnl|BL_ORD_ID|392463 sp|Q39214|RPM1_ARATH Disease resistance protein RPM1 OS=Arabidopsis thaliana OX=3702 GN=RPM1 PE=1 SV=1//7.21454e-41	protein_coding	mRNA	Chr11	6623416	6638841	-	6	5502	1686
OsR498G1018914100.01.T05	OsR498G1018914100.01	LOC_Os10g33930	gnl|BL_ORD_ID|111898 sp|Q8VZF6|EDR2L_ARATH Protein ENHANCED DISEASE RESISTANCE 2-like OS=Arabidopsis thaliana OX=3702 GN=EDR2L PE=2 SV=1//1.95179e-117	protein_coding	mRNA	Chr10	20074314	20077417	+	6	958	199
OsR498G0715007800.01.T01	OsR498G0715007800.01	.	-//-	protein_coding	mRNA	Chr7	29971768	29974022	-	1	2255	102
OsR498G1221322100.01.T01	OsR498G1221322100.01	LOC_Os12g18650	gnl|BL_ORD_ID|500113 sp|Q9FN03|UVR8_ARATH Ultraviolet-B receptor UVR8 OS=Arabidopsis thaliana OX=3702 GN=UVR8 PE=1 SV=1//2.5509e-10	protein_coding	mRNA	Chr12	9869998	9873583	+	5	2492	439
OsR498G1221322100.01.T03	OsR498G1221322100.01	LOC_Os12g18650	gnl|BL_ORD_ID|500113 sp|Q9FN03|UVR8_ARATH Ultraviolet-B receptor UVR8 OS=Arabidopsis thaliana OX=3702 GN=UVR8 PE=1 SV=1//2.5509e-10	protein_coding	mRNA	Chr12	9869998	9871351	+	3	1192	195
OsR498G1221322100.01.T02	OsR498G1221322100.01	LOC_Os12g18650	gnl|BL_ORD_ID|500113 sp|Q9FN03|UVR8_ARATH Ultraviolet-B receptor UVR8 OS=Arabidopsis thaliana OX=3702 GN=UVR8 PE=1 SV=1//2.5509e-10	protein_coding	mRNA	Chr12	9869998	9873048	+	5	2134	373
OsR498G0511445300.01.T06	OsR498G0511445300.01	LOC_Os05g51490	gnl|BL_ORD_ID|312098 sp|Q5F471|PP6R3_CHICK Serine/threonine-protein phosphatase 6 regulatory subunit 3 OS=Gallus gallus OX=9031 GN=PPP6R3 PE=2 SV=1//1.973e-40	protein_coding	mRNA	Chr5	30906902	30912405	+	14	2375	392
OsR498G0511445300.01.T07	OsR498G0511445300.01	LOC_Os05g51490	gnl|BL_ORD_ID|312098 sp|Q5F471|PP6R3_CHICK Serine/threonine-protein phosphatase 6 regulatory subunit 3 OS=Gallus gallus OX=9031 GN=PPP6R3 PE=2 SV=1//1.973e-40	protein_coding	mRNA	Chr5	30907017	30914258	+	19	3188	770
OsR498G0917497500.01.T05	OsR498G0917497500.01	LOC_Os09g25950	gnl|BL_ORD_ID|482107 sp|Q9BU70|TRMO_HUMAN tRNA (adenine(37)-N6)-methyltransferase OS=Homo sapiens OX=9606 GN=TRMO PE=2 SV=2//4.25178e-37	protein_coding	mRNA	Chr9	16928154	16931054	+	9	1326	391
OsR498G0917497500.01.T04	OsR498G0917497500.01	LOC_Os09g25950	gnl|BL_ORD_ID|482107 sp|Q9BU70|TRMO_HUMAN tRNA (adenine(37)-N6)-methyltransferase OS=Homo sapiens OX=9606 GN=TRMO PE=2 SV=2//4.25178e-37	protein_coding	mRNA	Chr9	16928154	16931437	+	11	1491	495
OsR498G0101540500.01.T01	OsR498G0101540500.01	LOC_Os01g42860	gnl|BL_ORD_ID|186541 sp|P01053|ICI2_HORVU Subtilisin-chymotrypsin inhibitor-2A OS=Hordeum vulgare OX=4513 PE=1 SV=2//1.52624e-12	protein_coding	mRNA	Chr1	25466722	25467541	+	2	723	72
OsR498G0917497500.01.T02	OsR498G0917497500.01	LOC_Os09g25950	gnl|BL_ORD_ID|482107 sp|Q9BU70|TRMO_HUMAN tRNA (adenine(37)-N6)-methyltransferase OS=Homo sapiens OX=9606 GN=TRMO PE=2 SV=2//4.25178e-37	protein_coding	mRNA	Chr9	16928154	16931880	+	11	1746	405
OsR498G0917497500.01.T01	OsR498G0917497500.01	LOC_Os09g25950	gnl|BL_ORD_ID|482107 sp|Q9BU70|TRMO_HUMAN tRNA (adenine(37)-N6)-methyltransferase OS=Homo sapiens OX=9606 GN=TRMO PE=2 SV=2//4.25178e-37	protein_coding	mRNA	Chr9	16928154	16932088	+	12	1705	405
OsR498G0511445300.01.T01	OsR498G0511445300.01	LOC_Os05g51490	gnl|BL_ORD_ID|312098 sp|Q5F471|PP6R3_CHICK Serine/threonine-protein phosphatase 6 regulatory subunit 3 OS=Gallus gallus OX=9031 GN=PPP6R3 PE=2 SV=1//1.973e-40	protein_coding	mRNA	Chr5	30906902	30914260	+	18	3670	667
OsR498G0409009900.01.T05	OsR498G0409009900.01	LOC_Os04g45960	gnl|BL_ORD_ID|427432 sp|O64481|SBT25_ARATH Subtilisin-like protease SBT2.5 OS=Arabidopsis thaliana OX=3702 GN=SBT2.5 PE=2 SV=1//0	protein_coding	mRNA	Chr4	27367861	27371569	+	8	2893	836
OsR498G0101323200.01.T02	OsR498G0101323200.01	LOC_Os01g37630	gnl|BL_ORD_ID|426054 sp|Q6RYA0|SABP2_TOBAC Salicylic acid-binding protein 2 OS=Nicotiana tabacum OX=4097 GN=SABP2 PE=1 SV=1//5.11204e-44	protein_coding	mRNA	Chr1	21853529	21854890	-	3	1192	260
OsR498G0101323200.01.T01	OsR498G0101323200.01	LOC_Os01g37630	gnl|BL_ORD_ID|426054 sp|Q6RYA0|SABP2_TOBAC Salicylic acid-binding protein 2 OS=Nicotiana tabacum OX=4097 GN=SABP2 PE=1 SV=1//5.11204e-44	protein_coding	mRNA	Chr1	21853529	21854890	-	3	1197	201
OsR498G1018782800.01.T02	OsR498G1018782800.01	LOC_Os10g30090	gnl|BL_ORD_ID|49159 sp|Q9ASS7|CAAT2_ARATH Cationic amino acid transporter 2, vacuolar OS=Arabidopsis thaliana OX=3702 GN=CAT2 PE=1 SV=1//1.49889e-40	protein_coding	mRNA	Chr10	17438460	17444861	-	14	2214	622
OsR498G1018782800.01.T03	OsR498G1018782800.01	LOC_Os10g30090	gnl|BL_ORD_ID|49159 sp|Q9ASS7|CAAT2_ARATH Cationic amino acid transporter 2, vacuolar OS=Arabidopsis thaliana OX=3702 GN=CAT2 PE=1 SV=1//1.49889e-40	protein_coding	mRNA	Chr10	17439720	17444844	-	8	2271	344
OsR498G1018782800.01.T01	OsR498G1018782800.01	LOC_Os10g30090	gnl|BL_ORD_ID|49159 sp|Q9ASS7|CAAT2_ARATH Cationic amino acid transporter 2, vacuolar OS=Arabidopsis thaliana OX=3702 GN=CAT2 PE=1 SV=1//1.49889e-40	protein_coding	mRNA	Chr10	17438372	17444844	-	12	2645	344
OsR498G1018782800.01.T06	OsR498G1018782800.01	LOC_Os10g30090	gnl|BL_ORD_ID|49159 sp|Q9ASS7|CAAT2_ARATH Cationic amino acid transporter 2, vacuolar OS=Arabidopsis thaliana OX=3702 GN=CAT2 PE=1 SV=1//1.49889e-40	protein_coding	mRNA	Chr10	17442244	17444844	-	6	1406	294
OsR498G0409250700.01.T01	OsR498G0409250700.01	LOC_Os04g51910	gnl|BL_ORD_ID|322400 sp|O48844|PSD1A_ARATH 26S proteasome non-ATPase regulatory subunit 1 homolog A OS=Arabidopsis thaliana OX=3702 GN=RPN2A PE=1 SV=1//8.54368e-30	protein_coding	mRNA	Chr4	31130909	31131385	+	1	477	102
OsR498G1018782800.01.T04	OsR498G1018782800.01	LOC_Os10g30090	gnl|BL_ORD_ID|49159 sp|Q9ASS7|CAAT2_ARATH Cationic amino acid transporter 2, vacuolar OS=Arabidopsis thaliana OX=3702 GN=CAT2 PE=1 SV=1//1.49889e-40	protein_coding	mRNA	Chr10	17441099	17444844	-	7	2091	344
OsR498G1018782800.01.T05	OsR498G1018782800.01	LOC_Os10g30090	gnl|BL_ORD_ID|49159 sp|Q9ASS7|CAAT2_ARATH Cationic amino acid transporter 2, vacuolar OS=Arabidopsis thaliana OX=3702 GN=CAT2 PE=1 SV=1//1.49889e-40	protein_coding	mRNA	Chr10	17441345	17444844	-	8	1758	344
OsR498G0203374900.01.T01	OsR498G0203374900.01	.	-//-	protein_coding	mRNA	Chr2	9289181	9290247	+	3	901	141
OsR498G0510764300.01.T01	OsR498G0510764300.01	.	-//-	protein_coding	mRNA	Chr5	20087352	20087738	+	1	387	119
OsR498G1221109000.01.T01	OsR498G1221109000.01	LOC_Os12g10710	-//-	protein_coding	mRNA	Chr12	5362499	5364083	-	1	1585	432
OsR498G0306247800.01.T02	OsR498G0306247800.01	LOC_Os03g31320	-//-	protein_coding	mRNA	Chr3	18661199	18664506	-	2	1574	267
OsR498G0612219700.01.T02	OsR498G0612219700.01	LOC_Os06g20090	gnl|BL_ORD_ID|276584 sp|F4HXV6|NU155_ARATH Nuclear pore complex protein NUP155 OS=Arabidopsis thaliana OX=3702 GN=NUP155 PE=1 SV=1//0	protein_coding	mRNA	Chr6	11169561	11171613	+	3	714	158
OsR498G0612219700.01.T01	OsR498G0612219700.01	LOC_Os06g20090	gnl|BL_ORD_ID|276584 sp|F4HXV6|NU155_ARATH Nuclear pore complex protein NUP155 OS=Arabidopsis thaliana OX=3702 GN=NUP155 PE=1 SV=1//0	protein_coding	mRNA	Chr6	11169561	11179284	+	13	5022	1475
OsR498G1019081700.01.T01	OsR498G1019081700.01	LOC_Os10g38640	gnl|BL_ORD_ID|163298 sp|Q06398|GSTU6_ORYSJ Probable glutathione S-transferase GSTU6 OS=Oryza sativa subsp. japonica OX=39947 GN=GSTU6 PE=2 SV=2//3.04838e-74	protein_coding	mRNA	Chr10	22753495	22754376	+	2	765	237
OsR498G1120074800.01.T02	OsR498G1120074800.01	LOC_Os11g26780	gnl|BL_ORD_ID|98428 sp|A2ZDX8|DH16B_ORYSI Dehydrin Rab16B OS=Oryza sativa subsp. indica OX=39946 GN=RAB16B PE=2 SV=2//1.1392e-42	protein_coding	mRNA	Chr11	17362399	17363121	-	2	280	48
OsR498G1120074800.01.T03	OsR498G1120074800.01	LOC_Os11g26780	gnl|BL_ORD_ID|98428 sp|A2ZDX8|DH16B_ORYSI Dehydrin Rab16B OS=Oryza sativa subsp. indica OX=39946 GN=RAB16B PE=2 SV=2//1.1392e-42	protein_coding	mRNA	Chr11	17362719	17363121	-	2	343	69
OsR498G0509683700.01.T01	OsR498G0509683700.01	LOC_Os05g04440	gnl|BL_ORD_ID|299335 sp|Q9FEQ8|PER2_MAIZE Peroxidase 2 OS=Zea mays OX=4577 GN=PER2 PE=2 SV=1//2.61267e-78	protein_coding	mRNA	Chr5	2115028	2116433	+	2	1262	345
OsR498G1120074800.01.T01	OsR498G1120074800.01	LOC_Os11g26780	gnl|BL_ORD_ID|98428 sp|A2ZDX8|DH16B_ORYSI Dehydrin Rab16B OS=Oryza sativa subsp. indica OX=39946 GN=RAB16B PE=2 SV=2//1.1392e-42	protein_coding	mRNA	Chr11	17361991	17363129	-	2	1044	164
OsR498G1120082600.01.T01	OsR498G1120082600.01	LOC_Os11g26900	-//-	protein_coding	mRNA	Chr11	17498952	17501304	-	2	1195	190
OsR498G0409221600.01.T03	OsR498G0409221600.01	LOC_Os04g51180	gnl|BL_ORD_ID|73320 sp|A2XX57|COLD1_ORYSI GPCR-type G protein COLD1 OS=Oryza sativa subsp. indica OX=39946 GN=COLD1 PE=3 SV=1//2.93543e-48	protein_coding	mRNA	Chr4	30694618	30699346	-	13	2041	468
OsR498G0409221600.01.T02	OsR498G0409221600.01	LOC_Os04g51180	gnl|BL_ORD_ID|73320 sp|A2XX57|COLD1_ORYSI GPCR-type G protein COLD1 OS=Oryza sativa subsp. indica OX=39946 GN=COLD1 PE=3 SV=1//2.93543e-48	protein_coding	mRNA	Chr4	30694594	30699195	-	13	1991	259
OsR498G0409221600.01.T01	OsR498G0409221600.01	LOC_Os04g51180	gnl|BL_ORD_ID|73320 sp|A2XX57|COLD1_ORYSI GPCR-type G protein COLD1 OS=Oryza sativa subsp. indica OX=39946 GN=COLD1 PE=3 SV=1//2.93543e-48	protein_coding	mRNA	Chr4	30694565	30699346	-	10	2654	347
OsR498G0510664200.01.T04	OsR498G0510664200.01	LOC_Os05g30010	gnl|BL_ORD_ID|217250 sp|C6L7U1|LIN1_LOTJA Putative E3 ubiquitin-protein ligase LIN-1 OS=Lotus japonicus OX=34305 GN=CERBERUS PE=2 SV=2//1.44954e-78	protein_coding	mRNA	Chr5	18293351	18299353	-	12	4474	781
OsR498G0409221600.01.T07	OsR498G0409221600.01	LOC_Os04g51180	gnl|BL_ORD_ID|73320 sp|A2XX57|COLD1_ORYSI GPCR-type G protein COLD1 OS=Oryza sativa subsp. indica OX=39946 GN=COLD1 PE=3 SV=1//2.93543e-48	protein_coding	mRNA	Chr4	30697908	30699195	-	3	1025	185
OsR498G0409221600.01.T06	OsR498G0409221600.01	LOC_Os04g51180	gnl|BL_ORD_ID|73320 sp|A2XX57|COLD1_ORYSI GPCR-type G protein COLD1 OS=Oryza sativa subsp. indica OX=39946 GN=COLD1 PE=3 SV=1//2.93543e-48	protein_coding	mRNA	Chr4	30697530	30699195	-	5	917	273
OsR498G0409221600.01.T05	OsR498G0409221600.01	LOC_Os04g51180	gnl|BL_ORD_ID|73320 sp|A2XX57|COLD1_ORYSI GPCR-type G protein COLD1 OS=Oryza sativa subsp. indica OX=39946 GN=COLD1 PE=3 SV=1//2.93543e-48	protein_coding	mRNA	Chr4	30695732	30699195	-	11	1184	259
OsR498G0409221600.01.T04	OsR498G0409221600.01	LOC_Os04g51180	gnl|BL_ORD_ID|73320 sp|A2XX57|COLD1_ORYSI GPCR-type G protein COLD1 OS=Oryza sativa subsp. indica OX=39946 GN=COLD1 PE=3 SV=1//2.93543e-48	protein_coding	mRNA	Chr4	30695260	30699195	-	8	2216	259
OsR498G0510664200.01.T03	OsR498G0510664200.01	LOC_Os05g30010	gnl|BL_ORD_ID|217250 sp|C6L7U1|LIN1_LOTJA Putative E3 ubiquitin-protein ligase LIN-1 OS=Lotus japonicus OX=34305 GN=CERBERUS PE=2 SV=2//1.44954e-78	protein_coding	mRNA	Chr5	18292874	18299353	-	14	4776	944
OsR498G0100671100.01.T04	OsR498G0100671100.01	LOC_Os01g17260	gnl|BL_ORD_ID|468693 sp|Q0JNL3|TGA23_ORYSJ Transcription factor TGA2.3 OS=Oryza sativa subsp. japonica OX=39947 GN=TGA2.3 PE=1 SV=1//0	protein_coding	mRNA	Chr1	10076937	10083513	+	10	1751	329
OsR498G0306647100.01.T02	OsR498G0306647100.01	LOC_Os03g44010	gnl|BL_ORD_ID|230900 sp|Q9FMP0|MD19A_ARATH Mediator of RNA polymerase II transcription subunit 19a OS=Arabidopsis thaliana OX=3702 GN=MED19A PE=1 SV=1//1.77192e-38	protein_coding	mRNA	Chr3	27443180	27447942	+	7	1524	220
OsR498G0306647100.01.T03	OsR498G0306647100.01	LOC_Os03g44010	gnl|BL_ORD_ID|230900 sp|Q9FMP0|MD19A_ARATH Mediator of RNA polymerase II transcription subunit 19a OS=Arabidopsis thaliana OX=3702 GN=MED19A PE=1 SV=1//1.77192e-38	protein_coding	mRNA	Chr3	27443180	27445962	+	6	1364	220
OsR498G0306647100.01.T01	OsR498G0306647100.01	LOC_Os03g44010	gnl|BL_ORD_ID|230900 sp|Q9FMP0|MD19A_ARATH Mediator of RNA polymerase II transcription subunit 19a OS=Arabidopsis thaliana OX=3702 GN=MED19A PE=1 SV=1//1.77192e-38	protein_coding	mRNA	Chr3	27442946	27447931	+	7	1549	220
OsR498G0306647100.01.T04	OsR498G0306647100.01	LOC_Os03g44010	gnl|BL_ORD_ID|230900 sp|Q9FMP0|MD19A_ARATH Mediator of RNA polymerase II transcription subunit 19a OS=Arabidopsis thaliana OX=3702 GN=MED19A PE=1 SV=1//1.77192e-38	protein_coding	mRNA	Chr3	27443180	27445595	+	4	1180	261
OsR498G0100128700.01.T01	OsR498G0100128700.01	LOC_Os01g04520	gnl|BL_ORD_ID|223378 sp|Q3ECH2|LRL28_ARATH LEAF RUST 10 DISEASE-RESISTANCE LOCUS RECEPTOR-LIKE PROTEIN KINASE-like 2.8 OS=Arabidopsis thaliana OX=3702 GN=LRK10L-2.8 PE=2 SV=2//2.70928e-115	protein_coding	mRNA	Chr1	1953678	1956913	+	3	1601	472
OsR498G0917482400.01.T03	OsR498G0917482400.01	LOC_Os09g25580	gnl|BL_ORD_ID|236987 sp|Q69QJ7|MGDG1_ORYSJ Probable monogalactosyldiacylglycerol synthase 1, chloroplastic OS=Oryza sativa subsp. japonica OX=39947 GN=MGD1 PE=2 SV=1//0	protein_coding	mRNA	Chr9	16668213	16673534	-	5	1776	414
OsR498G0203645800.01.T03	OsR498G0203645800.01	LOC_Os02g24134	gnl|BL_ORD_ID|507932 sp|O49048|VPS45_ARATH Vacuolar protein sorting-associated protein 45 homolog OS=Arabidopsis thaliana OX=3702 GN=VPS45 PE=1 SV=2//1.23249e-18	protein_coding	mRNA	Chr2	13979352	13989194	-	13	2316	567
OsR498G0203645800.01.T02	OsR498G0203645800.01	LOC_Os02g24134	gnl|BL_ORD_ID|507932 sp|O49048|VPS45_ARATH Vacuolar protein sorting-associated protein 45 homolog OS=Arabidopsis thaliana OX=3702 GN=VPS45 PE=1 SV=2//1.23249e-18	protein_coding	mRNA	Chr2	13979352	13989194	-	13	2381	509
OsR498G0203645800.01.T01	OsR498G0203645800.01	LOC_Os02g24134	gnl|BL_ORD_ID|507932 sp|O49048|VPS45_ARATH Vacuolar protein sorting-associated protein 45 homolog OS=Arabidopsis thaliana OX=3702 GN=VPS45 PE=1 SV=2//1.23249e-18	protein_coding	mRNA	Chr2	13979319	13989158	-	11	2612	280
OsR498G0203645800.01.T07	OsR498G0203645800.01	LOC_Os02g24134	gnl|BL_ORD_ID|507932 sp|O49048|VPS45_ARATH Vacuolar protein sorting-associated protein 45 homolog OS=Arabidopsis thaliana OX=3702 GN=VPS45 PE=1 SV=2//1.23249e-18	protein_coding	mRNA	Chr2	13985265	13989122	-	7	1403	364
OsR498G0203645800.01.T06	OsR498G0203645800.01	LOC_Os02g24134	gnl|BL_ORD_ID|507932 sp|O49048|VPS45_ARATH Vacuolar protein sorting-associated protein 45 homolog OS=Arabidopsis thaliana OX=3702 GN=VPS45 PE=1 SV=2//1.23249e-18	protein_coding	mRNA	Chr2	13981458	13989158	-	7	2250	280
OsR498G0203645800.01.T05	OsR498G0203645800.01	LOC_Os02g24134	gnl|BL_ORD_ID|507932 sp|O49048|VPS45_ARATH Vacuolar protein sorting-associated protein 45 homolog OS=Arabidopsis thaliana OX=3702 GN=VPS45 PE=1 SV=2//1.23249e-18	protein_coding	mRNA	Chr2	13981100	13989158	-	8	1872	280
OsR498G0203645800.01.T04	OsR498G0203645800.01	LOC_Os02g24134	gnl|BL_ORD_ID|507932 sp|O49048|VPS45_ARATH Vacuolar protein sorting-associated protein 45 homolog OS=Arabidopsis thaliana OX=3702 GN=VPS45 PE=1 SV=2//1.23249e-18	protein_coding	mRNA	Chr2	13979394	13989194	-	12	2361	283
OsR498G0713390000.01.T01	OsR498G0713390000.01	LOC_Os07g02060	gnl|BL_ORD_ID|510450 sp|Q9C983|WRK57_ARATH Probable WRKY transcription factor 57 OS=Arabidopsis thaliana OX=3702 GN=WRKY57 PE=2 SV=1//2.25926e-48	protein_coding	mRNA	Chr7	720249	724011	-	3	1262	290
OsR498G1018858200.01.T01	OsR498G1018858200.01	LOC_Os10g32600	gnl|BL_ORD_ID|116204 sp|Q7Y0W3|EHD1_ORYSI Two-component response regulator EHD1 OS=Oryza sativa subsp. indica OX=39946 GN=EHD1 PE=2 SV=1//0	protein_coding	mRNA	Chr10	18993502	18998790	-	5	1026	341
OsR498G1019069000.01.T02	OsR498G1019069000.01	LOC_Os10g38030	gnl|BL_ORD_ID|301396 sp|A2A559|PGAP3_MOUSE Post-GPI attachment to proteins factor 3 OS=Mus musculus OX=10090 GN=Pgap3 PE=2 SV=1//5.04973e-32	protein_coding	mRNA	Chr10	22518434	22520439	-	4	1196	255
OsR498G1019069000.01.T01	OsR498G1019069000.01	LOC_Os10g38030	gnl|BL_ORD_ID|301396 sp|A2A559|PGAP3_MOUSE Post-GPI attachment to proteins factor 3 OS=Mus musculus OX=10090 GN=Pgap3 PE=2 SV=1//5.04973e-32	protein_coding	mRNA	Chr10	22517611	22520625	-	5	1782	347
OsR498G0305534300.01.T01	OsR498G0305534300.01	LOC_Os03g13390	gnl|BL_ORD_ID|100512 sp|Q10PE7|DMAS1_ORYSJ Deoxymugineic acid synthase 1 OS=Oryza sativa subsp. japonica OX=39947 GN=DMAS1 PE=1 SV=1//0	protein_coding	mRNA	Chr3	7353032	7355810	+	4	1491	318
OsR498G1119529200.01.T01	OsR498G1119529200.01	LOC_Os11g08020	gnl|BL_ORD_ID|531889 sp|Q6AWW5|Y5262_ARATH Ankyrin repeat-containing protein At5g02620 OS=Arabidopsis thaliana OX=3702 GN=At5g02620 PE=1 SV=1//5.79781e-21	protein_coding	mRNA	Chr11	4249275	4250200	-	2	831	219
OsR498G0509787700.01.T01	OsR498G0509787700.01	LOC_Os05g06750	gnl|BL_ORD_ID|100028 sp|Q9M5K3|DLDH1_ARATH Dihydrolipoyl dehydrogenase 1, mitochondrial OS=Arabidopsis thaliana OX=3702 GN=LPD1 PE=1 SV=2//0	protein_coding	mRNA	Chr5	3613487	3617174	+	2	2022	504
OsR498G1018707600.01.T03	OsR498G1018707600.01	LOC_Os10g27180	-//-	protein_coding	mRNA	Chr10	16250601	16253907	-	8	1960	260
OsR498G1018707600.01.T02	OsR498G1018707600.01	LOC_Os10g27180	-//-	protein_coding	mRNA	Chr10	16250092	16253907	-	14	1596	265
OsR498G1018975500.01.T01	OsR498G1018975500.01	LOC_Os10g35220	gnl|BL_ORD_ID|530934 sp|P58223|Y4837_ARATH KH domain-containing protein At4g18375 OS=Arabidopsis thaliana OX=3702 GN=At4g18375 PE=2 SV=1//3.43716e-17	protein_coding	mRNA	Chr10	20991660	20995551	+	7	2656	762
OsR498G0510717000.01.T01	OsR498G0510717000.01	LOC_Os05g31290	gnl|BL_ORD_ID|7310 sp|O80800|ACPM2_ARATH Acyl carrier protein 2, mitochondrial OS=Arabidopsis thaliana OX=3702 GN=MTACP2 PE=1 SV=1//2.46133e-42	protein_coding	mRNA	Chr5	19311523	19314086	-	2	841	129
OsR498G0815745200.01.T01	OsR498G0815745200.01	LOC_Os08g22210	-//-	protein_coding	mRNA	Chr8	13657072	13659382	-	5	2003	342
OsR498G0203861600.01.T01	OsR498G0203861600.01	LOC_Os02g29410	-//-	protein_coding	mRNA	Chr2	18105148	18106166	-	2	939	145
OsR498G0714351200.01.T01	OsR498G0714351200.01	LOC_Os07g31310	gnl|BL_ORD_ID|311888 sp|B3H672|PP317_ARATH Pentatricopeptide repeat-containing protein At4g17616 OS=Arabidopsis thaliana OX=3702 GN=At4g17616 PE=2 SV=1//2.72613e-123	protein_coding	mRNA	Chr7	19168966	19172523	-	4	2386	644
OsR498G0714351200.01.T02	OsR498G0714351200.01	LOC_Os07g31310	gnl|BL_ORD_ID|311888 sp|B3H672|PP317_ARATH Pentatricopeptide repeat-containing protein At4g17616 OS=Arabidopsis thaliana OX=3702 GN=At4g17616 PE=2 SV=1//2.72613e-123	protein_coding	mRNA	Chr7	19169013	19173978	-	3	3832	756
OsR498G0714351200.01.T03	OsR498G0714351200.01	LOC_Os07g31310	gnl|BL_ORD_ID|311888 sp|B3H672|PP317_ARATH Pentatricopeptide repeat-containing protein At4g17616 OS=Arabidopsis thaliana OX=3702 GN=At4g17616 PE=2 SV=1//2.72613e-123	protein_coding	mRNA	Chr7	19169013	19173978	-	4	3257	756
OsR498G0714351200.01.T04	OsR498G0714351200.01	LOC_Os07g31310	gnl|BL_ORD_ID|311888 sp|B3H672|PP317_ARATH Pentatricopeptide repeat-containing protein At4g17616 OS=Arabidopsis thaliana OX=3702 GN=At4g17616 PE=2 SV=1//2.72613e-123	protein_coding	mRNA	Chr7	19169064	19172523	-	4	2243	644
OsR498G0714351200.01.T05	OsR498G0714351200.01	LOC_Os07g31310	gnl|BL_ORD_ID|311888 sp|B3H672|PP317_ARATH Pentatricopeptide repeat-containing protein At4g17616 OS=Arabidopsis thaliana OX=3702 GN=At4g17616 PE=2 SV=1//2.72613e-123	protein_coding	mRNA	Chr7	19169385	19172523	-	3	2542	644
OsR498G0714351200.01.T06	OsR498G0714351200.01	LOC_Os07g31310	gnl|BL_ORD_ID|311888 sp|B3H672|PP317_ARATH Pentatricopeptide repeat-containing protein At4g17616 OS=Arabidopsis thaliana OX=3702 GN=At4g17616 PE=2 SV=1//2.72613e-123	protein_coding	mRNA	Chr7	19170017	19172523	-	2	2077	644
OsR498G0714351200.01.T07	OsR498G0714351200.01	LOC_Os07g31310	gnl|BL_ORD_ID|311888 sp|B3H672|PP317_ARATH Pentatricopeptide repeat-containing protein At4g17616 OS=Arabidopsis thaliana OX=3702 GN=At4g17616 PE=2 SV=1//2.72613e-123	protein_coding	mRNA	Chr7	19170163	19172523	-	2	2004	644
OsR498G0306528600.01.T01	OsR498G0306528600.01	LOC_Os03g40930	-//-	protein_coding	mRNA	Chr3	25173656	25176567	-	3	2371	487
OsR498G0102066200.01.T01	OsR498G0102066200.01	LOC_Os01g56380	gnl|BL_ORD_ID|490189 sp|P54769|TYDC2_PAPSO Tyrosine/DOPA decarboxylase 2 OS=Papaver somniferum OX=3469 GN=TYDC2 PE=2 SV=1//0	protein_coding	mRNA	Chr1	33592706	33594650	-	1	1945	533
OsR498G0306528600.01.T03	OsR498G0306528600.01	LOC_Os03g40930	-//-	protein_coding	mRNA	Chr3	25173999	25176567	-	4	1875	487
OsR498G0306528600.01.T02	OsR498G0306528600.01	LOC_Os03g40930	-//-	protein_coding	mRNA	Chr3	25173659	25176567	-	4	2286	487
OsR498G0306528600.01.T04	OsR498G0306528600.01	LOC_Os03g40930	-//-	protein_coding	mRNA	Chr3	25174070	25176567	-	4	1878	487
OsR498G0307168700.01.T05	OsR498G0307168700.01	LOC_Os03g57170	gnl|BL_ORD_ID|14234 sp|Q67YS6|ALIS2_ARATH Putative ALA-interacting subunit 2 OS=Arabidopsis thaliana OX=3702 GN=ALIS2 PE=2 SV=1//4.72227e-144	protein_coding	mRNA	Chr3	35688531	35690825	+	7	1434	232
OsR498G0307168700.01.T04	OsR498G0307168700.01	LOC_Os03g57170	gnl|BL_ORD_ID|14234 sp|Q67YS6|ALIS2_ARATH Putative ALA-interacting subunit 2 OS=Arabidopsis thaliana OX=3702 GN=ALIS2 PE=2 SV=1//4.72227e-144	protein_coding	mRNA	Chr3	35688531	35691129	+	8	1324	232
OsR498G0306310600.01.T05	OsR498G0306310600.01	.	-//-	protein_coding	mRNA	Chr3	19996689	20000139	-	7	1033	131
OsR498G0307168700.01.T01	OsR498G0307168700.01	LOC_Os03g57170	gnl|BL_ORD_ID|14234 sp|Q67YS6|ALIS2_ARATH Putative ALA-interacting subunit 2 OS=Arabidopsis thaliana OX=3702 GN=ALIS2 PE=2 SV=1//4.72227e-144	protein_coding	mRNA	Chr3	35687917	35691314	+	9	1660	351
OsR498G0307168700.01.T03	OsR498G0307168700.01	LOC_Os03g57170	gnl|BL_ORD_ID|14234 sp|Q67YS6|ALIS2_ARATH Putative ALA-interacting subunit 2 OS=Arabidopsis thaliana OX=3702 GN=ALIS2 PE=2 SV=1//4.72227e-144	protein_coding	mRNA	Chr3	35688531	35691279	+	9	1278	232
OsR498G0307168700.01.T02	OsR498G0307168700.01	LOC_Os03g57170	gnl|BL_ORD_ID|14234 sp|Q67YS6|ALIS2_ARATH Putative ALA-interacting subunit 2 OS=Arabidopsis thaliana OX=3702 GN=ALIS2 PE=2 SV=1//4.72227e-144	protein_coding	mRNA	Chr3	35687917	35689214	+	2	1208	92
OsR498G0713720700.01.T02	OsR498G0713720700.01	.	gnl|BL_ORD_ID|318393 sp|P0C355|PSAA_ORYSJ Photosystem I P700 chlorophyll a apoprotein A1 OS=Oryza sativa subsp. japonica OX=39947 GN=psaA PE=3 SV=1//4.48975e-33	protein_coding	mRNA	Chr7	5782757	5785897	+	2	2841	571
OsR498G0713484400.01.T02	OsR498G0713484400.01	LOC_Os07g04580	gnl|BL_ORD_ID|48306 sp|Q8GW05|C3H47_ORYSJ Zinc finger CCCH domain-containing protein 47 OS=Oryza sativa subsp. japonica OX=39947 GN=Os07g0138400 PE=2 SV=1//5.95465e-121	protein_coding	mRNA	Chr7	2093995	2095255	-	2	999	332
OsR498G0713720700.01.T01	OsR498G0713720700.01	.	gnl|BL_ORD_ID|318393 sp|P0C355|PSAA_ORYSJ Photosystem I P700 chlorophyll a apoprotein A1 OS=Oryza sativa subsp. japonica OX=39947 GN=psaA PE=3 SV=1//4.48975e-33	protein_coding	mRNA	Chr7	5782757	5785897	+	1	3141	671
OsR498G0713720700.01.T06	OsR498G0713720700.01	.	gnl|BL_ORD_ID|318393 sp|P0C355|PSAA_ORYSJ Photosystem I P700 chlorophyll a apoprotein A1 OS=Oryza sativa subsp. japonica OX=39947 GN=psaA PE=3 SV=1//4.48975e-33	protein_coding	mRNA	Chr7	5783009	5785897	+	2	2612	478
OsR498G0713720700.01.T04	OsR498G0713720700.01	.	gnl|BL_ORD_ID|318393 sp|P0C355|PSAA_ORYSJ Photosystem I P700 chlorophyll a apoprotein A1 OS=Oryza sativa subsp. japonica OX=39947 GN=psaA PE=3 SV=1//4.48975e-33	protein_coding	mRNA	Chr7	5782757	5784618	+	2	1825	579
OsR498G0713720700.01.T05	OsR498G0713720700.01	.	gnl|BL_ORD_ID|318393 sp|P0C355|PSAA_ORYSJ Photosystem I P700 chlorophyll a apoprotein A1 OS=Oryza sativa subsp. japonica OX=39947 GN=psaA PE=3 SV=1//4.48975e-33	protein_coding	mRNA	Chr7	5782757	5784805	+	2	2019	661
OsR498G0714740700.01.T01	OsR498G0714740700.01	LOC_Os07g42070	-//-	protein_coding	mRNA	Chr7	25719712	25721166	+	1	1455	259
OsR498G0305522400.01.T01	OsR498G0305522400.01	LOC_Os03g13040	gnl|BL_ORD_ID|11071 sp|Q10PI5|ADPO3_ORYSJ Heptahelical transmembrane protein ADIPOR3 OS=Oryza sativa subsp. japonica OX=39947 GN=ADIPOR3 PE=2 SV=1//0	protein_coding	mRNA	Chr3	7184854	7189439	-	3	2168	403
OsR498G0305522400.01.T02	OsR498G0305522400.01	LOC_Os03g13040	gnl|BL_ORD_ID|11071 sp|Q10PI5|ADPO3_ORYSJ Heptahelical transmembrane protein ADIPOR3 OS=Oryza sativa subsp. japonica OX=39947 GN=ADIPOR3 PE=2 SV=1//0	protein_coding	mRNA	Chr3	7184966	7187299	-	3	1582	215
OsR498G0713484400.01.T01	OsR498G0713484400.01	LOC_Os07g04580	gnl|BL_ORD_ID|48306 sp|Q8GW05|C3H47_ORYSJ Zinc finger CCCH domain-containing protein 47 OS=Oryza sativa subsp. japonica OX=39947 GN=Os07g0138400 PE=2 SV=1//5.95465e-121	protein_coding	mRNA	Chr7	2093051	2095255	-	3	1188	331
OsR498G1221122200.01.T01	OsR498G1221122200.01	.	gnl|BL_ORD_ID|385416 sp|Q9C637|RLP6_ARATH Receptor-like protein 6 OS=Arabidopsis thaliana OX=3702 GN=RLP6 PE=3 SV=1//2.86787e-78	protein_coding	mRNA	Chr12	5607188	5609755	-	1	2568	725
OsR498G0204132400.01.T02	OsR498G0204132400.01	LOC_Os02g35720	gnl|BL_ORD_ID|440562 sp|P58684|SPCS2_ARATH Probable signal peptidase complex subunit 2 OS=Arabidopsis thaliana OX=3702 GN=At2g39960 PE=2 SV=1//5.19691e-29	protein_coding	mRNA	Chr2	22707532	22709668	-	3	1548	120
OsR498G0204132400.01.T01	OsR498G0204132400.01	LOC_Os02g35720	gnl|BL_ORD_ID|440562 sp|P58684|SPCS2_ARATH Probable signal peptidase complex subunit 2 OS=Arabidopsis thaliana OX=3702 GN=At2g39960 PE=2 SV=1//5.19691e-29	protein_coding	mRNA	Chr2	22707391	22709696	-	4	940	191
OsR498G0916715900.01.T08	OsR498G0916715900.01	LOC_Os09g03370	gnl|BL_ORD_ID|437419 sp|Q9FII7|SMC6B_ARATH Structural maintenance of chromosomes protein 6B OS=Arabidopsis thaliana OX=3702 GN=SMC6B PE=2 SV=1//0	protein_coding	mRNA	Chr9	1696518	1699465	+	3	1837	119
OsR498G0203403000.01.T01	OsR498G0203403000.01	LOC_Os02g17620	gnl|BL_ORD_ID|269669 sp|Q93Z51|NIC4_ARATH Probable inactive nicotinamidase At3g16190 OS=Arabidopsis thaliana OX=3702 GN=At3g16190 PE=2 SV=1//4.87192e-77	protein_coding	mRNA	Chr2	9832596	9840397	-	5	1060	198
OsR498G0916715900.01.T01	OsR498G0916715900.01	LOC_Os09g03370	gnl|BL_ORD_ID|437419 sp|Q9FII7|SMC6B_ARATH Structural maintenance of chromosomes protein 6B OS=Arabidopsis thaliana OX=3702 GN=SMC6B PE=2 SV=1//0	protein_coding	mRNA	Chr9	1696436	1717113	+	28	3636	1035
OsR498G0916715900.01.T03	OsR498G0916715900.01	LOC_Os09g03370	gnl|BL_ORD_ID|437419 sp|Q9FII7|SMC6B_ARATH Structural maintenance of chromosomes protein 6B OS=Arabidopsis thaliana OX=3702 GN=SMC6B PE=2 SV=1//0	protein_coding	mRNA	Chr9	1696436	1716879	+	29	3344	1035
OsR498G0916715900.01.T02	OsR498G0916715900.01	LOC_Os09g03370	gnl|BL_ORD_ID|437419 sp|Q9FII7|SMC6B_ARATH Structural maintenance of chromosomes protein 6B OS=Arabidopsis thaliana OX=3702 GN=SMC6B PE=2 SV=1//0	protein_coding	mRNA	Chr9	1696436	1717070	+	29	3650	487
OsR498G0916715900.01.T05	OsR498G0916715900.01	LOC_Os09g03370	gnl|BL_ORD_ID|437419 sp|Q9FII7|SMC6B_ARATH Structural maintenance of chromosomes protein 6B OS=Arabidopsis thaliana OX=3702 GN=SMC6B PE=2 SV=1//0	protein_coding	mRNA	Chr9	1696436	1716875	+	29	3344	1035
OsR498G0916715900.01.T04	OsR498G0916715900.01	LOC_Os09g03370	gnl|BL_ORD_ID|437419 sp|Q9FII7|SMC6B_ARATH Structural maintenance of chromosomes protein 6B OS=Arabidopsis thaliana OX=3702 GN=SMC6B PE=2 SV=1//0	protein_coding	mRNA	Chr9	1696436	1716877	+	29	3344	1035
OsR498G0916715900.01.T07	OsR498G0916715900.01	LOC_Os09g03370	gnl|BL_ORD_ID|437419 sp|Q9FII7|SMC6B_ARATH Structural maintenance of chromosomes protein 6B OS=Arabidopsis thaliana OX=3702 GN=SMC6B PE=2 SV=1//0	protein_coding	mRNA	Chr9	1696436	1716871	+	29	3344	1035
OsR498G0916715900.01.T06	OsR498G0916715900.01	LOC_Os09g03370	gnl|BL_ORD_ID|437419 sp|Q9FII7|SMC6B_ARATH Structural maintenance of chromosomes protein 6B OS=Arabidopsis thaliana OX=3702 GN=SMC6B PE=2 SV=1//0	protein_coding	mRNA	Chr9	1696436	1716873	+	29	3344	1035
OsR498G0510483800.01.T01	OsR498G0510483800.01	LOC_Os05g25560	gnl|BL_ORD_ID|417925 sp|A3DH97|RSGI6_CLOTH Anti-sigma-I factor RsgI6 OS=Clostridium thermocellum (strain ATCC 27405 / DSM 1237 / NBRC 103400 / NCIMB 10682 / NRRL B-4536 / VPI 7372) OX=203119 GN=rsgI6 PE=1 SV=1//8.3345e-80	protein_coding	mRNA	Chr5	15329463	15331330	-	2	1763	581
OsR498G0204886500.01.T01	OsR498G0204886500.01	LOC_Os02g54100	-//-	protein_coding	mRNA	Chr2	34881004	34882040	+	3	807	138
OsR498G0816141700.01.T01	OsR498G0816141700.01	LOC_Os08g33530	gnl|BL_ORD_ID|466668 sp|A1YKT1|TCP18_ARATH Transcription factor TCP18 OS=Arabidopsis thaliana OX=3702 GN=TCP18 PE=1 SV=1//1.19596e-20	protein_coding	mRNA	Chr8	22290503	22291631	+	1	1129	299
OsR498G1119709200.01.T05	OsR498G1119709200.01	LOC_Os11g14230	gnl|BL_ORD_ID|552035 sp|P19672|YQXC_BACSU Putative rRNA methyltransferase YqxC OS=Bacillus subtilis (strain 168) OX=224308 GN=yqxC PE=3 SV=3//1.25556e-46	protein_coding	mRNA	Chr11	7754392	7757254	-	5	1210	101
OsR498G0612381100.01.T01	OsR498G0612381100.01	LOC_Os06g28660	-//-	protein_coding	mRNA	Chr6	14366813	14367964	+	1	1152	329
OsR498G1119709200.01.T03	OsR498G1119709200.01	LOC_Os11g14230	gnl|BL_ORD_ID|552035 sp|P19672|YQXC_BACSU Putative rRNA methyltransferase YqxC OS=Bacillus subtilis (strain 168) OX=224308 GN=yqxC PE=3 SV=3//1.25556e-46	protein_coding	mRNA	Chr11	7753048	7757254	-	8	1122	101
OsR498G0204560700.01.T06	OsR498G0204560700.01	LOC_Os02g46260	gnl|BL_ORD_ID|428362 sp|Q8VZU3|SCP19_ARATH Serine carboxypeptidase-like 19 OS=Arabidopsis thaliana OX=3702 GN=SCPL19 PE=1 SV=1//6.72646e-125	protein_coding	mRNA	Chr2	29856752	29861792	+	14	1971	537
OsR498G0204560700.01.T05	OsR498G0204560700.01	LOC_Os02g46260	gnl|BL_ORD_ID|428362 sp|Q8VZU3|SCP19_ARATH Serine carboxypeptidase-like 19 OS=Arabidopsis thaliana OX=3702 GN=SCPL19 PE=1 SV=1//6.72646e-125	protein_coding	mRNA	Chr2	29854749	29861706	+	15	1679	478
OsR498G0204579800.01.T01	OsR498G0204579800.01	LOC_Os02g46620	-//-	protein_coding	mRNA	Chr2	30116638	30117694	-	1	1057	253
OsR498G1018890800.01.T01	OsR498G1018890800.01	LOC_Os10g33420	gnl|BL_ORD_ID|145235 sp|Q69ZF3|GBA2_MOUSE Non-lysosomal glucosylceramidase OS=Mus musculus OX=10090 GN=Gba2 PE=1 SV=2//1.4362e-153	protein_coding	mRNA	Chr10	19606480	19614331	-	17	3506	649
OsR498G1018890800.01.T02	OsR498G1018890800.01	LOC_Os10g33420	gnl|BL_ORD_ID|145235 sp|Q69ZF3|GBA2_MOUSE Non-lysosomal glucosylceramidase OS=Mus musculus OX=10090 GN=Gba2 PE=1 SV=2//1.4362e-153	protein_coding	mRNA	Chr10	19606615	19614327	-	18	3271	708
OsR498G1018890800.01.T03	OsR498G1018890800.01	LOC_Os10g33420	gnl|BL_ORD_ID|145235 sp|Q69ZF3|GBA2_MOUSE Non-lysosomal glucosylceramidase OS=Mus musculus OX=10090 GN=Gba2 PE=1 SV=2//1.4362e-153	protein_coding	mRNA	Chr10	19606876	19614388	-	18	3077	974
OsR498G1018890800.01.T04	OsR498G1018890800.01	LOC_Os10g33420	gnl|BL_ORD_ID|145235 sp|Q69ZF3|GBA2_MOUSE Non-lysosomal glucosylceramidase OS=Mus musculus OX=10090 GN=Gba2 PE=1 SV=2//1.4362e-153	protein_coding	mRNA	Chr10	19608587	19614331	-	13	2148	307
OsR498G1018890800.01.T05	OsR498G1018890800.01	LOC_Os10g33420	gnl|BL_ORD_ID|145235 sp|Q69ZF3|GBA2_MOUSE Non-lysosomal glucosylceramidase OS=Mus musculus OX=10090 GN=Gba2 PE=1 SV=2//1.4362e-153	protein_coding	mRNA	Chr10	19608641	19614331	-	15	1738	307
OsR498G1018890800.01.T06	OsR498G1018890800.01	LOC_Os10g33420	gnl|BL_ORD_ID|145235 sp|Q69ZF3|GBA2_MOUSE Non-lysosomal glucosylceramidase OS=Mus musculus OX=10090 GN=Gba2 PE=1 SV=2//1.4362e-153	protein_coding	mRNA	Chr10	19609737	19614331	-	12	1554	307
OsR498G1018890800.01.T07	OsR498G1018890800.01	LOC_Os10g33420	gnl|BL_ORD_ID|145235 sp|Q69ZF3|GBA2_MOUSE Non-lysosomal glucosylceramidase OS=Mus musculus OX=10090 GN=Gba2 PE=1 SV=2//1.4362e-153	protein_coding	mRNA	Chr10	19610044	19614388	-	12	1317	370
OsR498G0305083800.01.T02	OsR498G0305083800.01	LOC_Os03g01550	-//-	protein_coding	mRNA	Chr3	352948	356354	-	3	2791	737
OsR498G0305083800.01.T01	OsR498G0305083800.01	LOC_Os03g01550	-//-	protein_coding	mRNA	Chr3	352948	357080	-	3	2930	737
OsR498G0204882100.01.T03	OsR498G0204882100.01	LOC_Os02g54030	gnl|BL_ORD_ID|302390 sp|A7PZL3|PGLR_VITVI Probable polygalacturonase OS=Vitis vinifera OX=29760 GN=GSVIVT00026920001 PE=1 SV=1//1.81349e-107	protein_coding	mRNA	Chr2	34825850	34828032	+	3	1231	291
OsR498G0204882100.01.T05	OsR498G0204882100.01	LOC_Os02g54030	gnl|BL_ORD_ID|302390 sp|A7PZL3|PGLR_VITVI Probable polygalacturonase OS=Vitis vinifera OX=29760 GN=GSVIVT00026920001 PE=1 SV=1//1.81349e-107	protein_coding	mRNA	Chr2	34829239	34831751	+	5	991	38
OsR498G0408951300.01.T01	OsR498G0408951300.01	LOC_Os04g44780	gnl|BL_ORD_ID|123902 sp|Q7X6J9|EXB17_ORYSJ Expansin-B17 OS=Oryza sativa subsp. japonica OX=39947 GN=EXPB17 PE=3 SV=2//1.564e-135	protein_coding	mRNA	Chr4	26651687	26656298	+	4	1549	343
OsR498G0408951300.01.T03	OsR498G0408951300.01	LOC_Os04g44780	gnl|BL_ORD_ID|123902 sp|Q7X6J9|EXB17_ORYSJ Expansin-B17 OS=Oryza sativa subsp. japonica OX=39947 GN=EXPB17 PE=3 SV=2//1.564e-135	protein_coding	mRNA	Chr4	26653790	26656298	+	3	1071	173
OsR498G0408951300.01.T02	OsR498G0408951300.01	LOC_Os04g44780	gnl|BL_ORD_ID|123902 sp|Q7X6J9|EXB17_ORYSJ Expansin-B17 OS=Oryza sativa subsp. japonica OX=39947 GN=EXPB17 PE=3 SV=2//1.564e-135	protein_coding	mRNA	Chr4	26651706	26656063	+	4	1279	278
OsR498G0100462700.01.T05	OsR498G0100462700.01	LOC_Os01g12670	gnl|BL_ORD_ID|491004 sp|Q8VYD3|U1159_ARATH U11/U12 small nuclear ribonucleoprotein 59 kDa protein OS=Arabidopsis thaliana OX=3702 GN=SNRNP59 PE=2 SV=1//1.24692e-70	protein_coding	mRNA	Chr1	6998653	7003041	+	9	1740	436
OsR498G0100462700.01.T04	OsR498G0100462700.01	LOC_Os01g12670	gnl|BL_ORD_ID|491004 sp|Q8VYD3|U1159_ARATH U11/U12 small nuclear ribonucleoprotein 59 kDa protein OS=Arabidopsis thaliana OX=3702 GN=SNRNP59 PE=2 SV=1//1.24692e-70	protein_coding	mRNA	Chr1	6998653	7004348	+	10	1717	436
OsR498G0100462700.01.T06	OsR498G0100462700.01	LOC_Os01g12670	gnl|BL_ORD_ID|491004 sp|Q8VYD3|U1159_ARATH U11/U12 small nuclear ribonucleoprotein 59 kDa protein OS=Arabidopsis thaliana OX=3702 GN=SNRNP59 PE=2 SV=1//1.24692e-70	protein_coding	mRNA	Chr1	6998653	7002458	+	8	1663	439
OsR498G0510376800.01.T05	OsR498G0510376800.01	LOC_Os05g23430	gnl|BL_ORD_ID|509453 sp|Q55FJ2|WDR91_DICDI WD repeat-containing protein 91 homolog OS=Dictyostelium discoideum OX=44689 GN=wdr91 PE=3 SV=1//8.40732e-27	protein_coding	mRNA	Chr5	13647952	13651972	-	11	2168	208
OsR498G0510376800.01.T04	OsR498G0510376800.01	LOC_Os05g23430	gnl|BL_ORD_ID|509453 sp|Q55FJ2|WDR91_DICDI WD repeat-containing protein 91 homolog OS=Dictyostelium discoideum OX=44689 GN=wdr91 PE=3 SV=1//8.40732e-27	protein_coding	mRNA	Chr5	13647320	13651972	-	9	2967	208
OsR498G0510376800.01.T07	OsR498G0510376800.01	LOC_Os05g23430	gnl|BL_ORD_ID|509453 sp|Q55FJ2|WDR91_DICDI WD repeat-containing protein 91 homolog OS=Dictyostelium discoideum OX=44689 GN=wdr91 PE=3 SV=1//8.40732e-27	protein_coding	mRNA	Chr5	13650384	13651972	-	4	898	219
OsR498G0510376800.01.T06	OsR498G0510376800.01	LOC_Os05g23430	gnl|BL_ORD_ID|509453 sp|Q55FJ2|WDR91_DICDI WD repeat-containing protein 91 homolog OS=Dictyostelium discoideum OX=44689 GN=wdr91 PE=3 SV=1//8.40732e-27	protein_coding	mRNA	Chr5	13648744	13651972	-	6	1984	208
OsR498G0510376800.01.T01	OsR498G0510376800.01	LOC_Os05g23430	gnl|BL_ORD_ID|509453 sp|Q55FJ2|WDR91_DICDI WD repeat-containing protein 91 homolog OS=Dictyostelium discoideum OX=44689 GN=wdr91 PE=3 SV=1//8.40732e-27	protein_coding	mRNA	Chr5	13645459	13651972	-	15	3308	208
OsR498G0510376800.01.T03	OsR498G0510376800.01	LOC_Os05g23430	gnl|BL_ORD_ID|509453 sp|Q55FJ2|WDR91_DICDI WD repeat-containing protein 91 homolog OS=Dictyostelium discoideum OX=44689 GN=wdr91 PE=3 SV=1//8.40732e-27	protein_coding	mRNA	Chr5	13646027	13651916	-	13	3226	181
OsR498G0510376800.01.T02	OsR498G0510376800.01	LOC_Os05g23430	gnl|BL_ORD_ID|509453 sp|Q55FJ2|WDR91_DICDI WD repeat-containing protein 91 homolog OS=Dictyostelium discoideum OX=44689 GN=wdr91 PE=3 SV=1//8.40732e-27	protein_coding	mRNA	Chr5	13646024	13651972	-	14	2940	301
OsR498G1119782100.01.T01	OsR498G1119782100.01	.	-//-	protein_coding	mRNA	Chr11	9545752	9547739	+	1	1988	109
OsR498G0612421100.01.T01	OsR498G0612421100.01	.	-//-	protein_coding	mRNA	Chr6	15199723	15200845	+	1	1123	349
OsR498G0510009000.01.T01	OsR498G0510009000.01	LOC_Os05g12210	gnl|BL_ORD_ID|63610 sp|O23731|CHS8_BROFI Chalcone synthase 8 OS=Bromheadia finlaysoniana OX=41205 GN=CHS8 PE=2 SV=1//1.73046e-131	protein_coding	mRNA	Chr5	7254502	7256876	-	2	1356	392
OsR498G0306713700.01.T01	OsR498G0306713700.01	LOC_Os03g45690	-//-	protein_coding	mRNA	Chr3	28579296	28580057	+	1	762	253
OsR498G0511010100.01.T01	OsR498G0511010100.01	.	-//-	protein_coding	mRNA	Chr5	24318294	24319073	+	3	618	205
OsR498G0917582300.01.T06	OsR498G0917582300.01	LOC_Os09g27690	-//-	protein_coding	mRNA	Chr9	18290664	18292661	+	5	692	219
OsR498G1119644800.01.T01	OsR498G1119644800.01	LOC_Os11g11940	gnl|BL_ORD_ID|392463 sp|Q39214|RPM1_ARATH Disease resistance protein RPM1 OS=Arabidopsis thaliana OX=3702 GN=RPM1 PE=1 SV=1//2.84442e-30	protein_coding	mRNA	Chr11	6603509	6611159	-	3	2782	763
OsR498G0917582300.01.T04	OsR498G0917582300.01	LOC_Os09g27690	-//-	protein_coding	mRNA	Chr9	18290664	18292811	+	7	881	237
OsR498G0917582300.01.T05	OsR498G0917582300.01	LOC_Os09g27690	-//-	protein_coding	mRNA	Chr9	18290664	18292738	+	5	766	218
OsR498G0917582300.01.T02	OsR498G0917582300.01	LOC_Os09g27690	-//-	protein_coding	mRNA	Chr9	18290593	18293074	+	6	1297	237
OsR498G0917582300.01.T03	OsR498G0917582300.01	LOC_Os09g27690	-//-	protein_coding	mRNA	Chr9	18290664	18293112	+	5	1693	233
OsR498G0203918700.01.T01	OsR498G0203918700.01	LOC_Os02g31040	gnl|BL_ORD_ID|284990 sp|Q8H107|ODO2B_ARATH Dihydrolipoyllysine-residue succinyltransferase component of 2-oxoglutarate dehydrogenase complex 2, mitochondrial OS=Arabidopsis thaliana OX=3702 GN=At4g26910 PE=1 SV=2//0	protein_coding	mRNA	Chr2	19779327	19782025	+	12	1269	193
OsR498G0917582300.01.T01	OsR498G0917582300.01	LOC_Os09g27690	-//-	protein_coding	mRNA	Chr9	18290593	18293176	+	5	1486	266
OsR498G0511000000.01.T06	OsR498G0511000000.01	LOC_Os05g38820	gnl|BL_ORD_ID|268699 sp|Q60EQ4|NFYB3_ORYSJ Nuclear transcription factor Y subunit B-3 OS=Oryza sativa subsp. japonica OX=39947 GN=NFYB3 PE=1 SV=2//5.53765e-14	protein_coding	mRNA	Chr5	24137500	24138770	-	3	1021	140
OsR498G0511000000.01.T04	OsR498G0511000000.01	LOC_Os05g38820	gnl|BL_ORD_ID|268699 sp|Q60EQ4|NFYB3_ORYSJ Nuclear transcription factor Y subunit B-3 OS=Oryza sativa subsp. japonica OX=39947 GN=NFYB3 PE=1 SV=2//5.53765e-14	protein_coding	mRNA	Chr5	24134775	24138770	-	7	1874	130
OsR498G0511000000.01.T05	OsR498G0511000000.01	LOC_Os05g38820	gnl|BL_ORD_ID|268699 sp|Q60EQ4|NFYB3_ORYSJ Nuclear transcription factor Y subunit B-3 OS=Oryza sativa subsp. japonica OX=39947 GN=NFYB3 PE=1 SV=2//5.53765e-14	protein_coding	mRNA	Chr5	24135746	24138770	-	6	1263	215
OsR498G0306950100.01.T01	OsR498G0306950100.01	LOC_Os03g51090	gnl|BL_ORD_ID|129078 sp|Q9FLP7|FB294_ARATH Putative F-box protein At5g55150 OS=Arabidopsis thaliana OX=3702 GN=At5g55150 PE=4 SV=2//1.17322e-13	protein_coding	mRNA	Chr3	32200542	32202847	+	3	2124	473
OsR498G0511000000.01.T03	OsR498G0511000000.01	LOC_Os05g38820	gnl|BL_ORD_ID|268699 sp|Q60EQ4|NFYB3_ORYSJ Nuclear transcription factor Y subunit B-3 OS=Oryza sativa subsp. japonica OX=39947 GN=NFYB3 PE=1 SV=2//5.53765e-14	protein_coding	mRNA	Chr5	24134775	24138770	-	7	1234	182
OsR498G0511000000.01.T01	OsR498G0511000000.01	LOC_Os05g38820	gnl|BL_ORD_ID|268699 sp|Q60EQ4|NFYB3_ORYSJ Nuclear transcription factor Y subunit B-3 OS=Oryza sativa subsp. japonica OX=39947 GN=NFYB3 PE=1 SV=2//5.53765e-14	protein_coding	mRNA	Chr5	24134664	24138770	-	8	1317	182
OsR498G0203381700.01.T01	OsR498G0203381700.01	LOC_Os02g16800	gnl|BL_ORD_ID|124288 sp|Q4PR42|EXP24_ORYSJ Expansin-A24 OS=Oryza sativa subsp. japonica OX=39947 GN=EXPA24 PE=2 SV=2//3.20141e-176	protein_coding	mRNA	Chr2	9402721	9403691	+	2	875	278
OsR498G0611547600.01.T03	OsR498G0611547600.01	LOC_Os06g03540	gnl|BL_ORD_ID|286741 sp|O82485|OPT7_ARATH Oligopeptide transporter 7 OS=Arabidopsis thaliana OX=3702 GN=OPT7 PE=2 SV=1//0	protein_coding	mRNA	Chr6	1242434	1246392	-	8	2620	503
OsR498G0611547600.01.T02	OsR498G0611547600.01	LOC_Os06g03540	gnl|BL_ORD_ID|286741 sp|O82485|OPT7_ARATH Oligopeptide transporter 7 OS=Arabidopsis thaliana OX=3702 GN=OPT7 PE=2 SV=1//0	protein_coding	mRNA	Chr6	1242168	1246224	-	7	2568	761
OsR498G1120714100.01.T03	OsR498G1120714100.01	.	-//-	protein_coding	mRNA	Chr11	30084706	30085203	+	2	420	120
OsR498G0305309700.01.T04	OsR498G0305309700.01	LOC_Os03g07800	gnl|BL_ORD_ID|337412 sp|Q8VXZ9|R47BP_ARATH Polyadenylate-binding protein RBP47B&apos; OS=Arabidopsis thaliana OX=3702 GN=RBP47B&apos; PE=2 SV=1//5.6158e-127	protein_coding	mRNA	Chr3	3985941	3988759	+	6	1360	213
OsR498G1119672700.01.T01	OsR498G1119672700.01	LOC_Os11g13490	-//-	protein_coding	mRNA	Chr11	7218603	7219424	+	1	822	106
OsR498G0510857400.01.T01	OsR498G0510857400.01	LOC_Os05g34630	gnl|BL_ORD_ID|312586 sp|Q9FFZ1|PPH_ARATH Pheophytinase, chloroplastic OS=Arabidopsis thaliana OX=3702 GN=PPH PE=1 SV=1//9.42439e-19	protein_coding	mRNA	Chr5	21857021	21860578	-	6	1764	403
OsR498G0510857400.01.T02	OsR498G0510857400.01	LOC_Os05g34630	gnl|BL_ORD_ID|312586 sp|Q9FFZ1|PPH_ARATH Pheophytinase, chloroplastic OS=Arabidopsis thaliana OX=3702 GN=PPH PE=1 SV=1//9.42439e-19	protein_coding	mRNA	Chr5	21859267	21860573	-	2	1092	175
OsR498G0509724600.01.T02	OsR498G0509724600.01	LOC_Os05g05260	gnl|BL_ORD_ID|121121 sp|Q8W4M7|ERCC2_ARATH General transcription and DNA repair factor IIH helicase subunit XPD OS=Arabidopsis thaliana OX=3702 GN=XPD PE=1 SV=1//0	protein_coding	mRNA	Chr5	2709140	2714440	-	11	2709	758
OsR498G0510772700.01.T04	OsR498G0510772700.01	LOC_Os05g32580	gnl|BL_ORD_ID|108924 sp|Q8RY73|DXO_ARATH Decapping nuclease DXO homolog, chloroplastic OS=Arabidopsis thaliana OX=3702 GN=At4g17620 PE=1 SV=1//1.26362e-170	protein_coding	mRNA	Chr5	20268807	20274566	+	11	1718	442
OsR498G0510772700.01.T05	OsR498G0510772700.01	LOC_Os05g32580	gnl|BL_ORD_ID|108924 sp|Q8RY73|DXO_ARATH Decapping nuclease DXO homolog, chloroplastic OS=Arabidopsis thaliana OX=3702 GN=At4g17620 PE=1 SV=1//1.26362e-170	protein_coding	mRNA	Chr5	20268807	20272550	+	6	1811	299
OsR498G0611547600.01.T04	OsR498G0611547600.01	LOC_Os06g03540	gnl|BL_ORD_ID|286741 sp|O82485|OPT7_ARATH Oligopeptide transporter 7 OS=Arabidopsis thaliana OX=3702 GN=OPT7 PE=2 SV=1//0	protein_coding	mRNA	Chr6	1243722	1246392	-	5	1372	395
OsR498G0510772700.01.T01	OsR498G0510772700.01	LOC_Os05g32580	gnl|BL_ORD_ID|108924 sp|Q8RY73|DXO_ARATH Decapping nuclease DXO homolog, chloroplastic OS=Arabidopsis thaliana OX=3702 GN=At4g17620 PE=1 SV=1//1.26362e-170	protein_coding	mRNA	Chr5	20268807	20275712	+	12	2318	509
OsR498G0510772700.01.T02	OsR498G0510772700.01	LOC_Os05g32580	gnl|BL_ORD_ID|108924 sp|Q8RY73|DXO_ARATH Decapping nuclease DXO homolog, chloroplastic OS=Arabidopsis thaliana OX=3702 GN=At4g17620 PE=1 SV=1//1.26362e-170	protein_coding	mRNA	Chr5	20268807	20275650	+	14	2044	531
OsR498G0510772700.01.T03	OsR498G0510772700.01	LOC_Os05g32580	gnl|BL_ORD_ID|108924 sp|Q8RY73|DXO_ARATH Decapping nuclease DXO homolog, chloroplastic OS=Arabidopsis thaliana OX=3702 GN=At4g17620 PE=1 SV=1//1.26362e-170	protein_coding	mRNA	Chr5	20268807	20275611	+	13	2085	531
OsR498G0510984600.01.T04	OsR498G0510984600.01	LOC_Os05g38460	gnl|BL_ORD_ID|229643 sp|Q0JHU7|MB3R2_ORYSJ Transcription factor MYB3R-2 OS=Oryza sativa subsp. japonica OX=39947 GN=MYB3R-2 PE=2 SV=1//0	protein_coding	mRNA	Chr5	23923017	23927139	-	4	1214	136
OsR498G0510984600.01.T02	OsR498G0510984600.01	LOC_Os05g38460	gnl|BL_ORD_ID|229643 sp|Q0JHU7|MB3R2_ORYSJ Transcription factor MYB3R-2 OS=Oryza sativa subsp. japonica OX=39947 GN=MYB3R-2 PE=2 SV=1//0	protein_coding	mRNA	Chr5	23919380	23927139	-	9	2503	597
OsR498G0713643900.01.T01	OsR498G0713643900.01	.	-//-	protein_coding	mRNA	Chr7	4493600	4494930	+	3	692	102
OsR498G0305435600.01.T02	OsR498G0305435600.01	LOC_Os03g11050	gnl|BL_ORD_ID|156750 sp|Q86HG0|GMPPA_DICDI Mannose-1-phosphate guanyltransferase alpha OS=Dictyostelium discoideum OX=44689 GN=gmppA PE=2 SV=1//1.67337e-121	protein_coding	mRNA	Chr3	5793346	5797710	-	14	1708	414
OsR498G0510984600.01.T01	OsR498G0510984600.01	LOC_Os05g38460	gnl|BL_ORD_ID|229643 sp|Q0JHU7|MB3R2_ORYSJ Transcription factor MYB3R-2 OS=Oryza sativa subsp. japonica OX=39947 GN=MYB3R-2 PE=2 SV=1//0	protein_coding	mRNA	Chr5	23919369	23927136	-	9	2487	589
OsR498G0100731700.01.T01	OsR498G0100731700.01	LOC_Os01g19270	-//-	protein_coding	mRNA	Chr1	11048513	11049770	+	1	1258	402
OsR498G0713354100.01.T01	OsR498G0713354100.01	LOC_Os07g01070	gnl|BL_ORD_ID|326071 sp|Q9LFB8|PTR5_ARATH Protein NRT1/ PTR FAMILY 8.2 OS=Arabidopsis thaliana OX=3702 GN=NPF8.2 PE=2 SV=1//0	protein_coding	mRNA	Chr7	135553	137400	+	1	1848	561
OsR498G0511399500.01.T01	OsR498G0511399500.01	LOC_Os05g50290	gnl|BL_ORD_ID|227251 sp|Q92383|MAG1_SCHPO DNA-3-methyladenine glycosylase 1 OS=Schizosaccharomyces pombe (strain 972 / ATCC 24843) OX=284812 GN=mag1 PE=1 SV=1//2.96275e-29	protein_coding	mRNA	Chr5	30178861	30180274	+	1	1414	334
OsR498G0511218200.01.T01	OsR498G0511218200.01	LOC_Os05g45080	gnl|BL_ORD_ID|16802 sp|Q4R1I9|ANGLT_ROSHC Anthocyanidin 5,3-O-glucosyltransferase OS=Rosa hybrid cultivar OX=128735 GN=RhGT1 PE=2 SV=1//2.7564e-109	protein_coding	mRNA	Chr5	27521755	27523541	-	1	1787	126
OsR498G0511083600.01.T03	OsR498G0511083600.01	LOC_Os05g41130	gnl|BL_ORD_ID|129019 sp|O49508|FB237_ARATH F-box protein At4g18380 OS=Arabidopsis thaliana OX=3702 GN=At4g18380 PE=2 SV=1//3.48413e-108	protein_coding	mRNA	Chr5	25436133	25437236	-	3	600	103
OsR498G0204953000.01.T01	OsR498G0204953000.01	LOC_Os02g55670	gnl|BL_ORD_ID|55152 sp|Q0JIF2|CCB11_ORYSJ Cyclin-B1-1 OS=Oryza sativa subsp. japonica OX=39947 GN=CYCB1-1 PE=2 SV=2//1.27218e-52	protein_coding	mRNA	Chr2	35922960	35932492	-	14	2393	183
OsR498G0100597200.01.T01	OsR498G0100597200.01	LOC_Os01g15680	gnl|BL_ORD_ID|127553 sp|Q9FFQ7|FACT_ARATH Fatty alcohol:caffeoyl-CoA acyltransferase OS=Arabidopsis thaliana OX=3702 GN=FACT PE=2 SV=1//4.73393e-15	protein_coding	mRNA	Chr1	8911717	8913119	-	3	872	164
OsR498G0408821200.01.T04	OsR498G0408821200.01	LOC_Os04g41580	-//-	protein_coding	mRNA	Chr4	24782267	24784924	-	3	1154	250
OsR498G0408821200.01.T05	OsR498G0408821200.01	LOC_Os04g41580	-//-	protein_coding	mRNA	Chr4	24784107	24785455	-	2	694	176
OsR498G0408346900.01.T01	OsR498G0408346900.01	LOC_Os04g30210	gnl|BL_ORD_ID|129396 sp|Q3EC97|FBL14_ARATH F-box/LRR-repeat protein 14 OS=Arabidopsis thaliana OX=3702 GN=FBL14 PE=2 SV=1//7.80641e-94	protein_coding	mRNA	Chr4	18095745	18098255	+	3	1763	350
OsR498G0408821200.01.T03	OsR498G0408821200.01	LOC_Os04g41580	-//-	protein_coding	mRNA	Chr4	24781998	24785455	-	3	1062	258
OsR498G0408346900.01.T02	OsR498G0408346900.01	LOC_Os04g30210	gnl|BL_ORD_ID|129396 sp|Q3EC97|FBL14_ARATH F-box/LRR-repeat protein 14 OS=Arabidopsis thaliana OX=3702 GN=FBL14 PE=2 SV=1//7.80641e-94	protein_coding	mRNA	Chr4	18095748	18098555	+	2	2140	479
OsR498G0917149400.01.T01	OsR498G0917149400.01	.	gnl|BL_ORD_ID|106624 sp|Q9C8T9|DRL19_ARATH Putative disease resistance protein At1g63350 OS=Arabidopsis thaliana OX=3702 GN=At1g63350 PE=3 SV=1//1.82242e-13	protein_coding	mRNA	Chr9	10543196	10544553	-	2	858	128
OsR498G0307250000.01.T01	OsR498G0307250000.01	LOC_Os03g59470	gnl|BL_ORD_ID|289277 sp|Q9SUK9|P2C55_ARATH Probable protein phosphatase 2C 55 OS=Arabidopsis thaliana OX=3702 GN=At4g16580 PE=2 SV=2//2.30667e-125	protein_coding	mRNA	Chr3	36946031	36950101	-	5	2199	481
OsR498G0767313700.01.t1	OsR498G0767313700.01	LOC_Os07g26540	gnl|BL_ORD_ID|185285 sp|Q8LH82|HXK1_ORYSJ Hexokinase-1 OS=Oryza sativa subsp. japonica OX=39947 GN=HXK1 PE=2 SV=1//0	protein_coding	mRNA	Chr7	15430049	15431545	+	1	1497	498
OsR498G0204661900.01.T01	OsR498G0204661900.01	LOC_Os02g48780	gnl|BL_ORD_ID|40810 sp|O65373|BAG5_ARATH BAG family molecular chaperone regulator 5, mitochondrial OS=Arabidopsis thaliana OX=3702 GN=BAG5 PE=1 SV=1//2.1798e-13	protein_coding	mRNA	Chr2	31600139	31601069	+	1	931	213
OsR498G0101932200.01.T02	OsR498G0101932200.01	LOC_Os01g52790	gnl|BL_ORD_ID|48740 sp|Q9LUC6|C7A14_ARATH Cytochrome P450 72A14 OS=Arabidopsis thaliana OX=3702 GN=CYP72A14 PE=2 SV=1//0	protein_coding	mRNA	Chr1	31439811	31443861	-	5	1643	348
OsR498G0101932200.01.T01	OsR498G0101932200.01	LOC_Os01g52790	gnl|BL_ORD_ID|48740 sp|Q9LUC6|C7A14_ARATH Cytochrome P450 72A14 OS=Arabidopsis thaliana OX=3702 GN=CYP72A14 PE=2 SV=1//0	protein_coding	mRNA	Chr1	31439536	31444257	-	5	2102	519
OsR498G0306173800.01.T01	OsR498G0306173800.01	.	-//-	protein_coding	mRNA	Chr3	17637989	17638317	-	1	329	95
OsR498G0815100300.01.T01	OsR498G0815100300.01	LOC_Os08g03210	-//-	protein_coding	mRNA	Chr8	1338829	1339511	+	2	606	201
OsR498G0204872500.01.T01	OsR498G0204872500.01	LOC_Os02g53780	gnl|BL_ORD_ID|203000 sp|Q6K7H2|KCY4_ORYSJ UMP-CMP kinase 4 OS=Oryza sativa subsp. japonica OX=39947 GN=Os02g0778400 PE=2 SV=1//3.29659e-06	protein_coding	mRNA	Chr2	34672995	34679919	+	17	1799	356
OsR498G0407492700.01.T05	OsR498G0407492700.01	LOC_Os04g03050	gnl|BL_ORD_ID|427441 sp|Q9SZY3|SBT38_ARATH Subtilisin-like protease SBT3.8 OS=Arabidopsis thaliana OX=3702 GN=SBT3.8 PE=3 SV=1//0	protein_coding	mRNA	Chr4	1524708	1525768	+	2	537	67
OsR498G0307329500.01.T01	OsR498G0307329500.01	LOC_Os03g61890	gnl|BL_ORD_ID|466430 sp|O81283|TC159_ARATH Translocase of chloroplast 159, chloroplastic OS=Arabidopsis thaliana OX=3702 GN=TOC159 PE=1 SV=1//0	protein_coding	mRNA	Chr3	38139760	38143380	+	1	3621	1206
OsR498G0511410500.01.T06	OsR498G0511410500.01	LOC_Os05g50560	gnl|BL_ORD_ID|246150 sp|Q6L5D4|MPK9_ORYSJ Mitogen-activated protein kinase 9 OS=Oryza sativa subsp. japonica OX=39947 GN=MPK9 PE=3 SV=2//1.28933e-21	protein_coding	mRNA	Chr5	30335645	30339841	+	7	1603	380
OsR498G0511410500.01.T04	OsR498G0511410500.01	LOC_Os05g50560	gnl|BL_ORD_ID|246150 sp|Q6L5D4|MPK9_ORYSJ Mitogen-activated protein kinase 9 OS=Oryza sativa subsp. japonica OX=39947 GN=MPK9 PE=3 SV=2//1.28933e-21	protein_coding	mRNA	Chr5	30335645	30341788	+	11	2667	617
OsR498G0306653400.01.T01	OsR498G0306653400.01	LOC_Os03g44140	gnl|BL_ORD_ID|541267 sp|O74545|YCV6_SCHPO Putative hydrolase C777.06c OS=Schizosaccharomyces pombe (strain 972 / ATCC 24843) OX=284812 GN=SPCC777.06c PE=4 SV=1//3.404e-36	protein_coding	mRNA	Chr3	27507719	27511081	-	9	1251	313
OsR498G0511410500.01.T02	OsR498G0511410500.01	LOC_Os05g50560	gnl|BL_ORD_ID|246150 sp|Q6L5D4|MPK9_ORYSJ Mitogen-activated protein kinase 9 OS=Oryza sativa subsp. japonica OX=39947 GN=MPK9 PE=3 SV=2//1.28933e-21	protein_coding	mRNA	Chr5	30335548	30341416	+	11	2889	610
OsR498G0101471900.01.T01	OsR498G0101471900.01	LOC_Os01g41550	gnl|BL_ORD_ID|18736 sp|Q9LNJ3|APF2_ARATH Aspartyl protease family protein 2 OS=Arabidopsis thaliana OX=3702 GN=APF2 PE=2 SV=1//4.33837e-128	protein_coding	mRNA	Chr1	24475486	24477376	+	1	1891	500
OsR498G0101471900.01.T02	OsR498G0101471900.01	LOC_Os01g41550	gnl|BL_ORD_ID|18736 sp|Q9LNJ3|APF2_ARATH Aspartyl protease family protein 2 OS=Arabidopsis thaliana OX=3702 GN=APF2 PE=2 SV=1//4.33837e-128	protein_coding	mRNA	Chr1	24476403	24477107	+	2	459	142
OsR498G0511410500.01.T01	OsR498G0511410500.01	LOC_Os05g50560	gnl|BL_ORD_ID|246150 sp|Q6L5D4|MPK9_ORYSJ Mitogen-activated protein kinase 9 OS=Oryza sativa subsp. japonica OX=39947 GN=MPK9 PE=3 SV=2//1.28933e-21	protein_coding	mRNA	Chr5	30335421	30341416	+	12	2405	700
OsR498G0713355200.01.T01	OsR498G0713355200.01	LOC_Os07g01090	gnl|BL_ORD_ID|317100 sp|Q69LA1|PROT2_ORYSJ Probable proline transporter 2 OS=Oryza sativa subsp. japonica OX=39947 GN=LOC_Os07g01090 PE=2 SV=1//1.3484e-06	protein_coding	mRNA	Chr7	141606	146174	-	8	1848	384
OsR498G0713355200.01.T03	OsR498G0713355200.01	LOC_Os07g01090	gnl|BL_ORD_ID|317100 sp|Q69LA1|PROT2_ORYSJ Probable proline transporter 2 OS=Oryza sativa subsp. japonica OX=39947 GN=LOC_Os07g01090 PE=2 SV=1//1.3484e-06	protein_coding	mRNA	Chr7	141606	146174	-	8	1787	288
OsR498G0713355200.01.T02	OsR498G0713355200.01	LOC_Os07g01090	gnl|BL_ORD_ID|317100 sp|Q69LA1|PROT2_ORYSJ Probable proline transporter 2 OS=Oryza sativa subsp. japonica OX=39947 GN=LOC_Os07g01090 PE=2 SV=1//1.3484e-06	protein_coding	mRNA	Chr7	141606	146174	-	8	1784	384
OsR498G0713355200.01.T05	OsR498G0713355200.01	LOC_Os07g01090	gnl|BL_ORD_ID|317100 sp|Q69LA1|PROT2_ORYSJ Probable proline transporter 2 OS=Oryza sativa subsp. japonica OX=39947 GN=LOC_Os07g01090 PE=2 SV=1//1.3484e-06	protein_coding	mRNA	Chr7	141681	145954	-	8	1481	384
OsR498G0713355200.01.T04	OsR498G0713355200.01	LOC_Os07g01090	gnl|BL_ORD_ID|317100 sp|Q69LA1|PROT2_ORYSJ Probable proline transporter 2 OS=Oryza sativa subsp. japonica OX=39947 GN=LOC_Os07g01090 PE=2 SV=1//1.3484e-06	protein_coding	mRNA	Chr7	141606	146031	-	7	1590	434
OsR498G0713355200.01.T06	OsR498G0713355200.01	LOC_Os07g01090	gnl|BL_ORD_ID|317100 sp|Q69LA1|PROT2_ORYSJ Probable proline transporter 2 OS=Oryza sativa subsp. japonica OX=39947 GN=LOC_Os07g01090 PE=2 SV=1//1.3484e-06	protein_coding	mRNA	Chr7	142668	145954	-	5	804	158
OsR498G0510969800.01.T04	OsR498G0510969800.01	LOC_Os05g37950	-//-	protein_coding	mRNA	Chr5	23609293	23612759	-	9	1258	155
OsR498G0510969800.01.T03	OsR498G0510969800.01	LOC_Os05g37950	-//-	protein_coding	mRNA	Chr5	23609281	23612407	-	9	939	268
OsR498G0510969800.01.T02	OsR498G0510969800.01	LOC_Os05g37950	-//-	protein_coding	mRNA	Chr5	23609281	23612759	-	2	3260	99
OsR498G0510969800.01.T01	OsR498G0510969800.01	LOC_Os05g37950	-//-	protein_coding	mRNA	Chr5	23608792	23612759	-	9	1764	270
OsR498G0917963000.01.T01	OsR498G0917963000.01	LOC_Os09g39270	gnl|BL_ORD_ID|294731 sp|Q0WPF2|PCFS4_ARATH Polyadenylation and cleavage factor homolog 4 OS=Arabidopsis thaliana OX=3702 GN=PCFS4 PE=1 SV=1//2.30629e-24	protein_coding	mRNA	Chr9	24339481	24345710	-	6	4175	1069
OsR498G0917963000.01.T02	OsR498G0917963000.01	LOC_Os09g39270	gnl|BL_ORD_ID|294731 sp|Q0WPF2|PCFS4_ARATH Polyadenylation and cleavage factor homolog 4 OS=Arabidopsis thaliana OX=3702 GN=PCFS4 PE=1 SV=1//2.30629e-24	protein_coding	mRNA	Chr9	24339662	24341307	-	3	957	154
OsR498G0408870000.01.T01	OsR498G0408870000.01	LOC_Os04g42990	gnl|BL_ORD_ID|468292 sp|Q9ZVN9|TF2H2_ARATH General transcription factor IIH subunit 2 OS=Arabidopsis thaliana OX=3702 GN=GTF2H2 PE=1 SV=1//1.95361e-174	protein_coding	mRNA	Chr4	25568389	25572054	-	4	1734	432
OsR498G1119671900.01.T01	OsR498G1119671900.01	LOC_Os11g13430	gnl|BL_ORD_ID|392463 sp|Q39214|RPM1_ARATH Disease resistance protein RPM1 OS=Arabidopsis thaliana OX=3702 GN=RPM1 PE=1 SV=1//1.67425e-53	protein_coding	mRNA	Chr11	7183733	7186529	+	2	2190	615
OsR498G1018318400.01.T01	OsR498G1018318400.01	.	-//-	protein_coding	mRNA	Chr10	6924346	6924746	-	1	401	64
OsR498G0203949200.01.T01	OsR498G0203949200.01	LOC_Os02g32040	gnl|BL_ORD_ID|121314 sp|Q9FZ90|ERF87_ARATH Ethylene-responsive transcription factor ERF087 OS=Arabidopsis thaliana OX=3702 GN=ERF087 PE=2 SV=1//3.01143e-20	protein_coding	mRNA	Chr2	20144690	20145409	-	1	720	239
OsR498G0917764600.01.T03	OsR498G0917764600.01	LOC_Os09g32690	-//-	protein_coding	mRNA	Chr9	21031501	21034598	-	2	2376	85
OsR498G1221167400.01.T04	OsR498G1221167400.01	LOC_Os12g13180	-//-	protein_coding	mRNA	Chr12	6501760	6503487	-	2	1062	143
OsR498G0917764600.01.T01	OsR498G0917764600.01	LOC_Os09g32690	-//-	protein_coding	mRNA	Chr9	21029913	21033507	-	6	1211	191
OsR498G1221167400.01.T01	OsR498G1221167400.01	LOC_Os12g13180	-//-	protein_coding	mRNA	Chr12	6499512	6503487	-	4	1259	143
OsR498G0101850000.01.T01	OsR498G0101850000.01	LOC_Os01g50930	gnl|BL_ORD_ID|324314 sp|Q8VZV9|PTA7_ARATH Protein PLASTID TRANSCRIPTIONALLY ACTIVE 7 OS=Arabidopsis thaliana OX=3702 GN=PTAC7 PE=1 SV=1//2.33234e-35	protein_coding	mRNA	Chr1	30216170	30221465	-	5	1823	183
OsR498G1221167400.01.T03	OsR498G1221167400.01	LOC_Os12g13180	-//-	protein_coding	mRNA	Chr12	6500032	6503487	-	3	1495	143
OsR498G1221167400.01.T02	OsR498G1221167400.01	LOC_Os12g13180	-//-	protein_coding	mRNA	Chr12	6499747	6503487	-	4	1060	143
OsR498G0101284300.01.T01	OsR498G0101284300.01	LOC_Os01g37000	-//-	protein_coding	mRNA	Chr1	21430946	21433876	+	7	1596	406
OsR498G0101284300.01.T02	OsR498G0101284300.01	LOC_Os01g37000	-//-	protein_coding	mRNA	Chr1	21430946	21431347	+	1	402	79
OsR498G0101284300.01.T03	OsR498G0101284300.01	LOC_Os01g37000	-//-	protein_coding	mRNA	Chr1	21431028	21432976	+	5	896	246
OsR498G0409146200.01.T01	OsR498G0409146200.01	LOC_Os04g49170	gnl|BL_ORD_ID|31999 sp|O22255|ATL64_ARATH RING-H2 finger protein ATL64 OS=Arabidopsis thaliana OX=3702 GN=ATL64 PE=2 SV=1//6.982e-08	protein_coding	mRNA	Chr4	29619768	29620490	-	1	723	173
OsR498G0613034000.01.T05	OsR498G0613034000.01	LOC_Os06g43220	gnl|BL_ORD_ID|17920 sp|P47927|AP2_ARATH Floral homeotic protein APETALA 2 OS=Arabidopsis thaliana OX=3702 GN=AP2 PE=1 SV=1//4.40658e-62	protein_coding	mRNA	Chr6	27342597	27345073	-	9	1277	323
OsR498G0714073300.01.T01	OsR498G0714073300.01	LOC_Os07g22350	gnl|BL_ORD_ID|141354 sp|Q43793|G6PDC_TOBAC Glucose-6-phosphate 1-dehydrogenase, chloroplastic OS=Nicotiana tabacum OX=4097 PE=2 SV=1//7.99072e-06	protein_coding	mRNA	Chr7	12955537	12957678	+	2	720	200
OsR498G0714190200.01.T01	OsR498G0714190200.01	.	-//-	protein_coding	mRNA	Chr7	15444222	15445234	-	2	759	106
OsR498G0714909700.01.T01	OsR498G0714909700.01	LOC_Os07g46930	gnl|BL_ORD_ID|435441 sp|Q94KL7|SILD_FORIN Secoisolariciresinol dehydrogenase (Fragment) OS=Forsythia intermedia OX=55183 PE=1 SV=1//8.25269e-74	protein_coding	mRNA	Chr7	28474005	28476838	+	3	1233	298
OsR498G0407421400.01.T01	OsR498G0407421400.01	LOC_Os04g01320	-//-	protein_coding	mRNA	Chr4	271541	274882	-	2	456	85
OsR498G0613117600.01.T02	OsR498G0613117600.01	LOC_Os06g45280	gnl|BL_ORD_ID|294278 sp|Q8H1E3|PBL17_ARATH Probable serine/threonine-protein kinase PBL17 OS=Arabidopsis thaliana OX=3702 GN=PBL17 PE=1 SV=1//3.65265e-78	protein_coding	mRNA	Chr6	28767517	28772620	-	5	2665	280
OsR498G0613117600.01.T03	OsR498G0613117600.01	LOC_Os06g45280	gnl|BL_ORD_ID|294278 sp|Q8H1E3|PBL17_ARATH Probable serine/threonine-protein kinase PBL17 OS=Arabidopsis thaliana OX=3702 GN=PBL17 PE=1 SV=1//3.65265e-78	protein_coding	mRNA	Chr6	28768199	28772620	-	5	1295	268
OsR498G0613117600.01.T01	OsR498G0613117600.01	LOC_Os06g45280	gnl|BL_ORD_ID|294278 sp|Q8H1E3|PBL17_ARATH Probable serine/threonine-protein kinase PBL17 OS=Arabidopsis thaliana OX=3702 GN=PBL17 PE=1 SV=1//3.65265e-78	protein_coding	mRNA	Chr6	28767101	28772635	-	6	2261	469
OsR498G1221303800.01.T01	OsR498G1221303800.01	LOC_Os12g18110	gnl|BL_ORD_ID|81366 sp|P57758|CTNS_ARATH Cystinosin homolog OS=Arabidopsis thaliana OX=3702 GN=At5g40670 PE=2 SV=1//3.65206e-123	protein_coding	mRNA	Chr12	9543628	9551630	-	8	1391	242
OsR498G1221303800.01.T03	OsR498G1221303800.01	LOC_Os12g18110	gnl|BL_ORD_ID|81366 sp|P57758|CTNS_ARATH Cystinosin homolog OS=Arabidopsis thaliana OX=3702 GN=At5g40670 PE=2 SV=1//3.65206e-123	protein_coding	mRNA	Chr12	9546055	9551630	-	8	1265	274
OsR498G1221303800.01.T02	OsR498G1221303800.01	LOC_Os12g18110	gnl|BL_ORD_ID|81366 sp|P57758|CTNS_ARATH Cystinosin homolog OS=Arabidopsis thaliana OX=3702 GN=At5g40670 PE=2 SV=1//3.65206e-123	protein_coding	mRNA	Chr12	9543667	9551840	-	9	1404	268
OsR498G1221303800.01.T05	OsR498G1221303800.01	LOC_Os12g18110	gnl|BL_ORD_ID|81366 sp|P57758|CTNS_ARATH Cystinosin homolog OS=Arabidopsis thaliana OX=3702 GN=At5g40670 PE=2 SV=1//3.65206e-123	protein_coding	mRNA	Chr12	9549674	9551840	-	2	785	90
OsR498G1221303800.01.T04	OsR498G1221303800.01	LOC_Os12g18110	gnl|BL_ORD_ID|81366 sp|P57758|CTNS_ARATH Cystinosin homolog OS=Arabidopsis thaliana OX=3702 GN=At5g40670 PE=2 SV=1//3.65206e-123	protein_coding	mRNA	Chr12	9547265	9551630	-	5	859	179
OsR498G1221303800.01.T06	OsR498G1221303800.01	LOC_Os12g18110	gnl|BL_ORD_ID|81366 sp|P57758|CTNS_ARATH Cystinosin homolog OS=Arabidopsis thaliana OX=3702 GN=At5g40670 PE=2 SV=1//3.65206e-123	protein_coding	mRNA	Chr12	9550759	9551840	-	2	890	71
OsR498G0611991000.01.T01	OsR498G0611991000.01	LOC_Os06g13730	gnl|BL_ORD_ID|154709 sp|Q9C8E7|GLR33_ARATH Glutamate receptor 3.3 OS=Arabidopsis thaliana OX=3702 GN=GLR3.3 PE=2 SV=1//4.87871e-40	protein_coding	mRNA	Chr6	7695426	7696257	-	2	758	103
OsR498G0815296500.01.T01	OsR498G0815296500.01	LOC_Os08g07690	-//-	protein_coding	mRNA	Chr8	4269454	4270445	+	2	785	119
OsR498G0713724300.01.T01	OsR498G0713724300.01	LOC_Os07g10660	gnl|BL_ORD_ID|410138 sp|Q9SCM3|RS24_ARATH 40S ribosomal protein S2-4 OS=Arabidopsis thaliana OX=3702 GN=RPS2D PE=2 SV=1//6.10151e-126	protein_coding	mRNA	Chr7	5828733	5830836	+	2	1296	276
OsR498G0305916700.01.T01	OsR498G0305916700.01	LOC_Os03g22140	gnl|BL_ORD_ID|440193 sp|Q80ZX8|SPAG1_MOUSE Sperm-associated antigen 1 OS=Mus musculus OX=10090 GN=Spag1 PE=1 SV=1//6.97e-07	protein_coding	mRNA	Chr3	13081545	13083498	+	2	1864	492
OsR498G0305916700.01.T02	OsR498G0305916700.01	LOC_Os03g22140	gnl|BL_ORD_ID|440193 sp|Q80ZX8|SPAG1_MOUSE Sperm-associated antigen 1 OS=Mus musculus OX=10090 GN=Spag1 PE=1 SV=1//6.97e-07	protein_coding	mRNA	Chr3	13082109	13083534	+	3	1277	295
OsR498G1221401700.01.T01	OsR498G1221401700.01	LOC_Os12g22800	-//-	protein_coding	mRNA	Chr12	12202643	12204456	+	4	1104	144
OsR498G0100216800.01.T01	OsR498G0100216800.01	.	-//-	protein_coding	mRNA	Chr1	3323801	3325580	-	2	1619	140
OsR498G0612080600.01.T01	OsR498G0612080600.01	.	-//-	protein_coding	mRNA	Chr6	9111972	9112401	-	1	430	81
OsR498G1221451200.01.T05	OsR498G1221451200.01	LOC_Os12g24550	gnl|BL_ORD_ID|473935 sp|Q2QAV0|TIO_ARATH Serine/threonine-protein kinase TIO OS=Arabidopsis thaliana OX=3702 GN=TIO PE=1 SV=1//0	protein_coding	mRNA	Chr12	13247810	13250724	-	8	1033	204
OsR498G0102149600.01.T01	OsR498G0102149600.01	.	-//-	protein_coding	mRNA	Chr1	34861235	34861474	-	1	240	55
OsR498G1221451200.01.T06	OsR498G1221451200.01	LOC_Os12g24550	gnl|BL_ORD_ID|473935 sp|Q2QAV0|TIO_ARATH Serine/threonine-protein kinase TIO OS=Arabidopsis thaliana OX=3702 GN=TIO PE=1 SV=1//0	protein_coding	mRNA	Chr12	13249413	13250754	-	3	1140	64
OsR498G1221451200.01.T01	OsR498G1221451200.01	LOC_Os12g24550	gnl|BL_ORD_ID|473935 sp|Q2QAV0|TIO_ARATH Serine/threonine-protein kinase TIO OS=Arabidopsis thaliana OX=3702 GN=TIO PE=1 SV=1//0	protein_coding	mRNA	Chr12	13240034	13250754	-	22	4670	1368
OsR498G0917033200.01.T01	OsR498G0917033200.01	.	gnl|BL_ORD_ID|310725 sp|Q9ZT94|POLR2_ARATH Retrovirus-related Pol polyprotein from transposon RE2 OS=Arabidopsis thaliana OX=3702 GN=RE2 PE=4 SV=1//2.00733e-10	protein_coding	mRNA	Chr9	8646282	8646518	-	1	237	59
OsR498G1221451200.01.T03	OsR498G1221451200.01	LOC_Os12g24550	gnl|BL_ORD_ID|473935 sp|Q2QAV0|TIO_ARATH Serine/threonine-protein kinase TIO OS=Arabidopsis thaliana OX=3702 GN=TIO PE=1 SV=1//0	protein_coding	mRNA	Chr12	13240093	13250754	-	22	4636	921
OsR498G1221451200.01.T02	OsR498G1221451200.01	LOC_Os12g24550	gnl|BL_ORD_ID|473935 sp|Q2QAV0|TIO_ARATH Serine/threonine-protein kinase TIO OS=Arabidopsis thaliana OX=3702 GN=TIO PE=1 SV=1//0	protein_coding	mRNA	Chr12	13240093	13250754	-	23	4545	1346
OsR498G0101577500.01.T03	OsR498G0101577500.01	LOC_Os01g43630	gnl|BL_ORD_ID|18486 sp|Q9LDK9|APBLA_ARATH Beta-adaptin-like protein A OS=Arabidopsis thaliana OX=3702 GN=BETAA-AD PE=1 SV=1//1.09323e-120	protein_coding	mRNA	Chr1	26095412	26102357	+	9	2039	607
OsR498G0510488600.01.T01	OsR498G0510488600.01	LOC_Os05g25660	gnl|BL_ORD_ID|308290 sp|Q9SCP2|PLY12_ARATH Probable pectate lyase 12 OS=Arabidopsis thaliana OX=3702 GN=At3g53190 PE=2 SV=2//1.69936e-52	protein_coding	mRNA	Chr5	15398159	15398575	-	1	417	138
OsR498G0101577500.01.T02	OsR498G0101577500.01	LOC_Os01g43630	gnl|BL_ORD_ID|18486 sp|Q9LDK9|APBLA_ARATH Beta-adaptin-like protein A OS=Arabidopsis thaliana OX=3702 GN=BETAA-AD PE=1 SV=1//1.09323e-120	protein_coding	mRNA	Chr1	26095412	26103926	+	10	3515	524
OsR498G1221645400.01.T04	OsR498G1221645400.01	LOC_Os12g30510	gnl|BL_ORD_ID|391821 sp|Q60482|RPC9_CAVPO DNA-directed RNA polymerase III subunit RPC9 OS=Cavia porcellus OX=10141 GN=CRCP PE=2 SV=1//3.76372e-08	protein_coding	mRNA	Chr12	17770640	17772105	-	4	542	111
OsR498G0510554500.01.T01	OsR498G0510554500.01	LOC_Os05g27304	gnl|BL_ORD_ID|326050 sp|Q9M1E2|PTR37_ARATH Protein NRT1/ PTR FAMILY 2.7 OS=Arabidopsis thaliana OX=3702 GN=NPF2.7 PE=1 SV=1//1.6133e-109	protein_coding	mRNA	Chr5	16595890	16603144	+	3	2180	582
OsR498G0510952500.01.T01	OsR498G0510952500.01	.	-//-	protein_coding	mRNA	Chr5	23333356	23334553	+	2	993	126
OsR498G0101577500.01.T05	OsR498G0101577500.01	LOC_Os01g43630	gnl|BL_ORD_ID|18486 sp|Q9LDK9|APBLA_ARATH Beta-adaptin-like protein A OS=Arabidopsis thaliana OX=3702 GN=BETAA-AD PE=1 SV=1//1.09323e-120	protein_coding	mRNA	Chr1	26095412	26100915	+	5	1409	383
OsR498G0101577500.01.T04	OsR498G0101577500.01	LOC_Os01g43630	gnl|BL_ORD_ID|18486 sp|Q9LDK9|APBLA_ARATH Beta-adaptin-like protein A OS=Arabidopsis thaliana OX=3702 GN=BETAA-AD PE=1 SV=1//1.09323e-120	protein_coding	mRNA	Chr1	26095412	26101183	+	6	1556	479
OsR498G0917835500.01.T01	OsR498G0917835500.01	.	-//-	protein_coding	mRNA	Chr9	22303799	22304427	+	1	629	107
OsR498G1271217300.01.t1	OsR498G1271217300.01	LOC_Os12g01260	gnl|BL_ORD_ID|427674 sp|P38389|SC61B_ARATH Protein transport protein Sec61 subunit beta OS=Arabidopsis thaliana OX=3702 GN=At2g45070 PE=1 SV=1//9.39906e-13	protein_coding	mRNA	Chr12	248049	248372	-	1	324	107
OsR498G0916864800.01.T01	OsR498G0916864800.01	.	gnl|BL_ORD_ID|340129 sp|P51994|RBL_BAMML Ribulose bisphosphate carboxylase large chain (Fragment) OS=Bambusa multiplex OX=4582 GN=rbcL PE=3 SV=1//6.21128e-54	protein_coding	mRNA	Chr9	5348988	5349874	-	1	887	74
OsR498G0714581900.01.T01	OsR498G0714581900.01	LOC_Os07g37610	gnl|BL_ORD_ID|534513 sp|Q0D5G4|Y7633_ORYSJ B3 domain-containing protein Os07g0563300 OS=Oryza sativa subsp. japonica OX=39947 GN=Os07g0563300 PE=3 SV=2//0	protein_coding	mRNA	Chr7	23171630	23179293	+	12	3521	958
OsR498G0714581900.01.T02	OsR498G0714581900.01	LOC_Os07g37610	gnl|BL_ORD_ID|534513 sp|Q0D5G4|Y7633_ORYSJ B3 domain-containing protein Os07g0563300 OS=Oryza sativa subsp. japonica OX=39947 GN=Os07g0563300 PE=3 SV=2//0	protein_coding	mRNA	Chr7	23171630	23178954	+	12	3415	750
OsR498G0714581900.01.T03	OsR498G0714581900.01	LOC_Os07g37610	gnl|BL_ORD_ID|534513 sp|Q0D5G4|Y7633_ORYSJ B3 domain-containing protein Os07g0563300 OS=Oryza sativa subsp. japonica OX=39947 GN=Os07g0563300 PE=3 SV=2//0	protein_coding	mRNA	Chr7	23171630	23177045	+	9	2691	712
OsR498G0714581900.01.T04	OsR498G0714581900.01	LOC_Os07g37610	gnl|BL_ORD_ID|534513 sp|Q0D5G4|Y7633_ORYSJ B3 domain-containing protein Os07g0563300 OS=Oryza sativa subsp. japonica OX=39947 GN=Os07g0563300 PE=3 SV=2//0	protein_coding	mRNA	Chr7	23171630	23176630	+	8	2502	704
OsR498G0714581900.01.T05	OsR498G0714581900.01	LOC_Os07g37610	gnl|BL_ORD_ID|534513 sp|Q0D5G4|Y7633_ORYSJ B3 domain-containing protein Os07g0563300 OS=Oryza sativa subsp. japonica OX=39947 GN=Os07g0563300 PE=3 SV=2//0	protein_coding	mRNA	Chr7	23171630	23175466	+	4	2816	507
OsR498G0714581900.01.T06	OsR498G0714581900.01	LOC_Os07g37610	gnl|BL_ORD_ID|534513 sp|Q0D5G4|Y7633_ORYSJ B3 domain-containing protein Os07g0563300 OS=Oryza sativa subsp. japonica OX=39947 GN=Os07g0563300 PE=3 SV=2//0	protein_coding	mRNA	Chr7	23171630	23173047	+	3	1001	195
OsR498G0510242400.01.T01	OsR498G0510242400.01	LOC_Os05g19150	gnl|BL_ORD_ID|120406 sp|I6YGS0|EPHA_MYCTU Epoxide hydrolase A OS=Mycobacterium tuberculosis (strain ATCC 25618 / H37Rv) OX=83332 GN=ephA PE=1 SV=1//4.92091e-49	protein_coding	mRNA	Chr5	11382671	11384526	-	3	1315	331
OsR498G0463832200.01.t1	OsR498G0463832200.01	LOC_Os04g03870	gnl|BL_ORD_ID|48813 sp|Q42602|C89A2_ARATH Cytochrome P450 89A2 OS=Arabidopsis thaliana OX=3702 GN=CYP89A2 PE=2 SV=2//4.73066e-56	protein_coding	mRNA	Chr4	1831060	1832502	-	1	1443	480
OsR498G0816040000.01.T01	OsR498G0816040000.01	LOC_Os08g31130	gnl|BL_ORD_ID|510644 sp|Q9FGG3|WTR45_ARATH WAT1-related protein At5g64700 OS=Arabidopsis thaliana OX=3702 GN=At5g64700 PE=2 SV=1//3.79666e-49	protein_coding	mRNA	Chr8	20551324	20556774	-	7	1393	347
OsR498G0100422900.01.T05	OsR498G0100422900.01	LOC_Os01g11880	gnl|BL_ORD_ID|99839 sp|Q9MAH3|DJ1B_ARATH Protein DJ-1 homolog B OS=Arabidopsis thaliana OX=3702 GN=DJ1B PE=1 SV=1//1.00648e-35	protein_coding	mRNA	Chr1	6432401	6434612	+	5	1067	255
OsR498G0100422900.01.T04	OsR498G0100422900.01	LOC_Os01g11880	gnl|BL_ORD_ID|99839 sp|Q9MAH3|DJ1B_ARATH Protein DJ-1 homolog B OS=Arabidopsis thaliana OX=3702 GN=DJ1B PE=1 SV=1//1.00648e-35	protein_coding	mRNA	Chr1	6432401	6435068	+	5	1354	324
OsR498G0100422900.01.T03	OsR498G0100422900.01	LOC_Os01g11880	gnl|BL_ORD_ID|99839 sp|Q9MAH3|DJ1B_ARATH Protein DJ-1 homolog B OS=Arabidopsis thaliana OX=3702 GN=DJ1B PE=1 SV=1//1.00648e-35	protein_coding	mRNA	Chr1	6432401	6435315	+	6	1518	369
OsR498G0100422900.01.T02	OsR498G0100422900.01	LOC_Os01g11880	gnl|BL_ORD_ID|99839 sp|Q9MAH3|DJ1B_ARATH Protein DJ-1 homolog B OS=Arabidopsis thaliana OX=3702 GN=DJ1B PE=1 SV=1//1.00648e-35	protein_coding	mRNA	Chr1	6432401	6435947	+	6	2214	248
OsR498G0306036800.01.T01	OsR498G0306036800.01	LOC_Os03g25840	gnl|BL_ORD_ID|304097 sp|Q9LHN7|PHSC_ARATH Probable polyamine transporter At3g13620 OS=Arabidopsis thaliana OX=3702 GN=At3g13620 PE=2 SV=1//2.93906e-123	protein_coding	mRNA	Chr3	15410359	15420104	-	2	1554	516
OsR498G1018325900.01.T01	OsR498G1018325900.01	LOC_Os10g11580	gnl|BL_ORD_ID|268721 sp|Q8LCG7|NFYC2_ARATH Nuclear transcription factor Y subunit C-2 OS=Arabidopsis thaliana OX=3702 GN=NFYC2 PE=1 SV=2//1.76201e-15	protein_coding	mRNA	Chr10	7079417	7081081	+	2	1449	335
OsR498G0714577600.01.T01	OsR498G0714577600.01	LOC_Os07g37510	gnl|BL_ORD_ID|284783 sp|O64515|OCT2_ARATH Organic cation/carnitine transporter 2 OS=Arabidopsis thaliana OX=3702 GN=OCT2 PE=2 SV=1//7.26506e-156	protein_coding	mRNA	Chr7	23094278	23096840	-	2	2010	543
OsR498G0511053100.01.T01	OsR498G0511053100.01	LOC_Os05g40230	gnl|BL_ORD_ID|502737 sp|Q9MB46|VATE_CITUN V-type proton ATPase subunit E OS=Citrus unshiu OX=55188 GN=VATE PE=2 SV=1//3.1769e-101	protein_coding	mRNA	Chr5	24956186	24957915	+	6	1097	231
OsR498G0613148300.01.T01	OsR498G0613148300.01	LOC_Os06g45880	gnl|BL_ORD_ID|468205 sp|P0CT39|TF26_SCHPO Transposon Tf2-6 polyprotein OS=Schizosaccharomyces pombe (strain 972 / ATCC 24843) OX=284812 GN=Tf2-6 PE=3 SV=1//1.05089e-70	protein_coding	mRNA	Chr6	29197402	29199336	+	1	1935	632
OsR498G0101002800.01.T01	OsR498G0101002800.01	LOC_Os01g28600	gnl|BL_ORD_ID|110578 sp|Q9LMJ4|E70B2_ARATH Exocyst complex component EXO70B2 OS=Arabidopsis thaliana OX=3702 GN=EXO70B2 PE=1 SV=1//1.49297e-10	protein_coding	mRNA	Chr1	16463859	16464422	-	1	564	181
OsR498G0408710600.01.T01	OsR498G0408710600.01	LOC_Os04g38900	gnl|BL_ORD_ID|302881 sp|O04331|PHB3_ARATH Prohibitin-3, mitochondrial OS=Arabidopsis thaliana OX=3702 GN=PHB3 PE=1 SV=1//6.849e-129	protein_coding	mRNA	Chr4	23185177	23186984	-	2	1515	293
OsR498G0509937200.01.T01	OsR498G0509937200.01	LOC_Os05g10890	gnl|BL_ORD_ID|310724 sp|Q94HW2|POLR1_ARATH Retrovirus-related Pol polyprotein from transposon RE1 OS=Arabidopsis thaliana OX=3702 GN=RE1 PE=2 SV=1//3.05733e-09	protein_coding	mRNA	Chr5	6201035	6201274	-	1	240	79
OsR498G0714658200.01.T01	OsR498G0714658200.01	LOC_Os07g39790	-//-	protein_coding	mRNA	Chr7	24513407	24514292	-	1	886	193
OsR498G0101886500.01.T01	OsR498G0101886500.01	LOC_Os01g51820	-//-	protein_coding	mRNA	Chr1	30744794	30746077	+	1	1284	413
OsR498G0510954600.01.T01	OsR498G0510954600.01	LOC_Os05g37660	gnl|BL_ORD_ID|526544 sp|Q9SND9|Y3028_ARATH Uncharacterized acetyltransferase At3g50280 OS=Arabidopsis thaliana OX=3702 GN=At3g50280 PE=3 SV=1//3.84414e-60	protein_coding	mRNA	Chr5	23367683	23369593	-	1	1911	480
OsR498G0407453400.01.T05	OsR498G0407453400.01	LOC_Os04g02150	gnl|BL_ORD_ID|480213 sp|Q54UB1|TRM6_DICDI tRNA (adenine(58)-N(1))-methyltransferase non-catalytic subunit trm6 OS=Dictyostelium discoideum OX=44689 GN=trmt6 PE=3 SV=1//3.696e-13	protein_coding	mRNA	Chr4	794517	798256	-	6	1195	179
OsR498G0408643600.01.T03	OsR498G0408643600.01	.	gnl|BL_ORD_ID|286468 sp|B9FSC8|OPR11_ORYSJ Putative 12-oxophytodienoate reductase 11 OS=Oryza sativa subsp. japonica OX=39947 GN=OPR11 PE=2 SV=1//0	protein_coding	mRNA	Chr4	22184287	22188575	-	8	1812	118
OsR498G0510948800.01.T05	OsR498G0510948800.01	LOC_Os05g37434	gnl|BL_ORD_ID|31131 sp|Q9ZT48|ATE1_ARATH Arginyl-tRNA--protein transferase 1 OS=Arabidopsis thaliana OX=3702 GN=ATE1 PE=2 SV=2//1.33542e-160	protein_coding	mRNA	Chr5	23258951	23262429	-	4	1307	106
OsR498G0714559100.01.T03	OsR498G0714559100.01	LOC_Os07g37030	gnl|BL_ORD_ID|493905 sp|Q69S39|UCRIA_ORYSJ Cytochrome b6-f complex iron-sulfur subunit, chloroplastic OS=Oryza sativa subsp. japonica OX=39947 GN=petC PE=1 SV=1//1.933e-12	protein_coding	mRNA	Chr7	22843650	22845925	+	3	2091	143
OsR498G0714559100.01.T02	OsR498G0714559100.01	LOC_Os07g37030	gnl|BL_ORD_ID|493905 sp|Q69S39|UCRIA_ORYSJ Cytochrome b6-f complex iron-sulfur subunit, chloroplastic OS=Oryza sativa subsp. japonica OX=39947 GN=petC PE=1 SV=1//1.933e-12	protein_coding	mRNA	Chr7	22843533	22845610	+	4	913	201
OsR498G0204822400.01.T03	OsR498G0204822400.01	LOC_Os02g52510	gnl|BL_ORD_ID|338074 sp|A4PBL4|RAD54_ORYSJ DNA repair and recombination protein RAD54 OS=Oryza sativa subsp. japonica OX=39947 GN=RAD54 PE=1 SV=1//0	protein_coding	mRNA	Chr2	33869035	33875308	-	17	2524	759
OsR498G0204822400.01.T02	OsR498G0204822400.01	LOC_Os02g52510	gnl|BL_ORD_ID|338074 sp|A4PBL4|RAD54_ORYSJ DNA repair and recombination protein RAD54 OS=Oryza sativa subsp. japonica OX=39947 GN=RAD54 PE=1 SV=1//0	protein_coding	mRNA	Chr2	33865954	33875308	-	22	3266	980
OsR498G0204822400.01.T04	OsR498G0204822400.01	LOC_Os02g52510	gnl|BL_ORD_ID|338074 sp|A4PBL4|RAD54_ORYSJ DNA repair and recombination protein RAD54 OS=Oryza sativa subsp. japonica OX=39947 GN=RAD54 PE=1 SV=1//0	protein_coding	mRNA	Chr2	33872299	33875308	-	5	1474	395
OsR498G0204657000.01.T04	OsR498G0204657000.01	LOC_Os02g48640	-//-	protein_coding	mRNA	Chr2	31530141	31532657	-	2	1133	287
OsR498G0612193600.01.T01	OsR498G0612193600.01	LOC_Os06g19490	-//-	protein_coding	mRNA	Chr6	10701494	10702350	-	1	857	218
OsR498G0100767800.01.T01	OsR498G0100767800.01	.	gnl|BL_ORD_ID|220447 sp|Q8L7R3|LPCT1_ARATH Lysophospholipid acyltransferase LPEAT1 OS=Arabidopsis thaliana OX=3702 GN=LPEAT1 PE=1 SV=1//4.75175e-29	protein_coding	mRNA	Chr1	11711058	11716077	-	8	1709	296
OsR498G0816326900.01.T01	OsR498G0816326900.01	.	-//-	protein_coding	mRNA	Chr8	25293345	25293913	+	1	569	188
OsR498G0510843600.01.T04	OsR498G0510843600.01	LOC_Os05g34270	gnl|BL_ORD_ID|532687 sp|Q9ASS4|Y5838_ARATH Probably inactive leucine-rich repeat receptor-like protein kinase At5g48380 OS=Arabidopsis thaliana OX=3702 GN=At5g48380 PE=1 SV=1//0	protein_coding	mRNA	Chr5	21600801	21602594	-	3	740	143
OsR498G0511410300.01.T01	OsR498G0511410300.01	LOC_Os05g50550	gnl|BL_ORD_ID|442297 sp|Q75HZ9|SPS2_ORYSJ Solanesyl-diphosphate synthase 2, chloroplastic OS=Oryza sativa subsp. japonica OX=39947 GN=SPS2 PE=1 SV=2//0	protein_coding	mRNA	Chr5	30330371	30333801	+	6	1886	403
OsR498G0511410300.01.T02	OsR498G0511410300.01	LOC_Os05g50550	gnl|BL_ORD_ID|442297 sp|Q75HZ9|SPS2_ORYSJ Solanesyl-diphosphate synthase 2, chloroplastic OS=Oryza sativa subsp. japonica OX=39947 GN=SPS2 PE=1 SV=2//0	protein_coding	mRNA	Chr5	30330371	30332750	+	3	1229	144
OsR498G0511410300.01.T03	OsR498G0511410300.01	LOC_Os05g50550	gnl|BL_ORD_ID|442297 sp|Q75HZ9|SPS2_ORYSJ Solanesyl-diphosphate synthase 2, chloroplastic OS=Oryza sativa subsp. japonica OX=39947 GN=SPS2 PE=1 SV=2//0	protein_coding	mRNA	Chr5	30330371	30331285	+	2	824	105
OsR498G1018982900.01.T02	OsR498G1018982900.01	LOC_Os10g35390	gnl|BL_ORD_ID|220432 sp|Q9LLY4|LPAT1_BRANA 1-acyl-sn-glycerol-3-phosphate acyltransferase 1, chloroplastic OS=Brassica napus OX=3708 GN=LPAT1 PE=2 SV=1//1.07331e-115	protein_coding	mRNA	Chr10	21138743	21140877	+	4	1068	259
OsR498G1018982900.01.T01	OsR498G1018982900.01	LOC_Os10g35390	gnl|BL_ORD_ID|220432 sp|Q9LLY4|LPAT1_BRANA 1-acyl-sn-glycerol-3-phosphate acyltransferase 1, chloroplastic OS=Brassica napus OX=3708 GN=LPAT1 PE=2 SV=1//1.07331e-115	protein_coding	mRNA	Chr10	21138666	21142235	+	6	1737	332
OsR498G0510843600.01.T03	OsR498G0510843600.01	LOC_Os05g34270	gnl|BL_ORD_ID|532687 sp|Q9ASS4|Y5838_ARATH Probably inactive leucine-rich repeat receptor-like protein kinase At5g48380 OS=Arabidopsis thaliana OX=3702 GN=At5g48380 PE=1 SV=1//0	protein_coding	mRNA	Chr5	21600799	21602594	-	3	761	151
OsR498G0613108700.01.T05	OsR498G0613108700.01	LOC_Os06g45000	gnl|BL_ORD_ID|491776 sp|Q9FF66|UBC22_ARATH Ubiquitin-conjugating enzyme E2 22 OS=Arabidopsis thaliana OX=3702 GN=UBC22 PE=1 SV=1//2.43081e-101	protein_coding	mRNA	Chr6	28636696	28638800	+	5	1598	192
OsR498G0613108700.01.T04	OsR498G0613108700.01	LOC_Os06g45000	gnl|BL_ORD_ID|491776 sp|Q9FF66|UBC22_ARATH Ubiquitin-conjugating enzyme E2 22 OS=Arabidopsis thaliana OX=3702 GN=UBC22 PE=1 SV=1//2.43081e-101	protein_coding	mRNA	Chr6	28635335	28638059	+	3	1171	92
OsR498G0613108700.01.T01	OsR498G0613108700.01	LOC_Os06g45000	gnl|BL_ORD_ID|491776 sp|Q9FF66|UBC22_ARATH Ubiquitin-conjugating enzyme E2 22 OS=Arabidopsis thaliana OX=3702 GN=UBC22 PE=1 SV=1//2.43081e-101	protein_coding	mRNA	Chr6	28635335	28638974	+	7	1608	252
OsR498G0613108700.01.T03	OsR498G0613108700.01	LOC_Os06g45000	gnl|BL_ORD_ID|491776 sp|Q9FF66|UBC22_ARATH Ubiquitin-conjugating enzyme E2 22 OS=Arabidopsis thaliana OX=3702 GN=UBC22 PE=1 SV=1//2.43081e-101	protein_coding	mRNA	Chr6	28635335	28638781	+	8	1658	301
OsR498G0613108700.01.T02	OsR498G0613108700.01	LOC_Os06g45000	gnl|BL_ORD_ID|491776 sp|Q9FF66|UBC22_ARATH Ubiquitin-conjugating enzyme E2 22 OS=Arabidopsis thaliana OX=3702 GN=UBC22 PE=1 SV=1//2.43081e-101	protein_coding	mRNA	Chr6	28635335	28638815	+	7	1420	252
OsR498G0714580200.01.T01	OsR498G0714580200.01	.	-//-	protein_coding	mRNA	Chr7	23131531	23132675	-	1	1145	122
OsR498G0408864800.01.T03	OsR498G0408864800.01	LOC_Os04g42870	gnl|BL_ORD_ID|233929 sp|Q3ED65|MENG_ARATH 2-phytyl-1,4-beta-naphthoquinone methyltransferase, chloroplastic OS=Arabidopsis thaliana OX=3702 GN=MENG PE=1 SV=2//5.91568e-07	protein_coding	mRNA	Chr4	25505406	25507486	-	8	1022	132
OsR498G0409316500.01.T01	OsR498G0409316500.01	LOC_Os04g53430	gnl|BL_ORD_ID|45978 sp|Q1EBV6|BPM5_ARATH BTB/POZ and MATH domain-containing protein 5 OS=Arabidopsis thaliana OX=3702 GN=BPM5 PE=1 SV=1//6.28648e-11	protein_coding	mRNA	Chr4	32261769	32262182	+	1	414	92
OsR498G0204187600.01.T04	OsR498G0204187600.01	LOC_Os02g37140	gnl|BL_ORD_ID|312021 sp|Q9LSL9|PP445_ARATH Pentatricopeptide repeat-containing protein At5g65560 OS=Arabidopsis thaliana OX=3702 GN=At5g65560 PE=2 SV=1//2.59525e-06	protein_coding	mRNA	Chr2	23681672	23686485	-	3	3510	845
OsR498G0511052200.01.T01	OsR498G0511052200.01	LOC_Os05g40212	-//-	protein_coding	mRNA	Chr5	24941402	24942270	-	1	869	105
OsR498G0203788700.01.T01	OsR498G0203788700.01	LOC_Os02g27420	-//-	protein_coding	mRNA	Chr2	16771904	16773076	+	1	1173	390
OsR498G1221885500.01.T03	OsR498G1221885500.01	LOC_Os12g37580	gnl|BL_ORD_ID|3843 sp|Q9LYS2|AB10C_ARATH ABC transporter C family member 10 OS=Arabidopsis thaliana OX=3702 GN=ABCC10 PE=2 SV=2//0	protein_coding	mRNA	Chr12	21955814	21961386	+	12	2955	625
OsR498G1221885500.01.T02	OsR498G1221885500.01	LOC_Os12g37580	gnl|BL_ORD_ID|3843 sp|Q9LYS2|AB10C_ARATH ABC transporter C family member 10 OS=Arabidopsis thaliana OX=3702 GN=ABCC10 PE=2 SV=2//0	protein_coding	mRNA	Chr12	21954817	21957823	+	5	2217	579
OsR498G1221885500.01.T01	OsR498G1221885500.01	LOC_Os12g37580	gnl|BL_ORD_ID|3843 sp|Q9LYS2|AB10C_ARATH ABC transporter C family member 10 OS=Arabidopsis thaliana OX=3702 GN=ABCC10 PE=2 SV=2//0	protein_coding	mRNA	Chr12	21954402	21960737	+	12	3889	1235
OsR498G0203224300.01.T01	OsR498G0203224300.01	LOC_Os02g12550	gnl|BL_ORD_ID|48649 sp|P93530|C71D6_SOLCH Cytochrome P450 71D6 OS=Solanum chacoense OX=4108 GN=CYP71D6 PE=2 SV=1//1.83007e-37	protein_coding	mRNA	Chr2	6586565	6587355	+	1	791	226
OsR498G0202989500.01.T01	OsR498G0202989500.01	LOC_Os02g05930	gnl|BL_ORD_ID|385408 sp|Q9SHI3|RLP2_ARATH Receptor-like protein 2 OS=Arabidopsis thaliana OX=3702 GN=RLP2 PE=2 SV=1//1.10465e-07	protein_coding	mRNA	Chr2	2898132	2900359	+	3	1140	75
OsR498G0202989500.01.T02	OsR498G0202989500.01	LOC_Os02g05930	gnl|BL_ORD_ID|385408 sp|Q9SHI3|RLP2_ARATH Receptor-like protein 2 OS=Arabidopsis thaliana OX=3702 GN=RLP2 PE=2 SV=1//1.10465e-07	protein_coding	mRNA	Chr2	2899945	2901372	+	2	1361	100
OsR498G0714879500.01.T01	OsR498G0714879500.01	LOC_Os07g46210	-//-	protein_coding	mRNA	Chr7	28008560	28009567	+	1	1008	285
OsR498G0307349200.01.T05	OsR498G0307349200.01	LOC_Os03g62510	gnl|BL_ORD_ID|78806 sp|Q2VEX9|CRTSO_DAUCA Prolycopene isomerase, chloroplastic OS=Daucus carota OX=4039 GN=CRTISO PE=2 SV=1//1.66173e-41	protein_coding	mRNA	Chr3	38478897	38483276	-	10	1689	223
OsR498G0307349200.01.T04	OsR498G0307349200.01	LOC_Os03g62510	gnl|BL_ORD_ID|78806 sp|Q2VEX9|CRTSO_DAUCA Prolycopene isomerase, chloroplastic OS=Daucus carota OX=4039 GN=CRTISO PE=2 SV=1//1.66173e-41	protein_coding	mRNA	Chr3	38478897	38483276	-	10	1705	386
OsR498G0307349200.01.T03	OsR498G0307349200.01	LOC_Os03g62510	gnl|BL_ORD_ID|78806 sp|Q2VEX9|CRTSO_DAUCA Prolycopene isomerase, chloroplastic OS=Daucus carota OX=4039 GN=CRTISO PE=2 SV=1//1.66173e-41	protein_coding	mRNA	Chr3	38478897	38483276	-	10	2004	298
OsR498G0307349200.01.T02	OsR498G0307349200.01	LOC_Os03g62510	gnl|BL_ORD_ID|78806 sp|Q2VEX9|CRTSO_DAUCA Prolycopene isomerase, chloroplastic OS=Daucus carota OX=4039 GN=CRTISO PE=2 SV=1//1.66173e-41	protein_coding	mRNA	Chr3	38478543	38483276	-	8	2243	261
OsR498G0307349200.01.T01	OsR498G0307349200.01	LOC_Os03g62510	gnl|BL_ORD_ID|78806 sp|Q2VEX9|CRTSO_DAUCA Prolycopene isomerase, chloroplastic OS=Daucus carota OX=4039 GN=CRTISO PE=2 SV=1//1.66173e-41	protein_coding	mRNA	Chr3	38478249	38483280	-	12	1840	359
OsR498G0510613500.01.T04	OsR498G0510613500.01	LOC_Os05g28510	gnl|BL_ORD_ID|192891 sp|Q9FJD4|IMB1_ARATH Importin subunit beta-1 OS=Arabidopsis thaliana OX=3702 GN=KPNB1 PE=1 SV=1//0	protein_coding	mRNA	Chr5	17559802	17564470	+	3	3033	868
OsR498G0510613500.01.T05	OsR498G0510613500.01	LOC_Os05g28510	gnl|BL_ORD_ID|192891 sp|Q9FJD4|IMB1_ARATH Importin subunit beta-1 OS=Arabidopsis thaliana OX=3702 GN=KPNB1 PE=1 SV=1//0	protein_coding	mRNA	Chr5	17559802	17564101	+	3	2515	735
OsR498G1119984700.01.T01	OsR498G1119984700.01	.	gnl|BL_ORD_ID|103302 sp|Q0WTI8|DNJ72_ARATH Chaperone protein dnaJ 72 OS=Arabidopsis thaliana OX=3702 GN=ATJ72 PE=2 SV=1//1.47929e-08	protein_coding	mRNA	Chr11	14918038	14918464	+	2	426	101
OsR498G0510613500.01.T01	OsR498G0510613500.01	LOC_Os05g28510	gnl|BL_ORD_ID|192891 sp|Q9FJD4|IMB1_ARATH Importin subunit beta-1 OS=Arabidopsis thaliana OX=3702 GN=KPNB1 PE=1 SV=1//0	protein_coding	mRNA	Chr5	17559802	17564651	+	3	3232	868
OsR498G0510613500.01.T02	OsR498G0510613500.01	LOC_Os05g28510	gnl|BL_ORD_ID|192891 sp|Q9FJD4|IMB1_ARATH Importin subunit beta-1 OS=Arabidopsis thaliana OX=3702 GN=KPNB1 PE=1 SV=1//0	protein_coding	mRNA	Chr5	17559802	17564588	+	3	3164	868
OsR498G0510613500.01.T03	OsR498G0510613500.01	LOC_Os05g28510	gnl|BL_ORD_ID|192891 sp|Q9FJD4|IMB1_ARATH Importin subunit beta-1 OS=Arabidopsis thaliana OX=3702 GN=KPNB1 PE=1 SV=1//0	protein_coding	mRNA	Chr5	17559802	17564470	+	3	3038	868
OsR498G0613232300.01.T01	OsR498G0613232300.01	LOC_Os06g48010	gnl|BL_ORD_ID|299284 sp|Q96518|PER16_ARATH Peroxidase 16 OS=Arabidopsis thaliana OX=3702 GN=PER16 PE=1 SV=2//3.02043e-100	protein_coding	mRNA	Chr6	30473984	30475803	+	3	1276	314
OsR498G0204738600.01.T01	OsR498G0204738600.01	LOC_Os02g50600	gnl|BL_ORD_ID|145116 sp|O04536|GATL9_ARATH Probable galacturonosyltransferase-like 9 OS=Arabidopsis thaliana OX=3702 GN=GATL9 PE=2 SV=1//2.82665e-141	protein_coding	mRNA	Chr2	32650015	32651781	-	1	1767	373
OsR498G1222160800.01.T02	OsR498G1222160800.01	LOC_Os12g43630	gnl|BL_ORD_ID|231137 sp|Q42972|MDHG_ORYSJ Malate dehydrogenase, glyoxysomal OS=Oryza sativa subsp. japonica OX=39947 GN=Os12g0632700 PE=1 SV=3//5.78517e-161	protein_coding	mRNA	Chr12	26104541	26108548	-	8	1441	343
OsR498G1222160800.01.T01	OsR498G1222160800.01	LOC_Os12g43630	gnl|BL_ORD_ID|231137 sp|Q42972|MDHG_ORYSJ Malate dehydrogenase, glyoxysomal OS=Oryza sativa subsp. japonica OX=39947 GN=Os12g0632700 PE=1 SV=3//5.78517e-161	protein_coding	mRNA	Chr12	26103781	26108548	-	9	1545	356
OsR498G0204738600.01.T02	OsR498G0204738600.01	LOC_Os02g50600	gnl|BL_ORD_ID|145116 sp|O04536|GATL9_ARATH Probable galacturonosyltransferase-like 9 OS=Arabidopsis thaliana OX=3702 GN=GATL9 PE=2 SV=1//2.82665e-141	protein_coding	mRNA	Chr2	32650452	32651278	-	2	551	135
OsR498G1222160800.01.T06	OsR498G1222160800.01	LOC_Os12g43630	gnl|BL_ORD_ID|231137 sp|Q42972|MDHG_ORYSJ Malate dehydrogenase, glyoxysomal OS=Oryza sativa subsp. japonica OX=39947 GN=Os12g0632700 PE=1 SV=3//5.78517e-161	protein_coding	mRNA	Chr12	26107013	26108548	-	2	598	109
OsR498G0510853700.01.T02	OsR498G0510853700.01	LOC_Os05g34540	gnl|BL_ORD_ID|148144 sp|Q96254|GDI1_ARATH Guanosine nucleotide diphosphate dissociation inhibitor 1 OS=Arabidopsis thaliana OX=3702 GN=GDI1 PE=1 SV=1//0	protein_coding	mRNA	Chr5	21799310	21804041	+	11	1788	415
OsR498G1222160800.01.T04	OsR498G1222160800.01	LOC_Os12g43630	gnl|BL_ORD_ID|231137 sp|Q42972|MDHG_ORYSJ Malate dehydrogenase, glyoxysomal OS=Oryza sativa subsp. japonica OX=39947 GN=Os12g0632700 PE=1 SV=3//5.78517e-161	protein_coding	mRNA	Chr12	26105049	26108548	-	6	1114	281
OsR498G1018882700.01.T01	OsR498G1018882700.01	LOC_Os10g33270	gnl|BL_ORD_ID|86308 sp|Q9FWK4|CYNS_ORYSJ Cyanate hydratase OS=Oryza sativa subsp. japonica OX=39947 GN=CYN PE=2 SV=2//1.78693e-06	protein_coding	mRNA	Chr10	19473693	19476984	+	4	902	168
OsR498G1018882700.01.T02	OsR498G1018882700.01	LOC_Os10g33270	gnl|BL_ORD_ID|86308 sp|Q9FWK4|CYNS_ORYSJ Cyanate hydratase OS=Oryza sativa subsp. japonica OX=39947 GN=CYN PE=2 SV=2//1.78693e-06	protein_coding	mRNA	Chr10	19473698	19476311	+	2	964	118
OsR498G1018882700.01.T03	OsR498G1018882700.01	LOC_Os10g33270	gnl|BL_ORD_ID|86308 sp|Q9FWK4|CYNS_ORYSJ Cyanate hydratase OS=Oryza sativa subsp. japonica OX=39947 GN=CYN PE=2 SV=2//1.78693e-06	protein_coding	mRNA	Chr10	19474455	19476999	+	4	828	95
OsR498G0100520000.01.T01	OsR498G0100520000.01	.	-//-	protein_coding	mRNA	Chr1	7906528	7906887	-	1	360	66
OsR498G0102441200.01.T01	OsR498G0102441200.01	LOC_Os01g65560	gnl|BL_ORD_ID|341885 sp|Q9FVV7|RD521_ARATH DNA repair RAD52-like protein 1, mitochondrial OS=Arabidopsis thaliana OX=3702 GN=RAD52-1 PE=1 SV=1//1.17489e-71	protein_coding	mRNA	Chr1	39009533	39011165	-	3	929	107
OsR498G0100423500.01.T02	OsR498G0100423500.01	LOC_Os01g11900	gnl|BL_ORD_ID|391268 sp|Q9SJQ6|ROS1_ARATH Protein ROS1 OS=Arabidopsis thaliana OX=3702 GN=ROS1 PE=1 SV=2//7.64211e-18	protein_coding	mRNA	Chr1	6443294	6447200	+	2	3059	932
OsR498G0102441200.01.T03	OsR498G0102441200.01	LOC_Os01g65560	gnl|BL_ORD_ID|341885 sp|Q9FVV7|RD521_ARATH DNA repair RAD52-like protein 1, mitochondrial OS=Arabidopsis thaliana OX=3702 GN=RAD52-1 PE=1 SV=1//1.17489e-71	protein_coding	mRNA	Chr1	39010567	39011782	-	2	611	137
OsR498G0102441200.01.T02	OsR498G0102441200.01	LOC_Os01g65560	gnl|BL_ORD_ID|341885 sp|Q9FVV7|RD521_ARATH DNA repair RAD52-like protein 1, mitochondrial OS=Arabidopsis thaliana OX=3702 GN=RAD52-1 PE=1 SV=1//1.17489e-71	protein_coding	mRNA	Chr1	39009541	39011782	-	4	933	188
OsR498G1222170500.01.T01	OsR498G1222170500.01	LOC_Os12g43900	-//-	protein_coding	mRNA	Chr12	26247066	26247536	+	1	471	156
OsR498G0409421200.01.T01	OsR498G0409421200.01	.	-//-	protein_coding	mRNA	Chr4	33853642	33854595	-	1	954	317
OsR498G0306113700.01.T03	OsR498G0306113700.01	LOC_Os03g27960	gnl|BL_ORD_ID|53211 sp|Q5KQN0|CAX2_ORYSJ Vacuolar cation/proton exchanger 2 OS=Oryza sativa subsp. japonica OX=39947 GN=CAX2 PE=2 SV=2//0	protein_coding	mRNA	Chr3	16738381	16741804	+	11	1507	437
OsR498G0204184700.01.T01	OsR498G0204184700.01	LOC_Os02g37070	-//-	protein_coding	mRNA	Chr2	23630622	23631386	+	1	765	80
OsR498G0407673800.01.T01	OsR498G0407673800.01	LOC_Os04g10924	-//-	protein_coding	mRNA	Chr4	5526232	5527088	-	2	738	124
OsR498G0511206700.01.T01	OsR498G0511206700.01	LOC_Os05g44760	gnl|BL_ORD_ID|185315 sp|Q5W676|HXK5_ORYSJ Hexokinase-5 OS=Oryza sativa subsp. japonica OX=39947 GN=HXK5 PE=2 SV=1//0	protein_coding	mRNA	Chr5	27359244	27364802	+	9	2719	507
OsR498G0305147700.01.T02	OsR498G0305147700.01	LOC_Os03g03140	gnl|BL_ORD_ID|390988 sp|P19684|ROC5_NICSY 33 kDa ribonucleoprotein, chloroplastic OS=Nicotiana sylvestris OX=4096 PE=1 SV=1//8.25697e-14	protein_coding	mRNA	Chr3	1334258	1335506	+	2	654	138
OsR498G0305147700.01.T03	OsR498G0305147700.01	LOC_Os03g03140	gnl|BL_ORD_ID|390988 sp|P19684|ROC5_NICSY 33 kDa ribonucleoprotein, chloroplastic OS=Nicotiana sylvestris OX=4096 PE=1 SV=1//8.25697e-14	protein_coding	mRNA	Chr3	1334258	1335459	+	3	956	141
OsR498G0305147700.01.T01	OsR498G0305147700.01	LOC_Os03g03140	gnl|BL_ORD_ID|390988 sp|P19684|ROC5_NICSY 33 kDa ribonucleoprotein, chloroplastic OS=Nicotiana sylvestris OX=4096 PE=1 SV=1//8.25697e-14	protein_coding	mRNA	Chr3	1334258	1336000	+	3	1058	252
OsR498G0408519000.01.T01	OsR498G0408519000.01	LOC_Os04g33500	gnl|BL_ORD_ID|206714 sp|Q9SJM3|KIPK2_ARATH Serine/threonine-protein kinase KIPK2 OS=Arabidopsis thaliana OX=3702 GN=KIPK2 PE=1 SV=1//0	protein_coding	mRNA	Chr4	20365469	20369517	-	3	3334	782
OsR498G0204968000.01.T02	OsR498G0204968000.01	LOC_Os02g56140	gnl|BL_ORD_ID|442602 sp|Q9FUA4|SPT_ARATH Transcription factor SPATULA OS=Arabidopsis thaliana OX=3702 GN=SPT PE=1 SV=1//3.16772e-24	protein_coding	mRNA	Chr2	36156515	36159593	-	8	1946	224
OsR498G0408864800.01.T06	OsR498G0408864800.01	LOC_Os04g42870	gnl|BL_ORD_ID|233929 sp|Q3ED65|MENG_ARATH 2-phytyl-1,4-beta-naphthoquinone methyltransferase, chloroplastic OS=Arabidopsis thaliana OX=3702 GN=MENG PE=1 SV=2//5.91568e-07	protein_coding	mRNA	Chr4	25506385	25507490	-	5	691	191
OsR498G0408773100.01.T01	OsR498G0408773100.01	LOC_Os04g40510	gnl|BL_ORD_ID|164925 sp|P23548|GUN_PAEPO Endoglucanase OS=Paenibacillus polymyxa OX=1406 PE=3 SV=2//6.21084e-07	protein_coding	mRNA	Chr4	24117230	24120486	+	5	2290	603
OsR498G0203498900.01.T01	OsR498G0203498900.01	.	-//-	protein_coding	mRNA	Chr2	11421640	11422637	+	1	998	158
OsR498G0408773100.01.T03	OsR498G0408773100.01	LOC_Os04g40510	gnl|BL_ORD_ID|164925 sp|P23548|GUN_PAEPO Endoglucanase OS=Paenibacillus polymyxa OX=1406 PE=3 SV=2//6.21084e-07	protein_coding	mRNA	Chr4	24117230	24118920	+	3	1178	252
OsR498G0408773100.01.T02	OsR498G0408773100.01	LOC_Os04g40510	gnl|BL_ORD_ID|164925 sp|P23548|GUN_PAEPO Endoglucanase OS=Paenibacillus polymyxa OX=1406 PE=3 SV=2//6.21084e-07	protein_coding	mRNA	Chr4	24117230	24120486	+	5	2284	603
OsR498G0203396500.01.T01	OsR498G0203396500.01	LOC_Os02g17320	gnl|BL_ORD_ID|494655 sp|O65583|UKL4_ARATH Uridine kinase-like protein 4 OS=Arabidopsis thaliana OX=3702 GN=UKL4 PE=2 SV=2//1.66383e-19	protein_coding	mRNA	Chr2	9673494	9681713	+	16	1913	489
OsR498G0306160000.01.T01	OsR498G0306160000.01	LOC_Os03g29270	-//-	protein_coding	mRNA	Chr3	17456719	17459216	-	5	1449	308
OsR498G0203396500.01.T02	OsR498G0203396500.01	LOC_Os02g17320	gnl|BL_ORD_ID|494655 sp|O65583|UKL4_ARATH Uridine kinase-like protein 4 OS=Arabidopsis thaliana OX=3702 GN=UKL4 PE=2 SV=2//1.66383e-19	protein_coding	mRNA	Chr2	9673703	9681980	+	12	3005	231
OsR498G0203396500.01.T05	OsR498G0203396500.01	LOC_Os02g17320	gnl|BL_ORD_ID|494655 sp|O65583|UKL4_ARATH Uridine kinase-like protein 4 OS=Arabidopsis thaliana OX=3702 GN=UKL4 PE=2 SV=2//1.66383e-19	protein_coding	mRNA	Chr2	9673703	9675028	+	3	724	106
OsR498G0203396500.01.T04	OsR498G0203396500.01	LOC_Os02g17320	gnl|BL_ORD_ID|494655 sp|O65583|UKL4_ARATH Uridine kinase-like protein 4 OS=Arabidopsis thaliana OX=3702 GN=UKL4 PE=2 SV=2//1.66383e-19	protein_coding	mRNA	Chr2	9673703	9676317	+	5	950	161
OsR498G0815334900.01.T04	OsR498G0815334900.01	LOC_Os08g08880	-//-	protein_coding	mRNA	Chr8	5012477	5016279	+	5	484	117
OsR498G0815334900.01.T01	OsR498G0815334900.01	LOC_Os08g08880	-//-	protein_coding	mRNA	Chr8	5012477	5017718	+	9	1086	202
OsR498G0815334900.01.T02	OsR498G0815334900.01	LOC_Os08g08880	-//-	protein_coding	mRNA	Chr8	5012477	5017407	+	9	808	213
OsR498G0815334900.01.T03	OsR498G0815334900.01	LOC_Os08g08880	-//-	protein_coding	mRNA	Chr8	5012477	5017407	+	8	709	180
OsR498G0917946500.01.T01	OsR498G0917946500.01	LOC_Os09g38670	gnl|BL_ORD_ID|479493 sp|Q851R5|TRH22_ORYSJ Thioredoxin H2-2 OS=Oryza sativa subsp. japonica OX=39947 GN=Os03g0800700 PE=2 SV=1//1.86268e-13	protein_coding	mRNA	Chr9	23922129	23924760	+	3	903	140
OsR498G0917946500.01.T02	OsR498G0917946500.01	LOC_Os09g38670	gnl|BL_ORD_ID|479493 sp|Q851R5|TRH22_ORYSJ Thioredoxin H2-2 OS=Oryza sativa subsp. japonica OX=39947 GN=Os03g0800700 PE=2 SV=1//1.86268e-13	protein_coding	mRNA	Chr9	23923643	23924857	+	3	982	133
OsR498G1018168500.01.T04	OsR498G1018168500.01	LOC_Os10g06710	gnl|BL_ORD_ID|15332 sp|A0A1P8B760|AMI4G_ARATH Probable amidase At4g34880 OS=Arabidopsis thaliana OX=3702 GN=At4g34880 PE=2 SV=1//1.42586e-127	protein_coding	mRNA	Chr10	4115711	4118378	+	5	1211	317
OsR498G1018168500.01.T03	OsR498G1018168500.01	LOC_Os10g06710	gnl|BL_ORD_ID|15332 sp|A0A1P8B760|AMI4G_ARATH Probable amidase At4g34880 OS=Arabidopsis thaliana OX=3702 GN=At4g34880 PE=2 SV=1//1.42586e-127	protein_coding	mRNA	Chr10	4115253	4118260	+	5	1547	186
OsR498G1018168500.01.T02	OsR498G1018168500.01	LOC_Os10g06710	gnl|BL_ORD_ID|15332 sp|A0A1P8B760|AMI4G_ARATH Probable amidase At4g34880 OS=Arabidopsis thaliana OX=3702 GN=At4g34880 PE=2 SV=1//1.42586e-127	protein_coding	mRNA	Chr10	4115253	4118260	+	6	1617	191
OsR498G1018168500.01.T01	OsR498G1018168500.01	LOC_Os10g06710	gnl|BL_ORD_ID|15332 sp|A0A1P8B760|AMI4G_ARATH Probable amidase At4g34880 OS=Arabidopsis thaliana OX=3702 GN=At4g34880 PE=2 SV=1//1.42586e-127	protein_coding	mRNA	Chr10	4115253	4118260	+	4	1774	186
OsR498G0714811700.01.T01	OsR498G0714811700.01	LOC_Os07g43925	-//-	protein_coding	mRNA	Chr7	26810685	26813396	+	5	1135	276
OsR498G0714811700.01.T02	OsR498G0714811700.01	LOC_Os07g43925	-//-	protein_coding	mRNA	Chr7	26810685	26811579	+	2	804	110
OsR498G0714811700.01.T03	OsR498G0714811700.01	LOC_Os07g43925	-//-	protein_coding	mRNA	Chr7	26810905	26813420	+	4	1108	214
OsR498G0261537500.01.t1	OsR498G0261537500.01	LOC_Os02g08330	gnl|BL_ORD_ID|548119 sp|Q5UNY4|YL728_MIMIV Uncharacterized protein L728 OS=Acanthamoeba polyphaga mimivirus OX=212035 GN=MIMI_L728 PE=4 SV=1//2.48133e-57	protein_coding	mRNA	Chr2	4314886	4316856	-	1	1971	656
OsR498G0408430400.01.T01	OsR498G0408430400.01	LOC_Os04g32010	gnl|BL_ORD_ID|191473 sp|Q7XKQ8|ILVB2_ORYSJ Probable acetolactate synthase 2, chloroplastic OS=Oryza sativa subsp. japonica OX=39947 GN=ALS2 PE=2 SV=2//0	protein_coding	mRNA	Chr4	19204104	19206029	-	1	1926	547
OsR498G0611733200.01.T04	OsR498G0611733200.01	LOC_Os06g08470	-//-	protein_coding	mRNA	Chr6	3988084	3991901	-	7	1085	190
OsR498G0611733200.01.T05	OsR498G0611733200.01	LOC_Os06g08470	-//-	protein_coding	mRNA	Chr6	3988322	3991901	-	5	1238	191
OsR498G0611733200.01.T06	OsR498G0611733200.01	LOC_Os06g08470	-//-	protein_coding	mRNA	Chr6	3989359	3991901	-	3	1187	176
OsR498G1119816600.01.T05	OsR498G1119816600.01	.	-//-	protein_coding	mRNA	Chr11	10370737	10372603	-	2	1326	76
OsR498G0611733200.01.T01	OsR498G0611733200.01	LOC_Os06g08470	-//-	protein_coding	mRNA	Chr6	3987605	3991901	-	8	1086	190
OsR498G0611733200.01.T02	OsR498G0611733200.01	LOC_Os06g08470	-//-	protein_coding	mRNA	Chr6	3987804	3991901	-	8	1265	190
OsR498G0204033800.01.T02	OsR498G0204033800.01	LOC_Os02g33680	gnl|BL_ORD_ID|326271 sp|Q9LSA6|PUB29_ARATH U-box domain-containing protein 29 OS=Arabidopsis thaliana OX=3702 GN=PUB29 PE=1 SV=1//7.5142e-21	protein_coding	mRNA	Chr2	21305095	21306639	-	2	1176	391
OsR498G0407453400.01.T03	OsR498G0407453400.01	LOC_Os04g02150	gnl|BL_ORD_ID|480213 sp|Q54UB1|TRM6_DICDI tRNA (adenine(58)-N(1))-methyltransferase non-catalytic subunit trm6 OS=Dictyostelium discoideum OX=44689 GN=trmt6 PE=3 SV=1//3.696e-13	protein_coding	mRNA	Chr4	792707	798256	-	9	1628	284
OsR498G0408437300.01.T04	OsR498G0408437300.01	LOC_Os04g32050	gnl|BL_ORD_ID|552889 sp|Q7XRV2|YSL6_ORYSJ Probable metal-nicotianamine transporter YSL6 OS=Oryza sativa subsp. japonica OX=39947 GN=YSL6 PE=2 SV=1//0	protein_coding	mRNA	Chr4	19283059	19285315	+	3	1435	214
OsR498G0408437300.01.T01	OsR498G0408437300.01	LOC_Os04g32050	gnl|BL_ORD_ID|552889 sp|Q7XRV2|YSL6_ORYSJ Probable metal-nicotianamine transporter YSL6 OS=Oryza sativa subsp. japonica OX=39947 GN=YSL6 PE=2 SV=1//0	protein_coding	mRNA	Chr4	19282943	19287515	+	7	2415	678
OsR498G0408437300.01.T02	OsR498G0408437300.01	LOC_Os04g32050	gnl|BL_ORD_ID|552889 sp|Q7XRV2|YSL6_ORYSJ Probable metal-nicotianamine transporter YSL6 OS=Oryza sativa subsp. japonica OX=39947 GN=YSL6 PE=2 SV=1//0	protein_coding	mRNA	Chr4	19283059	19287446	+	8	2148	441
OsR498G0868438500.01.t1	OsR498G0868438500.01	LOC_Os08g32880	gnl|BL_ORD_ID|392463 sp|Q39214|RPM1_ARATH Disease resistance protein RPM1 OS=Arabidopsis thaliana OX=3702 GN=RPM1 PE=1 SV=1//1.08651e-122	protein_coding	mRNA	Chr8	21755615	21758338	+	1	2724	907
OsR498G0510395600.01.T04	OsR498G0510395600.01	LOC_Os05g23670	-//-	protein_coding	mRNA	Chr5	13839377	13843475	-	1	4099	93
OsR498G0510395600.01.T02	OsR498G0510395600.01	LOC_Os05g23670	-//-	protein_coding	mRNA	Chr5	13834860	13839351	-	9	3285	803
OsR498G0510395600.01.T03	OsR498G0510395600.01	LOC_Os05g23670	-//-	protein_coding	mRNA	Chr5	13835383	13840589	-	10	2928	930
OsR498G0613076800.01.T01	OsR498G0613076800.01	LOC_Os06g44260	gnl|BL_ORD_ID|129943 sp|Q67WR5|FCL2_ORYSJ Putative GDP-L-fucose synthase 2 OS=Oryza sativa subsp. japonica OX=39947 GN=Os06g0652300 PE=3 SV=1//0	protein_coding	mRNA	Chr6	28067637	28068680	-	1	1044	347
OsR498G0407600700.01.T05	OsR498G0407600700.01	LOC_Os04g08180	-//-	protein_coding	mRNA	Chr4	4037670	4040813	+	5	2692	94
OsR498G0407600700.01.T04	OsR498G0407600700.01	LOC_Os04g08180	-//-	protein_coding	mRNA	Chr4	4037670	4041028	+	5	2241	64
OsR498G0407600700.01.T06	OsR498G0407600700.01	LOC_Os04g08180	-//-	protein_coding	mRNA	Chr4	4037670	4039582	+	6	888	94
OsR498G0407600700.01.T01	OsR498G0407600700.01	LOC_Os04g08180	-//-	protein_coding	mRNA	Chr4	4037670	4044200	+	7	4745	754
OsR498G0407600700.01.T03	OsR498G0407600700.01	LOC_Os04g08180	-//-	protein_coding	mRNA	Chr4	4037670	4041784	+	7	2318	64
OsR498G1018529500.01.T01	OsR498G1018529500.01	.	-//-	protein_coding	mRNA	Chr10	12666874	12667559	+	1	686	115
OsR498G1120159300.01.T01	OsR498G1120159300.01	.	-//-	protein_coding	mRNA	Chr11	19329271	19329499	+	1	229	57
OsR498G0100440500.01.T07	OsR498G0100440500.01	LOC_Os01g12210	gnl|BL_ORD_ID|148325 sp|Q5NAY7|GDT11_ORYSJ GDT1-like protein 1, chloroplastic OS=Oryza sativa subsp. japonica OX=39947 GN=Os01g0221700 PE=3 SV=2//9.93234e-13	protein_coding	mRNA	Chr1	6671591	6673357	+	5	1287	345
OsR498G0100440500.01.T06	OsR498G0100440500.01	LOC_Os01g12210	gnl|BL_ORD_ID|148325 sp|Q5NAY7|GDT11_ORYSJ GDT1-like protein 1, chloroplastic OS=Oryza sativa subsp. japonica OX=39947 GN=Os01g0221700 PE=3 SV=2//9.93234e-13	protein_coding	mRNA	Chr1	6671591	6676773	+	9	2656	608
OsR498G0100440500.01.T05	OsR498G0100440500.01	LOC_Os01g12210	gnl|BL_ORD_ID|148325 sp|Q5NAY7|GDT11_ORYSJ GDT1-like protein 1, chloroplastic OS=Oryza sativa subsp. japonica OX=39947 GN=Os01g0221700 PE=3 SV=2//9.93234e-13	protein_coding	mRNA	Chr1	6671591	6677178	+	10	2528	608
OsR498G0100440500.01.T04	OsR498G0100440500.01	LOC_Os01g12210	gnl|BL_ORD_ID|148325 sp|Q5NAY7|GDT11_ORYSJ GDT1-like protein 1, chloroplastic OS=Oryza sativa subsp. japonica OX=39947 GN=Os01g0221700 PE=3 SV=2//9.93234e-13	protein_coding	mRNA	Chr1	6671591	6679834	+	17	3305	608
OsR498G0100440500.01.T03	OsR498G0100440500.01	LOC_Os01g12210	gnl|BL_ORD_ID|148325 sp|Q5NAY7|GDT11_ORYSJ GDT1-like protein 1, chloroplastic OS=Oryza sativa subsp. japonica OX=39947 GN=Os01g0221700 PE=3 SV=2//9.93234e-13	protein_coding	mRNA	Chr1	6671591	6679834	+	17	3334	608
OsR498G0100440500.01.T02	OsR498G0100440500.01	LOC_Os01g12210	gnl|BL_ORD_ID|148325 sp|Q5NAY7|GDT11_ORYSJ GDT1-like protein 1, chloroplastic OS=Oryza sativa subsp. japonica OX=39947 GN=Os01g0221700 PE=3 SV=2//9.93234e-13	protein_coding	mRNA	Chr1	6671591	6679851	+	17	3642	608
OsR498G0100440500.01.T01	OsR498G0100440500.01	LOC_Os01g12210	gnl|BL_ORD_ID|148325 sp|Q5NAY7|GDT11_ORYSJ GDT1-like protein 1, chloroplastic OS=Oryza sativa subsp. japonica OX=39947 GN=Os01g0221700 PE=3 SV=2//9.93234e-13	protein_coding	mRNA	Chr1	6671591	6680088	+	18	3483	608
OsR498G0407687200.01.T01	OsR498G0407687200.01	LOC_Os04g11500	-//-	protein_coding	mRNA	Chr4	5744479	5745637	-	1	1159	260
OsR498G1119497200.01.T04	OsR498G1119497200.01	LOC_Os11g07280	gnl|BL_ORD_ID|73726 sp|Q53PC7|COPB1_ORYSJ Coatomer subunit beta-1 OS=Oryza sativa subsp. japonica OX=39947 GN=Os11g0174000 PE=2 SV=1//0	protein_coding	mRNA	Chr11	3572468	3576628	-	4	1973	537
OsR498G0408519000.01.T02	OsR498G0408519000.01	LOC_Os04g33500	gnl|BL_ORD_ID|206714 sp|Q9SJM3|KIPK2_ARATH Serine/threonine-protein kinase KIPK2 OS=Arabidopsis thaliana OX=3702 GN=KIPK2 PE=1 SV=1//0	protein_coding	mRNA	Chr4	20365896	20369517	-	4	3110	782
OsR498G1119497200.01.T01	OsR498G1119497200.01	LOC_Os11g07280	gnl|BL_ORD_ID|73726 sp|Q53PC7|COPB1_ORYSJ Coatomer subunit beta-1 OS=Oryza sativa subsp. japonica OX=39947 GN=Os11g0174000 PE=2 SV=1//0	protein_coding	mRNA	Chr11	3570947	3576893	-	5	3163	950
OsR498G1119649800.01.T02	OsR498G1119649800.01	LOC_Os11g12040	gnl|BL_ORD_ID|392463 sp|Q39214|RPM1_ARATH Disease resistance protein RPM1 OS=Arabidopsis thaliana OX=3702 GN=RPM1 PE=1 SV=1//5.38691e-09	protein_coding	mRNA	Chr11	6759460	6759698	-	2	160	52
OsR498G1119497200.01.T03	OsR498G1119497200.01	LOC_Os11g07280	gnl|BL_ORD_ID|73726 sp|Q53PC7|COPB1_ORYSJ Coatomer subunit beta-1 OS=Oryza sativa subsp. japonica OX=39947 GN=Os11g0174000 PE=2 SV=1//0	protein_coding	mRNA	Chr11	3571491	3576628	-	5	2188	605
OsR498G0100440500.01.T08	OsR498G0100440500.01	LOC_Os01g12210	gnl|BL_ORD_ID|148325 sp|Q5NAY7|GDT11_ORYSJ GDT1-like protein 1, chloroplastic OS=Oryza sativa subsp. japonica OX=39947 GN=Os01g0221700 PE=3 SV=2//9.93234e-13	protein_coding	mRNA	Chr1	6671666	6675036	+	6	1862	524
OsR498G0305558400.01.T01	OsR498G0305558400.01	LOC_Os03g14090	-//-	protein_coding	mRNA	Chr3	7778938	7781127	-	1	2190	646
OsR498G0867960700.01.t1	OsR498G0867960700.01	LOC_Os08g09660	gnl|BL_ORD_ID|223597 sp|Q9LMK2|LSH6_ARATH Protein LIGHT-DEPENDENT SHORT HYPOCOTYLS 6 OS=Arabidopsis thaliana OX=3702 GN=LSH6 PE=1 SV=1//3.60887e-20	protein_coding	mRNA	Chr8	5440408	5449132	+	6	1143	380
OsR498G0203590900.01.T01	OsR498G0203590900.01	LOC_Os02g22070	-//-	protein_coding	mRNA	Chr2	13115946	13121593	+	3	1199	278
OsR498G0409539700.01.T04	OsR498G0409539700.01	LOC_Os04g59494	gnl|BL_ORD_ID|476117 sp|B9FDR3|TNPO1_ORYSJ Transportin-1 OS=Oryza sativa subsp. japonica OX=39947 GN=TRN1 PE=3 SV=2//3.37498e-151	protein_coding	mRNA	Chr4	35604975	35617092	+	28	3945	626
OsR498G0409539700.01.T05	OsR498G0409539700.01	LOC_Os04g59494	gnl|BL_ORD_ID|476117 sp|B9FDR3|TNPO1_ORYSJ Transportin-1 OS=Oryza sativa subsp. japonica OX=39947 GN=TRN1 PE=3 SV=2//3.37498e-151	protein_coding	mRNA	Chr4	35605000	35617063	+	25	3808	321
OsR498G0409539700.01.T06	OsR498G0409539700.01	LOC_Os04g59494	gnl|BL_ORD_ID|476117 sp|B9FDR3|TNPO1_ORYSJ Transportin-1 OS=Oryza sativa subsp. japonica OX=39947 GN=TRN1 PE=3 SV=2//3.37498e-151	protein_coding	mRNA	Chr4	35605000	35615737	+	19	3190	321
OsR498G0409539700.01.T07	OsR498G0409539700.01	LOC_Os04g59494	gnl|BL_ORD_ID|476117 sp|B9FDR3|TNPO1_ORYSJ Transportin-1 OS=Oryza sativa subsp. japonica OX=39947 GN=TRN1 PE=3 SV=2//3.37498e-151	protein_coding	mRNA	Chr4	35605000	35609613	+	7	1869	313
OsR498G1018733600.01.T01	OsR498G1018733600.01	.	-//-	protein_coding	mRNA	Chr10	16641012	16641459	-	2	404	104
OsR498G0409539700.01.T02	OsR498G0409539700.01	LOC_Os04g59494	gnl|BL_ORD_ID|476117 sp|B9FDR3|TNPO1_ORYSJ Transportin-1 OS=Oryza sativa subsp. japonica OX=39947 GN=TRN1 PE=3 SV=2//3.37498e-151	protein_coding	mRNA	Chr4	35604973	35617150	+	29	3424	890
OsR498G0409539700.01.T03	OsR498G0409539700.01	LOC_Os04g59494	gnl|BL_ORD_ID|476117 sp|B9FDR3|TNPO1_ORYSJ Transportin-1 OS=Oryza sativa subsp. japonica OX=39947 GN=TRN1 PE=3 SV=2//3.37498e-151	protein_coding	mRNA	Chr4	35604973	35617092	+	26	3780	501
OsR498G0510956700.01.T04	OsR498G0510956700.01	LOC_Os05g37700	gnl|BL_ORD_ID|42876 sp|A7LXU3|BGH3B_BACO1 Beta-glucosidase BoGH3B OS=Bacteroides ovatus (strain ATCC 8483 / DSM 1896 / JCM 5824 / NCTC 11153) OX=411476 GN=BACOVA_02659 PE=1 SV=1//1.41181e-66	protein_coding	mRNA	Chr5	23397350	23401086	+	9	2137	354
OsR498G0510956700.01.T05	OsR498G0510956700.01	LOC_Os05g37700	gnl|BL_ORD_ID|42876 sp|A7LXU3|BGH3B_BACO1 Beta-glucosidase BoGH3B OS=Bacteroides ovatus (strain ATCC 8483 / DSM 1896 / JCM 5824 / NCTC 11153) OX=411476 GN=BACOVA_02659 PE=1 SV=1//1.41181e-66	protein_coding	mRNA	Chr5	23397350	23400796	+	8	2254	354
OsR498G0204725300.01.T01	OsR498G0204725300.01	LOC_Os02g50270	gnl|BL_ORD_ID|523050 sp|Q9ZU96|Y2168_ARATH Ankyrin repeat-containing protein At2g01680 OS=Arabidopsis thaliana OX=3702 GN=At2g01680 PE=2 SV=1//0	protein_coding	mRNA	Chr2	32454877	32457905	+	3	1931	526
OsR498G0510956700.01.T02	OsR498G0510956700.01	LOC_Os05g37700	gnl|BL_ORD_ID|42876 sp|A7LXU3|BGH3B_BACO1 Beta-glucosidase BoGH3B OS=Bacteroides ovatus (strain ATCC 8483 / DSM 1896 / JCM 5824 / NCTC 11153) OX=411476 GN=BACOVA_02659 PE=1 SV=1//1.41181e-66	protein_coding	mRNA	Chr5	23396970	23398840	+	5	1479	159
OsR498G0510956700.01.T03	OsR498G0510956700.01	LOC_Os05g37700	gnl|BL_ORD_ID|42876 sp|A7LXU3|BGH3B_BACO1 Beta-glucosidase BoGH3B OS=Bacteroides ovatus (strain ATCC 8483 / DSM 1896 / JCM 5824 / NCTC 11153) OX=411476 GN=BACOVA_02659 PE=1 SV=1//1.41181e-66	protein_coding	mRNA	Chr5	23396970	23398001	+	3	839	201
OsR498G0510376400.01.T01	OsR498G0510376400.01	LOC_Os05g23420	-//-	protein_coding	mRNA	Chr5	13634520	13644328	-	7	2479	269
OsR498G1018622600.01.T01	OsR498G1018622600.01	LOC_Os10g25030	gnl|BL_ORD_ID|341627 sp|Q9MTQ6|RCCR_HORVU Red chlorophyll catabolite reductase (Fragment) OS=Hordeum vulgare OX=4513 GN=rccR PE=1 SV=1//5.53883e-104	protein_coding	mRNA	Chr10	14804352	14806322	-	2	1234	329
OsR498G0510376400.01.T02	OsR498G0510376400.01	LOC_Os05g23420	-//-	protein_coding	mRNA	Chr5	13639400	13640284	-	2	453	55
OsR498G0510376400.01.T04	OsR498G0510376400.01	LOC_Os05g23420	-//-	protein_coding	mRNA	Chr5	13641014	13644328	-	4	1581	269
OsR498G0409056300.01.T01	OsR498G0409056300.01	.	-//-	protein_coding	mRNA	Chr4	27990677	27991783	+	1	1107	109
OsR498G0306641800.01.T03	OsR498G0306641800.01	LOC_Os03g43930	gnl|BL_ORD_ID|178973 sp|A2XK30|HOX32_ORYSI Homeobox-leucine zipper protein HOX32 OS=Oryza sativa subsp. indica OX=39946 GN=HOX32 PE=2 SV=1//0	protein_coding	mRNA	Chr3	27352092	27357338	-	15	2922	738
OsR498G0409542400.01.T06	OsR498G0409542400.01	LOC_Os04g59580	-//-	protein_coding	mRNA	Chr4	35678177	35680580	-	3	1538	331
OsR498G0409542400.01.T05	OsR498G0409542400.01	LOC_Os04g59580	-//-	protein_coding	mRNA	Chr4	35678177	35680725	-	4	1600	331
OsR498G0409542400.01.T04	OsR498G0409542400.01	LOC_Os04g59580	-//-	protein_coding	mRNA	Chr4	35677881	35680725	-	5	551	182
OsR498G0409542400.01.T03	OsR498G0409542400.01	LOC_Os04g59580	-//-	protein_coding	mRNA	Chr4	35677861	35680725	-	5	579	171
OsR498G0409542400.01.T02	OsR498G0409542400.01	LOC_Os04g59580	-//-	protein_coding	mRNA	Chr4	35677857	35680725	-	4	531	162
OsR498G0409542400.01.T01	OsR498G0409542400.01	LOC_Os04g59580	-//-	protein_coding	mRNA	Chr4	35677748	35680725	-	4	632	151
OsR498G0306641800.01.T04	OsR498G0306641800.01	LOC_Os03g43930	gnl|BL_ORD_ID|178973 sp|A2XK30|HOX32_ORYSI Homeobox-leucine zipper protein HOX32 OS=Oryza sativa subsp. indica OX=39946 GN=HOX32 PE=2 SV=1//0	protein_coding	mRNA	Chr3	27353046	27357338	-	12	2227	567
OsR498G0306484300.01.T01	OsR498G0306484300.01	.	gnl|BL_ORD_ID|182628 sp|P27322|HSP72_SOLLC Heat shock cognate 70 kDa protein 2 OS=Solanum lycopersicum OX=4081 GN=HSC-2 PE=2 SV=1//1.0033e-45	protein_coding	mRNA	Chr3	24168713	24170655	+	1	1943	183
OsR498G0205006800.01.T01	OsR498G0205006800.01	LOC_Os02g57160	gnl|BL_ORD_ID|512832 sp|Q55680|Y005_SYNY3 Uncharacterized protein sll0005 OS=Synechocystis sp. (strain PCC 6803 / Kazusa) OX=1111708 GN=sll0005 PE=3 SV=1//2.04851e-144	protein_coding	mRNA	Chr2	36765844	36770296	-	13	2753	784
OsR498G0205006800.01.T02	OsR498G0205006800.01	LOC_Os02g57160	gnl|BL_ORD_ID|512832 sp|Q55680|Y005_SYNY3 Uncharacterized protein sll0005 OS=Synechocystis sp. (strain PCC 6803 / Kazusa) OX=1111708 GN=sll0005 PE=3 SV=1//2.04851e-144	protein_coding	mRNA	Chr2	36765881	36769049	-	8	2049	526
OsR498G0205006800.01.T03	OsR498G0205006800.01	LOC_Os02g57160	gnl|BL_ORD_ID|512832 sp|Q55680|Y005_SYNY3 Uncharacterized protein sll0005 OS=Synechocystis sp. (strain PCC 6803 / Kazusa) OX=1111708 GN=sll0005 PE=3 SV=1//2.04851e-144	protein_coding	mRNA	Chr2	36766056	36769528	-	10	2115	564
OsR498G0205006800.01.T04	OsR498G0205006800.01	LOC_Os02g57160	gnl|BL_ORD_ID|512832 sp|Q55680|Y005_SYNY3 Uncharacterized protein sll0005 OS=Synechocystis sp. (strain PCC 6803 / Kazusa) OX=1111708 GN=sll0005 PE=3 SV=1//2.04851e-144	protein_coding	mRNA	Chr2	36767818	36769528	-	5	1246	240
OsR498G0205006800.01.T05	OsR498G0205006800.01	LOC_Os02g57160	gnl|BL_ORD_ID|512832 sp|Q55680|Y005_SYNY3 Uncharacterized protein sll0005 OS=Synechocystis sp. (strain PCC 6803 / Kazusa) OX=1111708 GN=sll0005 PE=3 SV=1//2.04851e-144	protein_coding	mRNA	Chr2	36768287	36770296	-	5	1547	204
OsR498G1222125700.01.T05	OsR498G1222125700.01	LOC_Os12g42520	gnl|BL_ORD_ID|527851 sp|C0LGP4|Y3475_ARATH Probable LRR receptor-like serine/threonine-protein kinase At3g47570 OS=Arabidopsis thaliana OX=3702 GN=At3g47570 PE=2 SV=1//0	protein_coding	mRNA	Chr12	25464797	25466823	+	4	1414	343
OsR498G1222125700.01.T04	OsR498G1222125700.01	LOC_Os12g42520	gnl|BL_ORD_ID|527851 sp|C0LGP4|Y3475_ARATH Probable LRR receptor-like serine/threonine-protein kinase At3g47570 OS=Arabidopsis thaliana OX=3702 GN=At3g47570 PE=2 SV=1//0	protein_coding	mRNA	Chr12	25464797	25469242	+	5	1484	343
OsR498G0307125400.01.T01	OsR498G0307125400.01	LOC_Os03g56180	gnl|BL_ORD_ID|223341 sp|O04533|LRK52_ARATH Putative L-type lectin-domain containing receptor kinase V.2 OS=Arabidopsis thaliana OX=3702 GN=LECRK52 PE=3 SV=1//8.22545e-133	protein_coding	mRNA	Chr3	35104131	35105547	-	1	1417	439
OsR498G1069964400.01.t1	OsR498G1069964400.01	LOC_Os10g29110	gnl|BL_ORD_ID|45974 sp|Q8L765|BPM1_ARATH BTB/POZ and MATH domain-containing protein 1 OS=Arabidopsis thaliana OX=3702 GN=BPM1 PE=1 SV=1//4.48421e-73	protein_coding	mRNA	Chr10	17018498	17019664	-	1	1167	388
OsR498G0408830800.01.T02	OsR498G0408830800.01	LOC_Os04g41970	gnl|BL_ORD_ID|164762 sp|Q7XUK4|GUN12_ORYSJ Endoglucanase 12 OS=Oryza sativa subsp. japonica OX=39947 GN=GLU3 PE=2 SV=2//0	protein_coding	mRNA	Chr4	24978188	24981206	-	4	1570	445
OsR498G0611534300.01.T01	OsR498G0611534300.01	LOC_Os06g03110	-//-	protein_coding	mRNA	Chr6	1022399	1022963	+	1	565	181
OsR498G1018232300.01.T01	OsR498G1018232300.01	LOC_Os10g08319	gnl|BL_ORD_ID|48702 sp|Q8VWZ7|C76B6_CATRO Geraniol 8-hydroxylase OS=Catharanthus roseus OX=4058 GN=CYP76B6 PE=1 SV=1//9.08124e-138	protein_coding	mRNA	Chr10	5301549	5307469	+	2	1936	501
OsR498G0408417100.01.T01	OsR498G0408417100.01	LOC_Os04g31640	gnl|BL_ORD_ID|207572 sp|Q7Y1C8|KN14G_ORYSJ Kinesin-like protein KIN-14G OS=Oryza sativa subsp. japonica OX=39947 GN=KIN14G PE=2 SV=2//2.66314e-25	protein_coding	mRNA	Chr4	19018076	19018852	+	1	777	132
OsR498G1221666100.01.T01	OsR498G1221666100.01	LOC_Os12g31510	-//-	protein_coding	mRNA	Chr12	18248329	18249566	+	2	1142	215
OsR498G0306745400.01.T01	OsR498G0306745400.01	LOC_Os03g46340	gnl|BL_ORD_ID|157076 sp|Q42510|GNOM_ARATH ARF guanine-nucleotide exchange factor GNOM OS=Arabidopsis thaliana OX=3702 GN=GN PE=1 SV=1//8.90131e-97	protein_coding	mRNA	Chr3	28995207	29000360	-	10	3131	500
OsR498G0408933500.01.T02	OsR498G0408933500.01	.	gnl|BL_ORD_ID|230167 sp|Q6K833|MCES2_ORYSJ mRNA cap guanine-N7 methyltransferase 2 OS=Oryza sativa subsp. japonica OX=39947 GN=Os02g0780600 PE=2 SV=1//3.77491e-40	protein_coding	mRNA	Chr4	26447805	26452231	+	6	2754	119
OsR498G0408933500.01.T01	OsR498G0408933500.01	.	gnl|BL_ORD_ID|230167 sp|Q6K833|MCES2_ORYSJ mRNA cap guanine-N7 methyltransferase 2 OS=Oryza sativa subsp. japonica OX=39947 GN=Os02g0780600 PE=2 SV=1//3.77491e-40	protein_coding	mRNA	Chr4	26447805	26452231	+	7	2821	119
OsR498G0203548000.01.T01	OsR498G0203548000.01	LOC_Os02g21090	gnl|BL_ORD_ID|43224 sp|Q9ASX9|BH144_ARATH Transcription factor bHLH144 OS=Arabidopsis thaliana OX=3702 GN=BHLH144 PE=1 SV=1//1.31112e-17	protein_coding	mRNA	Chr2	12297641	12301450	-	3	2624	254
OsR498G0409185900.01.T01	OsR498G0409185900.01	LOC_Os04g49970	gnl|BL_ORD_ID|326265 sp|Q84TG3|PUB23_ARATH E3 ubiquitin-protein ligase PUB23 OS=Arabidopsis thaliana OX=3702 GN=PUB23 PE=1 SV=1//1.51194e-44	protein_coding	mRNA	Chr4	30143814	30145497	+	1	1684	421
OsR498G0969335600.01.t1	OsR498G0969335600.01	LOC_Os09g32984	-//-	protein_coding	mRNA	Chr9	21210143	21210559	-	1	417	138
OsR498G0815973500.01.T03	OsR498G0815973500.01	LOC_Os08g29500	gnl|BL_ORD_ID|263998 sp|P49592|NC2B_ARATH Protein Dr1 homolog OS=Arabidopsis thaliana OX=3702 GN=DR1 PE=1 SV=1//9.83217e-72	protein_coding	mRNA	Chr8	19394568	19396552	+	3	812	104
OsR498G0815973500.01.T02	OsR498G0815973500.01	LOC_Os08g29500	gnl|BL_ORD_ID|263998 sp|P49592|NC2B_ARATH Protein Dr1 homolog OS=Arabidopsis thaliana OX=3702 GN=DR1 PE=1 SV=1//9.83217e-72	protein_coding	mRNA	Chr8	19394568	19397240	+	4	907	88
OsR498G0305846100.01.T01	OsR498G0305846100.01	LOC_Os03g20620	-//-	protein_coding	mRNA	Chr3	12054795	12055461	+	1	667	219
OsR498G0204998800.01.T03	OsR498G0204998800.01	LOC_Os02g56910	gnl|BL_ORD_ID|211309 sp|Q4VCM1|LCAT2_ARATH Phospholipid--sterol O-acyltransferase OS=Arabidopsis thaliana OX=3702 GN=PSAT PE=2 SV=2//0	protein_coding	mRNA	Chr2	36643603	36649054	-	15	2066	644
OsR498G0203200800.01.T02	OsR498G0203200800.01	LOC_Os02g11870	-//-	protein_coding	mRNA	Chr2	6134771	6135758	-	1	988	180
OsR498G1221169700.01.T02	OsR498G1221169700.01	.	gnl|BL_ORD_ID|162582 sp|Q8GU95|GSH1A_ORYSI Glutamate--cysteine ligase A, chloroplastic OS=Oryza sativa subsp. indica OX=39946 GN=GSH1-1 PE=2 SV=2//2.31867e-06	protein_coding	mRNA	Chr12	6567775	6572384	+	8	3148	143
OsR498G1221169700.01.T03	OsR498G1221169700.01	.	gnl|BL_ORD_ID|162582 sp|Q8GU95|GSH1A_ORYSI Glutamate--cysteine ligase A, chloroplastic OS=Oryza sativa subsp. indica OX=39946 GN=GSH1-1 PE=2 SV=2//2.31867e-06	protein_coding	mRNA	Chr12	6567775	6572384	+	8	2609	143
OsR498G1120525600.01.T01	OsR498G1120525600.01	LOC_Os11g40570	-//-	protein_coding	mRNA	Chr11	26740586	26744514	-	3	1902	309
OsR498G1221169700.01.T01	OsR498G1221169700.01	.	gnl|BL_ORD_ID|162582 sp|Q8GU95|GSH1A_ORYSI Glutamate--cysteine ligase A, chloroplastic OS=Oryza sativa subsp. indica OX=39946 GN=GSH1-1 PE=2 SV=2//2.31867e-06	protein_coding	mRNA	Chr12	6567775	6574151	+	12	2703	143
OsR498G1221169700.01.T06	OsR498G1221169700.01	.	gnl|BL_ORD_ID|162582 sp|Q8GU95|GSH1A_ORYSI Glutamate--cysteine ligase A, chloroplastic OS=Oryza sativa subsp. indica OX=39946 GN=GSH1-1 PE=2 SV=2//2.31867e-06	protein_coding	mRNA	Chr12	6567775	6570822	+	6	1962	143
OsR498G1221169700.01.T07	OsR498G1221169700.01	.	gnl|BL_ORD_ID|162582 sp|Q8GU95|GSH1A_ORYSI Glutamate--cysteine ligase A, chloroplastic OS=Oryza sativa subsp. indica OX=39946 GN=GSH1-1 PE=2 SV=2//2.31867e-06	protein_coding	mRNA	Chr12	6567775	6570711	+	4	2264	143
OsR498G1221169700.01.T04	OsR498G1221169700.01	.	gnl|BL_ORD_ID|162582 sp|Q8GU95|GSH1A_ORYSI Glutamate--cysteine ligase A, chloroplastic OS=Oryza sativa subsp. indica OX=39946 GN=GSH1-1 PE=2 SV=2//2.31867e-06	protein_coding	mRNA	Chr12	6567775	6572367	+	10	2337	143
OsR498G1221169700.01.T05	OsR498G1221169700.01	.	gnl|BL_ORD_ID|162582 sp|Q8GU95|GSH1A_ORYSI Glutamate--cysteine ligase A, chloroplastic OS=Oryza sativa subsp. indica OX=39946 GN=GSH1-1 PE=2 SV=2//2.31867e-06	protein_coding	mRNA	Chr12	6567775	6571981	+	10	1946	143
OsR498G0160745400.01.t1	OsR498G0160745400.01	LOC_Os01g40970	-//-	protein_coding	mRNA	Chr1	24122148	24122888	+	1	741	246
OsR498G0102588400.01.T01	OsR498G0102588400.01	LOC_Os01g69090	gnl|BL_ORD_ID|54408 sp|Q8GZA4|CBSX6_ARATH CBS domain-containing protein CBSX6 OS=Arabidopsis thaliana OX=3702 GN=CBSX6 PE=1 SV=1//4.0683e-127	protein_coding	mRNA	Chr1	41161193	41165563	-	2	1902	404
OsR498G0204173500.01.T01	OsR498G0204173500.01	LOC_Os02g36845	gnl|BL_ORD_ID|52667 sp|Q6EP58|CASP7_ORYSJ Casparian strip membrane protein 7 OS=Oryza sativa subsp. japonica OX=39947 GN=Os02g0578366 PE=3 SV=1//4.58342e-87	protein_coding	mRNA	Chr2	23462549	23463391	+	3	662	201
OsR498G0815974800.01.T01	OsR498G0815974800.01	LOC_Os08g29530	gnl|BL_ORD_ID|106334 sp|Q6YW64|DRB4_ORYSJ Double-stranded RNA-binding protein 4 OS=Oryza sativa subsp. japonica OX=39947 GN=DRB4 PE=2 SV=1//0	protein_coding	mRNA	Chr8	19410221	19415348	-	6	1504	310
OsR498G0815974800.01.T03	OsR498G0815974800.01	LOC_Os08g29530	gnl|BL_ORD_ID|106334 sp|Q6YW64|DRB4_ORYSJ Double-stranded RNA-binding protein 4 OS=Oryza sativa subsp. japonica OX=39947 GN=DRB4 PE=2 SV=1//0	protein_coding	mRNA	Chr8	19412133	19415337	-	3	865	201
OsR498G0815974800.01.T02	OsR498G0815974800.01	LOC_Os08g29530	gnl|BL_ORD_ID|106334 sp|Q6YW64|DRB4_ORYSJ Double-stranded RNA-binding protein 4 OS=Oryza sativa subsp. japonica OX=39947 GN=DRB4 PE=2 SV=1//0	protein_coding	mRNA	Chr8	19411864	19415337	-	4	1004	253
OsR498G0408795200.01.T01	OsR498G0408795200.01	LOC_Os04g41030	gnl|BL_ORD_ID|520396 sp|O04567|Y1719_ARATH Probable inactive receptor kinase At1g27190 OS=Arabidopsis thaliana OX=3702 GN=At1g27190 PE=1 SV=1//1.41289e-171	protein_coding	mRNA	Chr4	24413511	24416987	-	2	3245	540
OsR498G0306340700.01.T01	OsR498G0306340700.01	.	-//-	protein_coding	mRNA	Chr3	21074049	21074315	+	1	267	88
OsR498G0613191100.01.T01	OsR498G0613191100.01	LOC_Os06g46670	gnl|BL_ORD_ID|154710 sp|Q8GXJ4|GLR34_ARATH Glutamate receptor 3.4 OS=Arabidopsis thaliana OX=3702 GN=GLR3.4 PE=2 SV=2//0	protein_coding	mRNA	Chr6	29781565	29787075	+	6	3465	938
OsR498G0613191100.01.T03	OsR498G0613191100.01	LOC_Os06g46670	gnl|BL_ORD_ID|154710 sp|Q8GXJ4|GLR34_ARATH Glutamate receptor 3.4 OS=Arabidopsis thaliana OX=3702 GN=GLR3.4 PE=2 SV=2//0	protein_coding	mRNA	Chr6	29781565	29785471	+	3	2358	645
OsR498G0613191100.01.T02	OsR498G0613191100.01	LOC_Os06g46670	gnl|BL_ORD_ID|154710 sp|Q8GXJ4|GLR34_ARATH Glutamate receptor 3.4 OS=Arabidopsis thaliana OX=3702 GN=GLR3.4 PE=2 SV=2//0	protein_coding	mRNA	Chr6	29781565	29786290	+	5	2816	813
OsR498G0611752000.01.T01	OsR498G0611752000.01	LOC_Os06g09120	-//-	protein_coding	mRNA	Chr6	4353812	4358212	-	2	1111	83
OsR498G0713703700.01.T01	OsR498G0713703700.01	LOC_Os07g10160	gnl|BL_ORD_ID|499452 sp|Q66PF2|URT1_FRAAN Putative UDP-rhamnose:rhamnosyltransferase 1 OS=Fragaria ananassa OX=3747 GN=GT4 PE=2 SV=1//3.05615e-103	protein_coding	mRNA	Chr7	5442794	5444530	+	2	1569	512
OsR498G0408572300.01.T04	OsR498G0408572300.01	LOC_Os04g34720	gnl|BL_ORD_ID|304045 sp|A6H619|PHRF1_MOUSE PHD and RING finger domain-containing protein 1 OS=Mus musculus OX=10090 GN=Phrf1 PE=1 SV=2//2.36378e-08	protein_coding	mRNA	Chr4	21076259	21082674	+	8	2038	411
OsR498G0408572300.01.T05	OsR498G0408572300.01	LOC_Os04g34720	gnl|BL_ORD_ID|304045 sp|A6H619|PHRF1_MOUSE PHD and RING finger domain-containing protein 1 OS=Mus musculus OX=10090 GN=Phrf1 PE=1 SV=2//2.36378e-08	protein_coding	mRNA	Chr4	21076259	21081353	+	4	1749	343
OsR498G1018879300.01.T01	OsR498G1018879300.01	LOC_Os10g33210	gnl|BL_ORD_ID|326053 sp|Q9FNL7|PTR3_ARATH Protein NRT1/ PTR FAMILY 5.2 OS=Arabidopsis thaliana OX=3702 GN=NPF5.2 PE=2 SV=1//3.35794e-180	protein_coding	mRNA	Chr10	19424318	19431503	+	4	2106	610
OsR498G0408572300.01.T01	OsR498G0408572300.01	LOC_Os04g34720	gnl|BL_ORD_ID|304045 sp|A6H619|PHRF1_MOUSE PHD and RING finger domain-containing protein 1 OS=Mus musculus OX=10090 GN=Phrf1 PE=1 SV=2//2.36378e-08	protein_coding	mRNA	Chr4	21076238	21085237	+	8	2255	437
OsR498G0408572300.01.T02	OsR498G0408572300.01	LOC_Os04g34720	gnl|BL_ORD_ID|304045 sp|A6H619|PHRF1_MOUSE PHD and RING finger domain-containing protein 1 OS=Mus musculus OX=10090 GN=Phrf1 PE=1 SV=2//2.36378e-08	protein_coding	mRNA	Chr4	21076238	21082039	+	5	1694	411
OsR498G0408572300.01.T03	OsR498G0408572300.01	LOC_Os04g34720	gnl|BL_ORD_ID|304045 sp|A6H619|PHRF1_MOUSE PHD and RING finger domain-containing protein 1 OS=Mus musculus OX=10090 GN=Phrf1 PE=1 SV=2//2.36378e-08	protein_coding	mRNA	Chr4	21076259	21084671	+	8	2093	427
OsR498G0509784700.01.T01	OsR498G0509784700.01	LOC_Os05g06690	gnl|BL_ORD_ID|496035 sp|Q8RWB8|UPL6_ARATH E3 ubiquitin-protein ligase UPL6 OS=Arabidopsis thaliana OX=3702 GN=UPL6 PE=2 SV=1//5.76849e-10	protein_coding	mRNA	Chr5	3559287	3566860	+	18	2699	786
OsR498G1120265100.01.T01	OsR498G1120265100.01	LOC_Os11g32560	-//-	protein_coding	mRNA	Chr11	21663409	21666335	+	5	1338	151
OsR498G0509784700.01.T03	OsR498G0509784700.01	LOC_Os05g06690	gnl|BL_ORD_ID|496035 sp|Q8RWB8|UPL6_ARATH E3 ubiquitin-protein ligase UPL6 OS=Arabidopsis thaliana OX=3702 GN=UPL6 PE=2 SV=1//5.76849e-10	protein_coding	mRNA	Chr5	3559287	3564530	+	11	1944	510
OsR498G0509784700.01.T02	OsR498G0509784700.01	LOC_Os05g06690	gnl|BL_ORD_ID|496035 sp|Q8RWB8|UPL6_ARATH E3 ubiquitin-protein ligase UPL6 OS=Arabidopsis thaliana OX=3702 GN=UPL6 PE=2 SV=1//5.76849e-10	protein_coding	mRNA	Chr5	3559287	3566017	+	13	2815	595
OsR498G0306397400.01.T03	OsR498G0306397400.01	LOC_Os03g36930	gnl|BL_ORD_ID|189318 sp|Q10I26|IF43B_ORYSJ Eukaryotic initiation factor 4A-III homolog B OS=Oryza sativa subsp. japonica OX=39947 GN=EIF4A3B PE=1 SV=1//0	protein_coding	mRNA	Chr3	22420606	22422111	-	3	871	214
OsR498G0306397400.01.T02	OsR498G0306397400.01	LOC_Os03g36930	gnl|BL_ORD_ID|189318 sp|Q10I26|IF43B_ORYSJ Eukaryotic initiation factor 4A-III homolog B OS=Oryza sativa subsp. japonica OX=39947 GN=EIF4A3B PE=1 SV=1//0	protein_coding	mRNA	Chr3	22418429	22422126	-	7	1429	394
OsR498G0306397400.01.T01	OsR498G0306397400.01	LOC_Os03g36930	gnl|BL_ORD_ID|189318 sp|Q10I26|IF43B_ORYSJ Eukaryotic initiation factor 4A-III homolog B OS=Oryza sativa subsp. japonica OX=39947 GN=EIF4A3B PE=1 SV=1//0	protein_coding	mRNA	Chr3	22417558	22422126	-	8	1673	404
OsR498G0204721900.01.T02	OsR498G0204721900.01	LOC_Os02g50200	gnl|BL_ORD_ID|78624 sp|Q0WPN8|CRR60_ARATH Cysteine-rich repeat secretory protein 60 OS=Arabidopsis thaliana OX=3702 GN=CRRSP60 PE=1 SV=1//1.00661e-42	protein_coding	mRNA	Chr2	32417919	32419494	+	3	1065	243
OsR498G1120439100.01.T01	OsR498G1120439100.01	LOC_Os11g38120	gnl|BL_ORD_ID|128910 sp|Q9SFC7|FB135_ARATH F-box protein At3g07870 OS=Arabidopsis thaliana OX=3702 GN=At3g07870 PE=2 SV=1//9.97991e-07	protein_coding	mRNA	Chr11	25185952	25187353	+	1	1402	319
OsR498G0204721900.01.T01	OsR498G0204721900.01	LOC_Os02g50200	gnl|BL_ORD_ID|78624 sp|Q0WPN8|CRR60_ARATH Cysteine-rich repeat secretory protein 60 OS=Arabidopsis thaliana OX=3702 GN=CRRSP60 PE=1 SV=1//1.00661e-42	protein_coding	mRNA	Chr2	32417919	32419570	+	2	1540	376
OsR498G0407734600.01.T02	OsR498G0407734600.01	LOC_Os04g13220	gnl|BL_ORD_ID|3864 sp|Q9LZJ5|AB14C_ARATH ABC transporter C family member 14 OS=Arabidopsis thaliana OX=3702 GN=ABCC14 PE=1 SV=1//0	protein_coding	mRNA	Chr4	6724713	6732506	-	9	4459	1400
OsR498G0407734600.01.T01	OsR498G0407734600.01	LOC_Os04g13220	gnl|BL_ORD_ID|3864 sp|Q9LZJ5|AB14C_ARATH ABC transporter C family member 14 OS=Arabidopsis thaliana OX=3702 GN=ABCC14 PE=1 SV=1//0	protein_coding	mRNA	Chr4	6723924	6732506	-	11	5001	1512
OsR498G1119592200.01.T01	OsR498G1119592200.01	LOC_Os11g10110	-//-	protein_coding	mRNA	Chr11	5417952	5419090	-	1	1139	262
OsR498G1019227700.01.T02	OsR498G1019227700.01	LOC_Os10g41999	-//-	protein_coding	mRNA	Chr10	24786381	24789188	+	5	778	72
OsR498G1019227700.01.T03	OsR498G1019227700.01	LOC_Os10g41999	-//-	protein_coding	mRNA	Chr10	24786381	24788536	+	3	875	76
OsR498G1221513100.01.T01	OsR498G1221513100.01	.	-//-	protein_coding	mRNA	Chr12	14613647	14616183	+	2	1569	492
OsR498G1019227700.01.T01	OsR498G1019227700.01	LOC_Os10g41999	-//-	protein_coding	mRNA	Chr10	24786381	24791625	+	4	694	122
OsR498G1120089900.01.T01	OsR498G1120089900.01	LOC_Os11g27020	-//-	protein_coding	mRNA	Chr11	17610511	17612980	+	4	2131	609
OsR498G0510705400.01.T05	OsR498G0510705400.01	LOC_Os05g31040	gnl|BL_ORD_ID|65278 sp|Q75K78|CKX9_ORYSJ Cytokinin dehydrogenase 9 OS=Oryza sativa subsp. japonica OX=39947 GN=CKX9 PE=2 SV=1//2.75984e-167	protein_coding	mRNA	Chr5	19150858	19151472	-	1	615	55
OsR498G0510705400.01.T04	OsR498G0510705400.01	LOC_Os05g31040	gnl|BL_ORD_ID|65278 sp|Q75K78|CKX9_ORYSJ Cytokinin dehydrogenase 9 OS=Oryza sativa subsp. japonica OX=39947 GN=CKX9 PE=2 SV=1//2.75984e-167	protein_coding	mRNA	Chr5	19150516	19151472	-	4	627	55
OsR498G0102134100.01.T01	OsR498G0102134100.01	LOC_Os01g58270	gnl|BL_ORD_ID|427441 sp|Q9SZY3|SBT38_ARATH Subtilisin-like protease SBT3.8 OS=Arabidopsis thaliana OX=3702 GN=SBT3.8 PE=3 SV=1//0	protein_coding	mRNA	Chr1	34649063	34653526	+	10	2259	738
OsR498G0510705400.01.T02	OsR498G0510705400.01	LOC_Os05g31040	gnl|BL_ORD_ID|65278 sp|Q75K78|CKX9_ORYSJ Cytokinin dehydrogenase 9 OS=Oryza sativa subsp. japonica OX=39947 GN=CKX9 PE=2 SV=1//2.75984e-167	protein_coding	mRNA	Chr5	19144376	19151472	-	6	2423	104
OsR498G0510705400.01.T01	OsR498G0510705400.01	LOC_Os05g31040	gnl|BL_ORD_ID|65278 sp|Q75K78|CKX9_ORYSJ Cytokinin dehydrogenase 9 OS=Oryza sativa subsp. japonica OX=39947 GN=CKX9 PE=2 SV=1//2.75984e-167	protein_coding	mRNA	Chr5	19142841	19151472	-	6	2460	104
OsR498G0102134100.01.T02	OsR498G0102134100.01	LOC_Os01g58270	gnl|BL_ORD_ID|427441 sp|Q9SZY3|SBT38_ARATH Subtilisin-like protease SBT3.8 OS=Arabidopsis thaliana OX=3702 GN=SBT3.8 PE=3 SV=1//0	protein_coding	mRNA	Chr1	34649063	34653526	+	10	2256	737
OsR498G0102186500.01.T02	OsR498G0102186500.01	LOC_Os01g59490	gnl|BL_ORD_ID|210133 sp|Q9LES4|L2HDH_ARATH L-2-hydroxyglutarate dehydrogenase, mitochondrial OS=Arabidopsis thaliana OX=3702 GN=L2HGDH PE=1 SV=1//1.9167e-160	protein_coding	mRNA	Chr1	35385076	35387566	+	4	1973	241
OsR498G0816092700.01.T01	OsR498G0816092700.01	LOC_Os08g32350	-//-	protein_coding	mRNA	Chr8	21402266	21405879	+	3	985	147
OsR498G0816092700.01.T02	OsR498G0816092700.01	LOC_Os08g32350	-//-	protein_coding	mRNA	Chr8	21402325	21406992	+	3	855	147
OsR498G0102186500.01.T01	OsR498G0102186500.01	LOC_Os01g59490	gnl|BL_ORD_ID|210133 sp|Q9LES4|L2HDH_ARATH L-2-hydroxyglutarate dehydrogenase, mitochondrial OS=Arabidopsis thaliana OX=3702 GN=L2HGDH PE=1 SV=1//1.9167e-160	protein_coding	mRNA	Chr1	35384113	35387533	+	5	2180	471
OsR498G0816564000.01.T03	OsR498G0816564000.01	LOC_Os08g43130	gnl|BL_ORD_ID|264644 sp|Q6ZBH9|NCKP1_ORYSJ Probable protein NAP1 OS=Oryza sativa subsp. japonica OX=39947 GN=NAP1 PE=2 SV=1//3.09021e-06	protein_coding	mRNA	Chr8	28674009	28684786	-	18	4413	987
OsR498G0713618700.01.T01	OsR498G0713618700.01	LOC_Os07g08000	gnl|BL_ORD_ID|267599 sp|Q6ZEZ5|NEK3_ORYSJ Serine/threonine-protein kinase Nek3 OS=Oryza sativa subsp. japonica OX=39947 GN=NEK3 PE=1 SV=1//0	protein_coding	mRNA	Chr7	3996197	4001152	+	15	2425	585
OsR498G0306640800.01.T01	OsR498G0306640800.01	LOC_Os03g43910	gnl|BL_ORD_ID|209947 sp|Q5M853|KXDL1_RAT KxDL motif-containing protein 1 OS=Rattus norvegicus OX=10116 GN=Kxd1 PE=1 SV=1//3.79162e-14	protein_coding	mRNA	Chr3	27337019	27340309	-	3	740	123
OsR498G0306099500.01.T01	OsR498G0306099500.01	LOC_Os03g27610	gnl|BL_ORD_ID|306780 sp|Q84QY3|PLP1_ORYSJ Patatin-like protein 1 OS=Oryza sativa subsp. japonica OX=39947 GN=PLP1 PE=3 SV=1//0	protein_coding	mRNA	Chr3	16510275	16512097	+	4	1538	432
OsR498G0204670200.01.T01	OsR498G0204670200.01	LOC_Os02g48990	gnl|BL_ORD_ID|433655 sp|F4JVA6|SFH6_ARATH Phosphatidylinositol/phosphatidylcholine transfer protein SFH6 OS=Arabidopsis thaliana OX=3702 GN=SFH6 PE=2 SV=1//9.86522e-164	protein_coding	mRNA	Chr2	31697618	31703824	-	15	2864	612
OsR498G0204670200.01.T02	OsR498G0204670200.01	LOC_Os02g48990	gnl|BL_ORD_ID|433655 sp|F4JVA6|SFH6_ARATH Phosphatidylinositol/phosphatidylcholine transfer protein SFH6 OS=Arabidopsis thaliana OX=3702 GN=SFH6 PE=2 SV=1//9.86522e-164	protein_coding	mRNA	Chr2	31697676	31703775	-	15	2754	611
OsR498G0204670200.01.T03	OsR498G0204670200.01	LOC_Os02g48990	gnl|BL_ORD_ID|433655 sp|F4JVA6|SFH6_ARATH Phosphatidylinositol/phosphatidylcholine transfer protein SFH6 OS=Arabidopsis thaliana OX=3702 GN=SFH6 PE=2 SV=1//9.86522e-164	protein_coding	mRNA	Chr2	31698573	31703824	-	14	2404	619
OsR498G0204670200.01.T04	OsR498G0204670200.01	LOC_Os02g48990	gnl|BL_ORD_ID|433655 sp|F4JVA6|SFH6_ARATH Phosphatidylinositol/phosphatidylcholine transfer protein SFH6 OS=Arabidopsis thaliana OX=3702 GN=SFH6 PE=2 SV=1//9.86522e-164	protein_coding	mRNA	Chr2	31699355	31703824	-	13	2341	593
OsR498G0204670200.01.T05	OsR498G0204670200.01	LOC_Os02g48990	gnl|BL_ORD_ID|433655 sp|F4JVA6|SFH6_ARATH Phosphatidylinositol/phosphatidylcholine transfer protein SFH6 OS=Arabidopsis thaliana OX=3702 GN=SFH6 PE=2 SV=1//9.86522e-164	protein_coding	mRNA	Chr2	31700112	31703824	-	9	2108	343
OsR498G0204670200.01.T06	OsR498G0204670200.01	LOC_Os02g48990	gnl|BL_ORD_ID|433655 sp|F4JVA6|SFH6_ARATH Phosphatidylinositol/phosphatidylcholine transfer protein SFH6 OS=Arabidopsis thaliana OX=3702 GN=SFH6 PE=2 SV=1//9.86522e-164	protein_coding	mRNA	Chr2	31700876	31703824	-	8	1424	304
OsR498G0102746100.01.T01	OsR498G0102746100.01	LOC_Os01g73170	gnl|BL_ORD_ID|299306 sp|P84516|PER1_SORBI Cationic peroxidase SPC4 OS=Sorghum bicolor OX=4558 GN=Sb03g046810 PE=1 SV=2//1.07819e-130	protein_coding	mRNA	Chr1	43583990	43587185	+	2	1471	377
OsR498G0102045300.01.T04	OsR498G0102045300.01	LOC_Os01g55740	gnl|BL_ORD_ID|339957 sp|Q9FZ81|RBL12_ARATH RHOMBOID-like protein 12, mitochondrial OS=Arabidopsis thaliana OX=3702 GN=RBL12 PE=2 SV=1//8.32949e-44	protein_coding	mRNA	Chr1	33215056	33218656	+	7	958	295
OsR498G0102045300.01.T05	OsR498G0102045300.01	LOC_Os01g55740	gnl|BL_ORD_ID|339957 sp|Q9FZ81|RBL12_ARATH RHOMBOID-like protein 12, mitochondrial OS=Arabidopsis thaliana OX=3702 GN=RBL12 PE=2 SV=1//8.32949e-44	protein_coding	mRNA	Chr1	33215056	33215889	+	3	664	146
OsR498G0102045300.01.T02	OsR498G0102045300.01	LOC_Os01g55740	gnl|BL_ORD_ID|339957 sp|Q9FZ81|RBL12_ARATH RHOMBOID-like protein 12, mitochondrial OS=Arabidopsis thaliana OX=3702 GN=RBL12 PE=2 SV=1//8.32949e-44	protein_coding	mRNA	Chr1	33215056	33219150	+	7	861	205
OsR498G0102045300.01.T03	OsR498G0102045300.01	LOC_Os01g55740	gnl|BL_ORD_ID|339957 sp|Q9FZ81|RBL12_ARATH RHOMBOID-like protein 12, mitochondrial OS=Arabidopsis thaliana OX=3702 GN=RBL12 PE=2 SV=1//8.32949e-44	protein_coding	mRNA	Chr1	33215056	33218878	+	7	773	231
OsR498G0102045300.01.T01	OsR498G0102045300.01	LOC_Os01g55740	gnl|BL_ORD_ID|339957 sp|Q9FZ81|RBL12_ARATH RHOMBOID-like protein 12, mitochondrial OS=Arabidopsis thaliana OX=3702 GN=RBL12 PE=2 SV=1//8.32949e-44	protein_coding	mRNA	Chr1	33215056	33219249	+	8	1065	240
OsR498G0509781400.01.T05	OsR498G0509781400.01	LOC_Os05g06660	gnl|BL_ORD_ID|428377 sp|Q5W727|SCP26_ORYSJ Serine carboxypeptidase-like 26 OS=Oryza sativa subsp. japonica OX=39947 GN=SCP26 PE=2 SV=1//0	protein_coding	mRNA	Chr5	3524393	3528300	-	8	1586	401
OsR498G1018529300.01.T01	OsR498G1018529300.01	.	-//-	protein_coding	mRNA	Chr10	12665389	12666235	+	1	847	79
OsR498G0509781400.01.T06	OsR498G0509781400.01	LOC_Os05g06660	gnl|BL_ORD_ID|428377 sp|Q5W727|SCP26_ORYSJ Serine carboxypeptidase-like 26 OS=Oryza sativa subsp. japonica OX=39947 GN=SCP26 PE=2 SV=1//0	protein_coding	mRNA	Chr5	3526548	3528300	-	4	1057	224
OsR498G0101428100.01.T02	OsR498G0101428100.01	LOC_Os01g40560	gnl|BL_ORD_ID|172756 sp|Q5GI04|HIR1_CAPAN Hypersensitive-induced reaction 1 protein OS=Capsicum annuum OX=4072 GN=HIR1 PE=1 SV=1//9.20599e-83	protein_coding	mRNA	Chr1	23789216	23791855	+	5	1216	270
OsR498G0101428100.01.T03	OsR498G0101428100.01	LOC_Os01g40560	gnl|BL_ORD_ID|172756 sp|Q5GI04|HIR1_CAPAN Hypersensitive-induced reaction 1 protein OS=Capsicum annuum OX=4072 GN=HIR1 PE=1 SV=1//9.20599e-83	protein_coding	mRNA	Chr1	23789326	23791855	+	5	1281	270
OsR498G0509781400.01.T03	OsR498G0509781400.01	LOC_Os05g06660	gnl|BL_ORD_ID|428377 sp|Q5W727|SCP26_ORYSJ Serine carboxypeptidase-like 26 OS=Oryza sativa subsp. japonica OX=39947 GN=SCP26 PE=2 SV=1//0	protein_coding	mRNA	Chr5	3523803	3528300	-	10	1858	481
OsR498G0101428100.01.T01	OsR498G0101428100.01	LOC_Os01g40560	gnl|BL_ORD_ID|172756 sp|Q5GI04|HIR1_CAPAN Hypersensitive-induced reaction 1 protein OS=Capsicum annuum OX=4072 GN=HIR1 PE=1 SV=1//9.20599e-83	protein_coding	mRNA	Chr1	23789216	23791855	+	5	1431	270
OsR498G0714601400.01.T01	OsR498G0714601400.01	LOC_Os07g38170	gnl|BL_ORD_ID|345587 sp|Q7XII4|REM41_ORYSJ Remorin 4.1 OS=Oryza sativa subsp. japonica OX=39947 GN=REM4.1 PE=1 SV=1//7.95343e-121	protein_coding	mRNA	Chr7	23570189	23571891	-	3	1151	320
OsR498G0714601400.01.T02	OsR498G0714601400.01	LOC_Os07g38170	gnl|BL_ORD_ID|345587 sp|Q7XII4|REM41_ORYSJ Remorin 4.1 OS=Oryza sativa subsp. japonica OX=39947 GN=REM4.1 PE=1 SV=1//7.95343e-121	protein_coding	mRNA	Chr7	23570273	23571906	-	2	1538	321
OsR498G1221601700.01.T04	OsR498G1221601700.01	LOC_Os12g29550	-//-	protein_coding	mRNA	Chr12	17090675	17095101	+	12	1454	307
OsR498G1221601700.01.T03	OsR498G1221601700.01	LOC_Os12g29550	-//-	protein_coding	mRNA	Chr12	17088863	17091208	+	3	1680	144
OsR498G1221601700.01.T02	OsR498G1221601700.01	LOC_Os12g29550	-//-	protein_coding	mRNA	Chr12	17088863	17092628	+	11	1690	211
OsR498G1221601700.01.T01	OsR498G1221601700.01	LOC_Os12g29550	-//-	protein_coding	mRNA	Chr12	17088863	17095085	+	15	2020	514
OsR498G1120349100.01.T02	OsR498G1120349100.01	LOC_Os11g35340	gnl|BL_ORD_ID|113427 sp|P0DPE1|EFMT4_BOVIN EEF1A lysine methyltransferase 4 OS=Bos taurus OX=9913 GN=EEF1AKMT4 PE=2 SV=1//1.38471e-42	protein_coding	mRNA	Chr11	23186439	23188415	+	6	858	160
OsR498G0306664800.01.T01	OsR498G0306664800.01	LOC_Os03g44450	-//-	protein_coding	mRNA	Chr3	27693650	27696741	-	4	820	166
OsR498G0306664800.01.T02	OsR498G0306664800.01	LOC_Os03g44450	-//-	protein_coding	mRNA	Chr3	27694744	27696770	-	3	929	166
OsR498G0306664800.01.T03	OsR498G0306664800.01	LOC_Os03g44450	-//-	protein_coding	mRNA	Chr3	27695626	27696741	-	2	831	166
OsR498G0509910600.01.T02	OsR498G0509910600.01	LOC_Os05g10210	gnl|BL_ORD_ID|312125 sp|P27061|PPA1_SOLLC Acid phosphatase 1 OS=Solanum lycopersicum OX=4081 GN=APS1 PE=2 SV=1//2.50833e-61	protein_coding	mRNA	Chr5	5809740	5810907	-	3	910	224
OsR498G0509910600.01.T01	OsR498G0509910600.01	LOC_Os05g10210	gnl|BL_ORD_ID|312125 sp|P27061|PPA1_SOLLC Acid phosphatase 1 OS=Solanum lycopersicum OX=4081 GN=APS1 PE=2 SV=1//2.50833e-61	protein_coding	mRNA	Chr5	5809608	5810914	-	2	1172	265
OsR498G1119715400.01.T02	OsR498G1119715400.01	LOC_Os11g14390	-//-	protein_coding	mRNA	Chr11	7914504	7916449	-	4	1536	406
OsR498G1119715400.01.T01	OsR498G1119715400.01	LOC_Os11g14390	-//-	protein_coding	mRNA	Chr11	7914504	7916449	-	4	1545	409
OsR498G0102508900.01.T01	OsR498G0102508900.01	LOC_Os01g67210	gnl|BL_ORD_ID|311676 sp|P0C896|PP209_ARATH Pentatricopeptide repeat-containing protein At3g02650, mitochondrial OS=Arabidopsis thaliana OX=3702 GN=At3g02650 PE=2 SV=1//1.27596e-119	protein_coding	mRNA	Chr1	39966037	39968198	+	1	2162	564
OsR498G0102508900.01.T02	OsR498G0102508900.01	LOC_Os01g67210	gnl|BL_ORD_ID|311676 sp|P0C896|PP209_ARATH Pentatricopeptide repeat-containing protein At3g02650, mitochondrial OS=Arabidopsis thaliana OX=3702 GN=At3g02650 PE=2 SV=1//1.27596e-119	protein_coding	mRNA	Chr1	39966517	39969744	+	4	1179	150
OsR498G0102508900.01.T03	OsR498G0102508900.01	LOC_Os01g67210	gnl|BL_ORD_ID|311676 sp|P0C896|PP209_ARATH Pentatricopeptide repeat-containing protein At3g02650, mitochondrial OS=Arabidopsis thaliana OX=3702 GN=At3g02650 PE=2 SV=1//1.27596e-119	protein_coding	mRNA	Chr1	39966517	39969547	+	3	1051	150
OsR498G1170920700.01.t1	OsR498G1170920700.01	.	-//-	protein_coding	mRNA	Chr11	22427983	22429130	-	2	573	190
OsR498G1119807700.01.T01	OsR498G1119807700.01	LOC_Os11g17530	gnl|BL_ORD_ID|311595 sp|Q9ZUT4|PP192_ARATH Pentatricopeptide repeat-containing protein At2g37320 OS=Arabidopsis thaliana OX=3702 GN=PCMP-E50 PE=2 SV=1//4.28286e-17	protein_coding	mRNA	Chr11	10170214	10172810	+	2	2191	460
OsR498G0916904300.01.T01	OsR498G0916904300.01	.	-//-	protein_coding	mRNA	Chr9	6471637	6474511	+	2	1033	320
OsR498G0510071600.01.T03	OsR498G0510071600.01	LOC_Os05g13950	gnl|BL_ORD_ID|117005 sp|A7SDW5|EIF3L_NEMVE Eukaryotic translation initiation factor 3 subunit L OS=Nematostella vectensis OX=45351 GN=v1g169424 PE=3 SV=1//9.46773e-127	protein_coding	mRNA	Chr5	8087517	8093373	-	4	2891	464
OsR498G0510071600.01.T02	OsR498G0510071600.01	LOC_Os05g13950	gnl|BL_ORD_ID|117005 sp|A7SDW5|EIF3L_NEMVE Eukaryotic translation initiation factor 3 subunit L OS=Nematostella vectensis OX=45351 GN=v1g169424 PE=3 SV=1//9.46773e-127	protein_coding	mRNA	Chr5	8087310	8093373	-	7	1633	450
OsR498G0510071600.01.T01	OsR498G0510071600.01	LOC_Os05g13950	gnl|BL_ORD_ID|117005 sp|A7SDW5|EIF3L_NEMVE Eukaryotic translation initiation factor 3 subunit L OS=Nematostella vectensis OX=45351 GN=v1g169424 PE=3 SV=1//9.46773e-127	protein_coding	mRNA	Chr5	8087089	8093373	-	7	2091	529
OsR498G0100071500.01.T02	OsR498G0100071500.01	LOC_Os01g03160	gnl|BL_ORD_ID|163383 sp|Q9FLD7|GT14A_ARATH Beta-glucuronosyltransferase GlcAT14A OS=Arabidopsis thaliana OX=3702 GN=GLCAT14A PE=2 SV=1//1.63194e-96	protein_coding	mRNA	Chr1	1144710	1149069	+	4	1900	402
OsR498G0714165900.01.T02	OsR498G0714165900.01	LOC_Os07g25700	gnl|BL_ORD_ID|264706 sp|Q5ZMS4|NCOA7_CHICK Nuclear receptor coactivator 7 OS=Gallus gallus OX=9031 GN=NCOA7 PE=2 SV=1//1.70743e-09	protein_coding	mRNA	Chr7	14839824	14842700	+	5	1385	208
OsR498G0714165900.01.T03	OsR498G0714165900.01	LOC_Os07g25700	gnl|BL_ORD_ID|264706 sp|Q5ZMS4|NCOA7_CHICK Nuclear receptor coactivator 7 OS=Gallus gallus OX=9031 GN=NCOA7 PE=2 SV=1//1.70743e-09	protein_coding	mRNA	Chr7	14839928	14844790	+	6	2288	253
OsR498G0204965900.01.T02	OsR498G0204965900.01	LOC_Os02g56100	gnl|BL_ORD_ID|352736 sp|Q9SJ20|RIR1_ARATH Ribonucleoside-diphosphate reductase large subunit OS=Arabidopsis thaliana OX=3702 GN=RNR1 PE=1 SV=1//0	protein_coding	mRNA	Chr2	36130765	36135887	+	18	3049	810
OsR498G0714165900.01.T01	OsR498G0714165900.01	LOC_Os07g25700	gnl|BL_ORD_ID|264706 sp|Q5ZMS4|NCOA7_CHICK Nuclear receptor coactivator 7 OS=Gallus gallus OX=9031 GN=NCOA7 PE=2 SV=1//1.70743e-09	protein_coding	mRNA	Chr7	14839817	14844608	+	8	1370	341
OsR498G0714165900.01.T04	OsR498G0714165900.01	LOC_Os07g25700	gnl|BL_ORD_ID|264706 sp|Q5ZMS4|NCOA7_CHICK Nuclear receptor coactivator 7 OS=Gallus gallus OX=9031 GN=NCOA7 PE=2 SV=1//1.70743e-09	protein_coding	mRNA	Chr7	14839928	14843555	+	4	2399	253
OsR498G0714165900.01.T05	OsR498G0714165900.01	LOC_Os07g25700	gnl|BL_ORD_ID|264706 sp|Q5ZMS4|NCOA7_CHICK Nuclear receptor coactivator 7 OS=Gallus gallus OX=9031 GN=NCOA7 PE=2 SV=1//1.70743e-09	protein_coding	mRNA	Chr7	14839928	14841780	+	2	843	199
OsR498G0307172700.01.T04	OsR498G0307172700.01	LOC_Os03g57280	gnl|BL_ORD_ID|479934 sp|Q9LFU5|TRM1_ARATH Probable tRNA (guanine(26)-N(2))-dimethyltransferase 1 OS=Arabidopsis thaliana OX=3702 GN=At5g15810 PE=2 SV=3//0	protein_coding	mRNA	Chr3	35755285	35757798	+	5	1164	219
OsR498G0307172700.01.T05	OsR498G0307172700.01	LOC_Os03g57280	gnl|BL_ORD_ID|479934 sp|Q9LFU5|TRM1_ARATH Probable tRNA (guanine(26)-N(2))-dimethyltransferase 1 OS=Arabidopsis thaliana OX=3702 GN=At5g15810 PE=2 SV=3//0	protein_coding	mRNA	Chr3	35755285	35755883	+	2	518	142
OsR498G0408919400.01.T01	OsR498G0408919400.01	LOC_Os04g44150	gnl|BL_ORD_ID|140902 sp|O49561|G2OX8_ARATH Gibberellin 2-beta-dioxygenase 8 OS=Arabidopsis thaliana OX=3702 GN=GA2OX8 PE=1 SV=2//2.93822e-111	protein_coding	mRNA	Chr4	26264890	26268539	-	3	1425	358
OsR498G0307172700.01.T02	OsR498G0307172700.01	LOC_Os03g57280	gnl|BL_ORD_ID|479934 sp|Q9LFU5|TRM1_ARATH Probable tRNA (guanine(26)-N(2))-dimethyltransferase 1 OS=Arabidopsis thaliana OX=3702 GN=At5g15810 PE=2 SV=3//0	protein_coding	mRNA	Chr3	35755285	35759116	+	10	1636	416
OsR498G0917348300.01.T01	OsR498G0917348300.01	LOC_Os09g21910	-//-	protein_coding	mRNA	Chr9	14586053	14586924	+	1	872	248
OsR498G0511215100.01.T01	OsR498G0511215100.01	LOC_Os05g44990	gnl|BL_ORD_ID|435745 sp|O64483|SIRK_ARATH Senescence-induced receptor-like serine/threonine-protein kinase OS=Arabidopsis thaliana OX=3702 GN=SIRK PE=2 SV=1//0	protein_coding	mRNA	Chr5	27472190	27476558	+	13	2791	917
OsR498G0511215100.01.T02	OsR498G0511215100.01	LOC_Os05g44990	gnl|BL_ORD_ID|435745 sp|O64483|SIRK_ARATH Senescence-induced receptor-like serine/threonine-protein kinase OS=Arabidopsis thaliana OX=3702 GN=SIRK PE=2 SV=1//0	protein_coding	mRNA	Chr5	27472190	27474427	+	5	1746	458
OsR498G0408438600.01.T04	OsR498G0408438600.01	LOC_Os04g32090	gnl|BL_ORD_ID|386075 sp|Q7XRV0|RMI1_ORYSJ RecQ-mediated genome instability protein 1 OS=Oryza sativa subsp. japonica OX=39947 GN=RMI1 PE=3 SV=2//0	protein_coding	mRNA	Chr4	19302841	19307428	-	6	2146	504
OsR498G1120321000.01.T02	OsR498G1120321000.01	LOC_Os11g34320	gnl|BL_ORD_ID|500113 sp|Q9FN03|UVR8_ARATH Ultraviolet-B receptor UVR8 OS=Arabidopsis thaliana OX=3702 GN=UVR8 PE=1 SV=1//7.41258e-18	protein_coding	mRNA	Chr11	22610008	22613889	-	9	1065	296
OsR498G1120321000.01.T01	OsR498G1120321000.01	LOC_Os11g34320	gnl|BL_ORD_ID|500113 sp|Q9FN03|UVR8_ARATH Ultraviolet-B receptor UVR8 OS=Arabidopsis thaliana OX=3702 GN=UVR8 PE=1 SV=1//7.41258e-18	protein_coding	mRNA	Chr11	22607744	22613889	-	15	1721	425
OsR498G1119667200.01.T01	OsR498G1119667200.01	.	-//-	protein_coding	mRNA	Chr11	7091972	7095266	-	5	2269	236
OsR498G0306190000.01.T02	OsR498G0306190000.01	LOC_Os03g29864	-//-	protein_coding	mRNA	Chr3	17824368	17826032	-	1	1665	350
OsR498G0408438600.01.T01	OsR498G0408438600.01	LOC_Os04g32090	gnl|BL_ORD_ID|386075 sp|Q7XRV0|RMI1_ORYSJ RecQ-mediated genome instability protein 1 OS=Oryza sativa subsp. japonica OX=39947 GN=RMI1 PE=3 SV=2//0	protein_coding	mRNA	Chr4	19302344	19307428	-	9	2240	575
OsR498G0408438600.01.T02	OsR498G0408438600.01	LOC_Os04g32090	gnl|BL_ORD_ID|386075 sp|Q7XRV0|RMI1_ORYSJ RecQ-mediated genome instability protein 1 OS=Oryza sativa subsp. japonica OX=39947 GN=RMI1 PE=3 SV=2//0	protein_coding	mRNA	Chr4	19302579	19307428	-	9	2002	575
OsR498G0408438600.01.T03	OsR498G0408438600.01	LOC_Os04g32090	gnl|BL_ORD_ID|386075 sp|Q7XRV0|RMI1_ORYSJ RecQ-mediated genome instability protein 1 OS=Oryza sativa subsp. japonica OX=39947 GN=RMI1 PE=3 SV=2//0	protein_coding	mRNA	Chr4	19302582	19307428	-	9	2005	575
OsR498G1018523000.01.T01	OsR498G1018523000.01	LOC_Os10g21090	-//-	protein_coding	mRNA	Chr10	12432810	12433270	-	2	460	139
OsR498G0511222000.01.T04	OsR498G0511222000.01	LOC_Os05g45210	gnl|BL_ORD_ID|340901 sp|O48538|RBOHF_ARATH Respiratory burst oxidase homolog protein F OS=Arabidopsis thaliana OX=3702 GN=RBOHF PE=1 SV=1//3.94735e-08	protein_coding	mRNA	Chr5	27594938	27602773	-	14	3147	953
OsR498G0511222000.01.T05	OsR498G0511222000.01	LOC_Os05g45210	gnl|BL_ORD_ID|340901 sp|O48538|RBOHF_ARATH Respiratory burst oxidase homolog protein F OS=Arabidopsis thaliana OX=3702 GN=RBOHF PE=1 SV=1//3.94735e-08	protein_coding	mRNA	Chr5	27595178	27602578	-	14	3019	941
OsR498G0511222000.01.T06	OsR498G0511222000.01	LOC_Os05g45210	gnl|BL_ORD_ID|340901 sp|O48538|RBOHF_ARATH Respiratory burst oxidase homolog protein F OS=Arabidopsis thaliana OX=3702 GN=RBOHF PE=1 SV=1//3.94735e-08	protein_coding	mRNA	Chr5	27595966	27602578	-	10	2680	804
OsR498G0511222000.01.T07	OsR498G0511222000.01	LOC_Os05g45210	gnl|BL_ORD_ID|340901 sp|O48538|RBOHF_ARATH Respiratory burst oxidase homolog protein F OS=Arabidopsis thaliana OX=3702 GN=RBOHF PE=1 SV=1//3.94735e-08	protein_coding	mRNA	Chr5	27596307	27602773	-	9	2613	746
OsR498G0511222000.01.T01	OsR498G0511222000.01	LOC_Os05g45210	gnl|BL_ORD_ID|340901 sp|O48538|RBOHF_ARATH Respiratory burst oxidase homolog protein F OS=Arabidopsis thaliana OX=3702 GN=RBOHF PE=1 SV=1//3.94735e-08	protein_coding	mRNA	Chr5	27594184	27602773	-	16	3685	951
OsR498G0511222000.01.T02	OsR498G0511222000.01	LOC_Os05g45210	gnl|BL_ORD_ID|340901 sp|O48538|RBOHF_ARATH Respiratory burst oxidase homolog protein F OS=Arabidopsis thaliana OX=3702 GN=RBOHF PE=1 SV=1//3.94735e-08	protein_coding	mRNA	Chr5	27594184	27602578	-	11	4281	849
OsR498G0511222000.01.T03	OsR498G0511222000.01	LOC_Os05g45210	gnl|BL_ORD_ID|340901 sp|O48538|RBOHF_ARATH Respiratory burst oxidase homolog protein F OS=Arabidopsis thaliana OX=3702 GN=RBOHF PE=1 SV=1//3.94735e-08	protein_coding	mRNA	Chr5	27594184	27602578	-	13	3805	602
OsR498G0305576200.01.T01	OsR498G0305576200.01	LOC_Os03g14440	-//-	protein_coding	mRNA	Chr3	8050599	8051245	-	1	647	157
OsR498G0204333300.01.T01	OsR498G0204333300.01	LOC_Os02g40700	-//-	protein_coding	mRNA	Chr2	26346834	26347835	+	2	905	113
OsR498G1018662500.01.T01	OsR498G1018662500.01	LOC_Os10g26240	-//-	protein_coding	mRNA	Chr10	15519000	15519309	+	1	310	89
OsR498G0815766600.01.T01	OsR498G0815766600.01	.	-//-	protein_coding	mRNA	Chr8	14457941	14460571	-	4	1047	137
OsR498G1222168400.01.T01	OsR498G1222168400.01	LOC_Os12g43830	-//-	protein_coding	mRNA	Chr12	26212729	26215434	-	6	1201	214
OsR498G0101862300.01.T02	OsR498G0101862300.01	LOC_Os01g51200	gnl|BL_ORD_ID|65195 sp|Q9CAI5|CKL2_ARATH Casein kinase 1-like protein 2 OS=Arabidopsis thaliana OX=3702 GN=CKL2 PE=1 SV=1//9.64458e-22	protein_coding	mRNA	Chr1	30374749	30379653	+	9	3167	132
OsR498G0102739900.01.T01	OsR498G0102739900.01	LOC_Os01g72960	gnl|BL_ORD_ID|298530 sp|Q9FY84|PEN2_ARATH Probable gamma-secretase subunit PEN-2 OS=Arabidopsis thaliana OX=3702 GN=At5g09310 PE=2 SV=1//2.97175e-37	protein_coding	mRNA	Chr1	43421239	43423759	+	2	897	156
OsR498G0917475900.01.T01	OsR498G0917475900.01	LOC_Os09g25400	-//-	protein_coding	mRNA	Chr9	16547212	16547802	+	2	491	157
OsR498G1221868800.01.T03	OsR498G1221868800.01	LOC_Os12g37100	gnl|BL_ORD_ID|311711 sp|Q9LSQ2|PP239_ARATH Putative pentatricopeptide repeat-containing protein At3g16890, mitochondrial OS=Arabidopsis thaliana OX=3702 GN=PPR40 PE=3 SV=1//0	protein_coding	mRNA	Chr12	21482778	21486477	-	2	3560	696
OsR498G0102448800.01.T03	OsR498G0102448800.01	LOC_Os01g65730	gnl|BL_ORD_ID|355017 sp|P38222|RKM3_YEAST Ribosomal lysine N-methyltransferase 3 OS=Saccharomyces cerevisiae (strain ATCC 204508 / S288c) OX=559292 GN=RKM3 PE=1 SV=1//1.53058e-16	protein_coding	mRNA	Chr1	39116556	39117749	-	3	848	203
OsR498G0102735100.01.T01	OsR498G0102735100.01	LOC_Os01g72810	gnl|BL_ORD_ID|120284 sp|Q9ZVA1|EP1L1_ARATH EP1-like glycoprotein 1 OS=Arabidopsis thaliana OX=3702 GN=At1g78820 PE=2 SV=1//2.88038e-31	protein_coding	mRNA	Chr1	43334331	43336087	+	1	1757	463
OsR498G0510060400.01.T01	OsR498G0510060400.01	LOC_Os05g13770	gnl|BL_ORD_ID|223338 sp|O81292|LRK43_ARATH L-type lectin-domain containing receptor kinase IV.3 OS=Arabidopsis thaliana OX=3702 GN=LECRK43 PE=2 SV=1//1.51233e-88	protein_coding	mRNA	Chr5	7958342	7959437	-	1	1096	49
OsR498G0409092500.01.T02	OsR498G0409092500.01	LOC_Os04g47970	gnl|BL_ORD_ID|537871 sp|O42901|YBA9_SCHPO Uncharacterized protein C119.09c OS=Schizosaccharomyces pombe (strain 972 / ATCC 24843) OX=284812 GN=SPBC119.09c PE=2 SV=3//8.36887e-27	protein_coding	mRNA	Chr4	28704873	28707044	+	2	1008	112
OsR498G0101862300.01.T03	OsR498G0101862300.01	LOC_Os01g51200	gnl|BL_ORD_ID|65195 sp|Q9CAI5|CKL2_ARATH Casein kinase 1-like protein 2 OS=Arabidopsis thaliana OX=3702 GN=CKL2 PE=1 SV=1//9.64458e-22	protein_coding	mRNA	Chr1	30374749	30378813	+	8	2640	120
OsR498G0409092500.01.T01	OsR498G0409092500.01	LOC_Os04g47970	gnl|BL_ORD_ID|537871 sp|O42901|YBA9_SCHPO Uncharacterized protein C119.09c OS=Schizosaccharomyces pombe (strain 972 / ATCC 24843) OX=284812 GN=SPBC119.09c PE=2 SV=3//8.36887e-27	protein_coding	mRNA	Chr4	28704869	28709018	+	3	1550	157
OsR498G0408637300.01.T04	OsR498G0408637300.01	LOC_Os04g36570	gnl|BL_ORD_ID|207544 sp|Q7XKR9|KN12A_ORYSJ Kinesin-like protein KIN-12A OS=Oryza sativa subsp. japonica OX=39947 GN=KIN12A PE=2 SV=2//5.58095e-30	protein_coding	mRNA	Chr4	22091770	22094006	+	4	1522	136
OsR498G0408637300.01.T05	OsR498G0408637300.01	LOC_Os04g36570	gnl|BL_ORD_ID|207544 sp|Q7XKR9|KN12A_ORYSJ Kinesin-like protein KIN-12A OS=Oryza sativa subsp. japonica OX=39947 GN=KIN12A PE=2 SV=2//5.58095e-30	protein_coding	mRNA	Chr4	22091770	22093962	+	5	1222	136
OsR498G0408637300.01.T02	OsR498G0408637300.01	LOC_Os04g36570	gnl|BL_ORD_ID|207544 sp|Q7XKR9|KN12A_ORYSJ Kinesin-like protein KIN-12A OS=Oryza sativa subsp. japonica OX=39947 GN=KIN12A PE=2 SV=2//5.58095e-30	protein_coding	mRNA	Chr4	22091770	22094597	+	5	1437	136
OsR498G0408637300.01.T03	OsR498G0408637300.01	LOC_Os04g36570	gnl|BL_ORD_ID|207544 sp|Q7XKR9|KN12A_ORYSJ Kinesin-like protein KIN-12A OS=Oryza sativa subsp. japonica OX=39947 GN=KIN12A PE=2 SV=2//5.58095e-30	protein_coding	mRNA	Chr4	22091770	22094082	+	5	1095	136
OsR498G0408637300.01.T01	OsR498G0408637300.01	LOC_Os04g36570	gnl|BL_ORD_ID|207544 sp|Q7XKR9|KN12A_ORYSJ Kinesin-like protein KIN-12A OS=Oryza sativa subsp. japonica OX=39947 GN=KIN12A PE=2 SV=2//5.58095e-30	protein_coding	mRNA	Chr4	22091764	22094005	+	3	1626	169
OsR498G1221180400.01.T01	OsR498G1221180400.01	LOC_Os12g13470	-//-	protein_coding	mRNA	Chr12	6771258	6771841	-	2	478	150
OsR498G1119466400.01.T01	OsR498G1119466400.01	LOC_Os11g06320	gnl|BL_ORD_ID|30744 sp|F4J8V5|AT13B_ARATH Autophagy-related protein 13b OS=Arabidopsis thaliana OX=3702 GN=ATG13B PE=2 SV=1//2.18046e-53	protein_coding	mRNA	Chr11	2958348	2962880	-	4	2687	593
OsR498G0204123300.01.T01	OsR498G0204123300.01	LOC_Os02g35450	gnl|BL_ORD_ID|512015 sp|Q9FKM5|XRCC3_ARATH DNA repair protein XRCC3 homolog OS=Arabidopsis thaliana OX=3702 GN=XRCC3 PE=1 SV=1//5.81744e-43	protein_coding	mRNA	Chr2	22562585	22568166	+	5	2586	293
OsR498G0204123300.01.T02	OsR498G0204123300.01	LOC_Os02g35450	gnl|BL_ORD_ID|512015 sp|Q9FKM5|XRCC3_ARATH DNA repair protein XRCC3 homolog OS=Arabidopsis thaliana OX=3702 GN=XRCC3 PE=1 SV=1//5.81744e-43	protein_coding	mRNA	Chr2	22562585	22567108	+	3	1904	293
OsR498G0815353600.01.T01	OsR498G0815353600.01	LOC_Os08g09410	gnl|BL_ORD_ID|129403 sp|Q9S9V9|FBL23_ARATH Putative F-box/LRR-repeat protein 23 OS=Arabidopsis thaliana OX=3702 GN=FBL23 PE=4 SV=1//6.43519e-09	protein_coding	mRNA	Chr8	5311680	5314236	-	3	1460	446
OsR498G1019215500.01.T01	OsR498G1019215500.01	.	gnl|BL_ORD_ID|63419 sp|Q8W103|CHR24_ARATH Protein CHROMATIN REMODELING 24 OS=Arabidopsis thaliana OX=3702 GN=CHR24 PE=2 SV=1//1.04578e-55	protein_coding	mRNA	Chr10	24602642	24613215	+	11	2316	245
OsR498G0713515400.01.T01	OsR498G0713515400.01	.	gnl|BL_ORD_ID|12963 sp|F4IIU4|AIR9_ARATH 187-kDa microtubule-associated protein AIR9 OS=Arabidopsis thaliana OX=3702 GN=AIR9 PE=1 SV=1//2.59522e-08	protein_coding	mRNA	Chr7	2502744	2503386	-	2	306	90
OsR498G0101844300.01.T02	OsR498G0101844300.01	LOC_Os01g50770	gnl|BL_ORD_ID|17815 sp|O22715|AP1M2_ARATH AP-1 complex subunit mu-2 OS=Arabidopsis thaliana OX=3702 GN=AP1M2 PE=1 SV=1//0	protein_coding	mRNA	Chr1	30149669	30152713	+	6	1452	244
OsR498G0101844300.01.T03	OsR498G0101844300.01	LOC_Os01g50770	gnl|BL_ORD_ID|17815 sp|O22715|AP1M2_ARATH AP-1 complex subunit mu-2 OS=Arabidopsis thaliana OX=3702 GN=AP1M2 PE=1 SV=1//0	protein_coding	mRNA	Chr1	30149669	30151190	+	5	1163	208
OsR498G0101844300.01.T01	OsR498G0101844300.01	LOC_Os01g50770	gnl|BL_ORD_ID|17815 sp|O22715|AP1M2_ARATH AP-1 complex subunit mu-2 OS=Arabidopsis thaliana OX=3702 GN=AP1M2 PE=1 SV=1//0	protein_coding	mRNA	Chr1	30149619	30153578	+	11	1922	429
OsR498G0101844300.01.T06	OsR498G0101844300.01	LOC_Os01g50770	gnl|BL_ORD_ID|17815 sp|O22715|AP1M2_ARATH AP-1 complex subunit mu-2 OS=Arabidopsis thaliana OX=3702 GN=AP1M2 PE=1 SV=1//0	protein_coding	mRNA	Chr1	30149811	30153155	+	9	1485	371
OsR498G0409362700.01.T01	OsR498G0409362700.01	LOC_Os04g55030	gnl|BL_ORD_ID|82049 sp|Q9C9L0|CUL3B_ARATH Cullin-3B OS=Arabidopsis thaliana OX=3702 GN=CUL3B PE=1 SV=1//0	protein_coding	mRNA	Chr4	33020876	33025692	+	2	2597	731
OsR498G0101844300.01.T04	OsR498G0101844300.01	LOC_Os01g50770	gnl|BL_ORD_ID|17815 sp|O22715|AP1M2_ARATH AP-1 complex subunit mu-2 OS=Arabidopsis thaliana OX=3702 GN=AP1M2 PE=1 SV=1//0	protein_coding	mRNA	Chr1	30149669	30150390	+	2	621	119
OsR498G0101844300.01.T05	OsR498G0101844300.01	LOC_Os01g50770	gnl|BL_ORD_ID|17815 sp|O22715|AP1M2_ARATH AP-1 complex subunit mu-2 OS=Arabidopsis thaliana OX=3702 GN=AP1M2 PE=1 SV=1//0	protein_coding	mRNA	Chr1	30149732	30152412	+	7	1008	292
OsR498G0713358100.01.T01	OsR498G0713358100.01	LOC_Os07g01150	gnl|BL_ORD_ID|437833 sp|Q8VWZ8|SMO22_ARATH Methylsterol monooxygenase 2-2 OS=Arabidopsis thaliana OX=3702 GN=SMO2-2 PE=2 SV=1//1.74589e-136	protein_coding	mRNA	Chr7	194042	196583	+	6	1623	268
OsR498G0102665100.01.T01	OsR498G0102665100.01	LOC_Os01g71180	gnl|BL_ORD_ID|311896 sp|O49680|PP324_ARATH Pentatricopeptide repeat-containing protein At4g19220, mitochondrial OS=Arabidopsis thaliana OX=3702 GN=PCMP-E2 PE=3 SV=2//2.237e-17	protein_coding	mRNA	Chr1	42310613	42313363	+	1	2751	916
OsR498G0713358100.01.T03	OsR498G0713358100.01	LOC_Os07g01150	gnl|BL_ORD_ID|437833 sp|Q8VWZ8|SMO22_ARATH Methylsterol monooxygenase 2-2 OS=Arabidopsis thaliana OX=3702 GN=SMO2-2 PE=2 SV=1//1.74589e-136	protein_coding	mRNA	Chr7	194042	196225	+	8	1063	268
OsR498G0713358100.01.T02	OsR498G0713358100.01	LOC_Os07g01150	gnl|BL_ORD_ID|437833 sp|Q8VWZ8|SMO22_ARATH Methylsterol monooxygenase 2-2 OS=Arabidopsis thaliana OX=3702 GN=SMO2-2 PE=2 SV=1//1.74589e-136	protein_coding	mRNA	Chr7	194042	196298	+	8	1177	268
OsR498G0713358100.01.T04	OsR498G0713358100.01	LOC_Os07g01150	gnl|BL_ORD_ID|437833 sp|Q8VWZ8|SMO22_ARATH Methylsterol monooxygenase 2-2 OS=Arabidopsis thaliana OX=3702 GN=SMO2-2 PE=2 SV=1//1.74589e-136	protein_coding	mRNA	Chr7	194129	196218	+	7	1083	268
OsR498G1119503600.01.T03	OsR498G1119503600.01	LOC_Os11g07440	gnl|BL_ORD_ID|64476 sp|Q67XD9|CINV2_ARATH Alkaline/neutral invertase CINV2 OS=Arabidopsis thaliana OX=3702 GN=CINV2 PE=1 SV=1//0	protein_coding	mRNA	Chr11	3643791	3647690	-	5	2245	548
OsR498G1119503600.01.T02	OsR498G1119503600.01	LOC_Os11g07440	gnl|BL_ORD_ID|64476 sp|Q67XD9|CINV2_ARATH Alkaline/neutral invertase CINV2 OS=Arabidopsis thaliana OX=3702 GN=CINV2 PE=1 SV=1//0	protein_coding	mRNA	Chr11	3643700	3647638	-	5	2289	548
OsR498G1119503600.01.T01	OsR498G1119503600.01	LOC_Os11g07440	gnl|BL_ORD_ID|64476 sp|Q67XD9|CINV2_ARATH Alkaline/neutral invertase CINV2 OS=Arabidopsis thaliana OX=3702 GN=CINV2 PE=1 SV=1//0	protein_coding	mRNA	Chr11	3643700	3647729	-	5	2457	548
OsR498G0408835000.01.T01	OsR498G0408835000.01	LOC_Os04g42120	gnl|BL_ORD_ID|81188 sp|A7UL74|CTF7_ARATH Protein CHROMOSOME TRANSMISSION FIDELITY 7 OS=Arabidopsis thaliana OX=3702 GN=CTF7 PE=1 SV=1//6.91091e-67	protein_coding	mRNA	Chr4	25047145	25049517	-	6	1299	321
OsR498G1119503600.01.T04	OsR498G1119503600.01	LOC_Os11g07440	gnl|BL_ORD_ID|64476 sp|Q67XD9|CINV2_ARATH Alkaline/neutral invertase CINV2 OS=Arabidopsis thaliana OX=3702 GN=CINV2 PE=1 SV=1//0	protein_coding	mRNA	Chr11	3644820	3647729	-	4	1797	451
OsR498G0714308600.01.T04	OsR498G0714308600.01	LOC_Os07g29780	gnl|BL_ORD_ID|391151 sp|A4IJ27|ROGF3_ARATH Rop guanine nucleotide exchange factor 3 OS=Arabidopsis thaliana OX=3702 GN=ROPGEF3 PE=2 SV=1//5.9666e-142	protein_coding	mRNA	Chr7	18320246	18321361	-	4	875	201
OsR498G0816055900.01.T01	OsR498G0816055900.01	LOC_Os08g31430	gnl|BL_ORD_ID|45976 sp|O22286|BPM3_ARATH BTB/POZ and MATH domain-containing protein 3 OS=Arabidopsis thaliana OX=3702 GN=BPM3 PE=1 SV=1//3.55376e-22	protein_coding	mRNA	Chr8	20812817	20813402	+	1	586	194
OsR498G1221763400.01.T03	OsR498G1221763400.01	LOC_Os12g34990	-//-	protein_coding	mRNA	Chr12	19982144	19986089	-	4	1036	119
OsR498G0713913700.01.T01	OsR498G0713913700.01	LOC_Os07g15320	gnl|BL_ORD_ID|466176 sp|O04523|TBL27_ARATH Protein ALTERED XYLOGLUCAN 4 OS=Arabidopsis thaliana OX=3702 GN=AXY4 PE=1 SV=1//2.3208e-93	protein_coding	mRNA	Chr7	8903288	8905326	+	2	1487	440
OsR498G0714308600.01.T03	OsR498G0714308600.01	LOC_Os07g29780	gnl|BL_ORD_ID|391151 sp|A4IJ27|ROGF3_ARATH Rop guanine nucleotide exchange factor 3 OS=Arabidopsis thaliana OX=3702 GN=ROPGEF3 PE=2 SV=1//5.9666e-142	protein_coding	mRNA	Chr7	18319721	18321541	-	3	1672	134
OsR498G0100197800.01.T01	OsR498G0100197800.01	LOC_Os01g06270	-//-	protein_coding	mRNA	Chr1	2963307	2972591	-	18	2282	673
OsR498G0306010100.01.T05	OsR498G0306010100.01	LOC_Os03g25140	gnl|BL_ORD_ID|293540 sp|Q7DMA9|PAS1_ARATH Peptidyl-prolyl cis-trans isomerase PASTICCINO1 OS=Arabidopsis thaliana OX=3702 GN=PAS1 PE=1 SV=2//3.61182e-82	protein_coding	mRNA	Chr3	14953488	14954406	+	2	728	78
OsR498G0100197800.01.T03	OsR498G0100197800.01	LOC_Os01g06270	-//-	protein_coding	mRNA	Chr1	2963531	2972591	-	17	3476	368
OsR498G0100197800.01.T02	OsR498G0100197800.01	LOC_Os01g06270	-//-	protein_coding	mRNA	Chr1	2963319	2971590	-	17	2015	391
OsR498G0100197800.01.T05	OsR498G0100197800.01	LOC_Os01g06270	-//-	protein_coding	mRNA	Chr1	2969253	2972591	-	5	1634	218
OsR498G0100197800.01.T04	OsR498G0100197800.01	LOC_Os01g06270	-//-	protein_coding	mRNA	Chr1	2963531	2972591	-	17	2768	391
OsR498G0100197800.01.T07	OsR498G0100197800.01	LOC_Os01g06270	-//-	protein_coding	mRNA	Chr1	2970955	2972591	-	3	1043	168
OsR498G0305260900.01.T01	OsR498G0305260900.01	LOC_Os03g06430	-//-	protein_coding	mRNA	Chr3	3282768	3283578	+	1	811	122
OsR498G0917940400.01.T01	OsR498G0917940400.01	LOC_Os09g38450	-//-	protein_coding	mRNA	Chr9	23833056	23835278	-	5	1797	503
OsR498G0713712600.01.T02	OsR498G0713712600.01	LOC_Os07g10460	gnl|BL_ORD_ID|448758 sp|B2VA83|SURE_SULSY 5&apos;-nucleotidase SurE OS=Sulfurihydrogenibium sp. (strain YO3AOP1) OX=436114 GN=surE PE=3 SV=1//4.78184e-36	protein_coding	mRNA	Chr7	5624566	5630037	-	10	1259	312
OsR498G0713712600.01.T03	OsR498G0713712600.01	LOC_Os07g10460	gnl|BL_ORD_ID|448758 sp|B2VA83|SURE_SULSY 5&apos;-nucleotidase SurE OS=Sulfurihydrogenibium sp. (strain YO3AOP1) OX=436114 GN=surE PE=3 SV=1//4.78184e-36	protein_coding	mRNA	Chr7	5625557	5630034	-	9	1412	313
OsR498G0713712600.01.T01	OsR498G0713712600.01	LOC_Os07g10460	gnl|BL_ORD_ID|448758 sp|B2VA83|SURE_SULSY 5&apos;-nucleotidase SurE OS=Sulfurihydrogenibium sp. (strain YO3AOP1) OX=436114 GN=surE PE=3 SV=1//4.78184e-36	protein_coding	mRNA	Chr7	5624539	5630034	-	10	1287	305
OsR498G0713712600.01.T06	OsR498G0713712600.01	LOC_Os07g10460	gnl|BL_ORD_ID|448758 sp|B2VA83|SURE_SULSY 5&apos;-nucleotidase SurE OS=Sulfurihydrogenibium sp. (strain YO3AOP1) OX=436114 GN=surE PE=3 SV=1//4.78184e-36	protein_coding	mRNA	Chr7	5627889	5630034	-	4	896	121
OsR498G0713712600.01.T04	OsR498G0713712600.01	LOC_Os07g10460	gnl|BL_ORD_ID|448758 sp|B2VA83|SURE_SULSY 5&apos;-nucleotidase SurE OS=Sulfurihydrogenibium sp. (strain YO3AOP1) OX=436114 GN=surE PE=3 SV=1//4.78184e-36	protein_coding	mRNA	Chr7	5625929	5630037	-	8	1168	238
OsR498G0713712600.01.T05	OsR498G0713712600.01	LOC_Os07g10460	gnl|BL_ORD_ID|448758 sp|B2VA83|SURE_SULSY 5&apos;-nucleotidase SurE OS=Sulfurihydrogenibium sp. (strain YO3AOP1) OX=436114 GN=surE PE=3 SV=1//4.78184e-36	protein_coding	mRNA	Chr7	5626144	5630034	-	7	1362	284
OsR498G1220857300.01.T01	OsR498G1220857300.01	LOC_Os12g02980	gnl|BL_ORD_ID|19982 sp|Q2QYE1|APY3_ORYSJ Probable apyrase 3 OS=Oryza sativa subsp. japonica OX=39947 GN=APY3 PE=2 SV=2//5.77746e-119	protein_coding	mRNA	Chr12	1225330	1227651	+	5	803	129
OsR498G0101989700.01.T01	OsR498G0101989700.01	LOC_Os01g54420	gnl|BL_ORD_ID|106714 sp|F4HPR5|DRP5A_ARATH Dynamin-related protein 5A OS=Arabidopsis thaliana OX=3702 GN=DRP5A PE=2 SV=1//6.37511e-66	protein_coding	mRNA	Chr1	32360651	32361457	+	3	649	168
OsR498G0409317800.01.T02	OsR498G0409317800.01	LOC_Os04g53490	gnl|BL_ORD_ID|63204 sp|Q9STS7|CHL_ARATH Chloroplastic lipocalin OS=Arabidopsis thaliana OX=3702 GN=CHL PE=1 SV=1//2.5128e-126	protein_coding	mRNA	Chr4	32287295	32289701	-	5	1282	342
OsR498G0409317800.01.T01	OsR498G0409317800.01	LOC_Os04g53490	gnl|BL_ORD_ID|63204 sp|Q9STS7|CHL_ARATH Chloroplastic lipocalin OS=Arabidopsis thaliana OX=3702 GN=CHL PE=1 SV=1//2.5128e-126	protein_coding	mRNA	Chr4	32286777	32289716	-	5	2135	230
OsR498G0100433200.01.T01	OsR498G0100433200.01	LOC_Os01g12110	-//-	protein_coding	mRNA	Chr1	6602110	6603357	-	3	937	97
OsR498G0100433200.01.T02	OsR498G0100433200.01	LOC_Os01g12110	-//-	protein_coding	mRNA	Chr1	6602282	6603357	-	3	759	95
[truncated: 86,761 more rows]

## Sheet: Table S4
Supplementary Table 4: lncRNA expression level
Chromosome	Start	End	lncRNA_ID	IR56_CK	IR56_IR	IR56_TN
Chr1	52824	53527	LNC_000001	0.455734	0.493315	0.20296
Chr1	348209	348435	LNC_000002	0.304995	0	0.141959
[truncated: 4,319 more rows]

## Sheet: Table S5
Supplementary Table 5: mRNA expression level
[truncated: 87,837 more rows]

[truncated: 1 more sheets: Table S6]
